# Supplementary material for: Functional impact of multi-omic interactions in breast cancer subtypes
Source: Front Genet. 2023 Jan 5;13:1078609. doi: 10.3389/fgene.2022.1078609 (PMC9850112; doi:10.3389/fgene.2022.1078609)
Supplement: Supplementary file 1 [file DataSheet4.CSV]

subtype	Description	group
Basal	Aldosterone synthesis and secretion	1
Basal	AMPK signaling pathway	2
Basal	anterior/posterior pattern specification	3
Basal	apoptotic process involved in development	4
Basal	appendage development	5
Basal	appendage morphogenesis	6
Basal	Arrhythmogenic right ventricular cardiomyopathy	4
Basal	axon extension	7
Basal	axon guidance	1
Basal	camera-type eye development	8
Basal	cardiac muscle adaptation	9
Basal	cardiac muscle hypertrophy in response to stress	9
Basal	cardioblast differentiation	8
Basal	cell fate commitment	8
Basal	cell-cell adhesion via plasma-membrane adhesion molecules	10
Basal	cellular response to retinoic acid	8
Basal	collagen fibril organization	11
Basal	dendrite self-avoidance	12
Basal	determination of bilateral symmetry	8
Basal	determination of heart left/right asymmetry	13
Basal	determination of left/right symmetry	8
Basal	development of primary male sexual characteristics	14
Basal	digestive system development	15
Basal	Dopaminergic synapse	16
Basal	ECM-receptor interaction	17
Basal	embryonic appendage morphogenesis	5
Basal	embryonic heart tube development	13
Basal	embryonic heart tube morphogenesis	13
Basal	embryonic limb morphogenesis	5
Basal	embryonic organ development	18
Basal	embryonic organ morphogenesis	19
Basal	embryonic skeletal system development	20
Basal	embryonic skeletal system morphogenesis	20
Basal	endocrine system development	21
Basal	gland development	8
Basal	glial cell-derived neurotrophic factor receptor signaling pathway	22
Basal	heart looping	13
Basal	heart valve development	23
Basal	HIF-1 signaling pathway	24
Basal	homophilic cell adhesion via plasma membrane adhesion molecules	25
Basal	Leukocyte transendothelial migration	26
Basal	limb development	5
Basal	limb morphogenesis	6
Basal	liver development	8
Basal	Longevity regulating pathway - multiple species	27
Basal	male gonad development	14
Basal	mammary gland development	8
Basal	MAPK signaling pathway	28
Basal	mesenchymal cell apoptotic process	29
Basal	mesenchymal cell development	12
Basal	mesenchymal to epithelial transition	21
Basal	mesenchyme development	8
Basal	mesoderm development	7
Basal	mesoderm formation	7
Basal	mesoderm morphogenesis	7
Basal	metanephric nephron development	21
Basal	metanephric nephron morphogenesis	21
Basal	metanephric renal vesicle morphogenesis	21
Basal	metanephros development	28
Basal	metanephros morphogenesis	21
Basal	modulation of chemical synaptic transmission	30
Basal	mTOR signaling pathway	31
Basal	muscle hypertrophy in response to stress	9
Basal	muscle organ development	21
Basal	negative regulation of axon extension	7
Basal	negative regulation of axonogenesis	7
Basal	negative regulation of cell projection organization	7
Basal	negative regulation of nervous system development	7
Basal	negative regulation of neurogenesis	7
Basal	negative regulation of neuron projection development	7
Basal	negative regulation of phosphorylation	1
Basal	negative regulation of pri-miRNA transcription by RNA polymerase II	1
Basal	neural crest cell development	12
Basal	neural crest cell differentiation	12
Basal	neuron fate commitment	32
Basal	neuron migration	7
Basal	neuron projection guidance	1
Basal	neuron recognition	12
Basal	osteoblast differentiation	1
Basal	Ovarian steroidogenesis	1
Basal	paraxial mesoderm development	33
Basal	pattern specification process	34
Basal	pituitary gland development	21
Basal	positive regulation of axonogenesis	7
Basal	positive regulation of cardiac muscle cell differentiation	35
Basal	positive regulation of cell development	15
Basal	positive regulation of developmental growth	7
Basal	positive regulation of growth	36
Basal	positive regulation of nervous system development	15
Basal	positive regulation of neurogenesis	15
Basal	regionalization	37
Basal	regulation of angiogenesis	38
Basal	regulation of axon extension	7
Basal	regulation of axonogenesis	7
Basal	regulation of cell development	39
Basal	regulation of developmental growth	7
Basal	regulation of extent of cell growth	7
Basal	Regulation of lipolysis in adipocytes	40
Basal	regulation of muscle cell differentiation	1
Basal	regulation of nervous system development	41
Basal	regulation of neurogenesis	42
Basal	regulation of neuron projection development	7
Basal	regulation of trans-synaptic signaling	30
Basal	regulation of vasculature development	38
Basal	renal vesicle development	21
Basal	renal vesicle morphogenesis	21
Basal	roof of mouth development	43
Basal	segmentation	21
Basal	sensory organ morphogenesis	44
Basal	skeletal system development	45
Basal	skeletal system morphogenesis	20
Basal	specification of symmetry	8
Basal	stem cell development	12
Basal	stem cell differentiation	8
Basal	synapse organization	46
Basal	T cell selection	47
Basal	tongue development	48
Her2	activation of protein kinase A activity	1
Her2	appendage development	2
Her2	Arginine biosynthesis	3
Her2	branching involved in ureteric bud morphogenesis	4
Her2	branching morphogenesis of an epithelial tube	4
Her2	Carbon metabolism	5
Her2	catechol-containing compound metabolic process	6
Her2	catecholamine metabolic process	6
Her2	cell fate specification	7
Her2	cellular response to BMP stimulus	2
Her2	cellular response to glucagon stimulus	1
Her2	cellular response to prostaglandin stimulus	1
Her2	cerebral cortex neuron differentiation	8
Her2	Circadian entrainment	8
Her2	connective tissue development	2
Her2	Dilated cardiomyopathy	8
Her2	dopamine metabolic process	6
Her2	embryonic organ development	9
Her2	embryonic organ morphogenesis	10
Her2	embryonic skeletal system development	2
Her2	embryonic skeletal system morphogenesis	10
Her2	epithelial tube morphogenesis	4
Her2	extracellular negative regulation of signal transduction	2
Her2	extracellular regulation of signal transduction	2
Her2	kidney development	4
Her2	kidney epithelium development	4
Her2	kidney morphogenesis	11
Her2	limb development	2
Her2	male sex determination	7
Her2	mesonephric epithelium development	11
Her2	mesonephric tubule development	11
Her2	mesonephric tubule morphogenesis	11
Her2	mesonephros development	11
Her2	metanephric glomerulus development	7
Her2	metanephric nephron development	11
Her2	metanephric nephron morphogenesis	12
Her2	metanephric nephron tubule development	7
Her2	metanephric renal vesicle morphogenesis	4
Her2	metanephros development	7
Her2	metanephros morphogenesis	12
Her2	morphogenesis of a branching epithelium	4
Her2	morphogenesis of a branching structure	4
Her2	muscle cell differentiation	4
Her2	muscle organ development	13
Her2	negative regulation of cartilage development	2
Her2	negative regulation of chondrocyte differentiation	2
Her2	negative regulation of neuron death	6
Her2	negative regulation of phosphorylation	2
Her2	negative regulation of striated muscle cell differentiation	4
Her2	nephric duct development	7
Her2	nephric duct morphogenesis	7
Her2	nephron epithelium morphogenesis	11
Her2	nephron morphogenesis	11
Her2	nephron tubule development	11
Her2	nephron tubule epithelial cell differentiation	7
Her2	nephron tubule formation	7
Her2	nephron tubule morphogenesis	11
Her2	neural precursor cell proliferation	8
Her2	neural retina development	7
Her2	neuromuscular process controlling balance	14
Her2	neurotransmitter receptor internalization	2
Her2	pattern specification process	15
Her2	positive regulation of branching involved in ureteric bud morphogenesis	11
Her2	positive regulation of epithelial cell differentiation	7
Her2	positive regulation of morphogenesis of an epithelium	12
Her2	positive regulation of stem cell differentiation	7
Her2	receptor metabolic process	2
Her2	regulation of animal organ morphogenesis	4
Her2	regulation of BMP signaling pathway	2
Her2	regulation of branching involved in ureteric bud morphogenesis	12
Her2	regulation of cardiac muscle adaptation	16
Her2	regulation of cardiac muscle hypertrophy in response to stress	16
Her2	regulation of epithelial cell differentiation	7
Her2	regulation of epithelial cell differentiation involved in kidney development	7
Her2	regulation of gastrulation	7
Her2	regulation of kidney development	17
Her2	regulation of nephron tubule epithelial cell differentiation	7
Her2	regulation of osteoblast differentiation	2
Her2	regulation of striated muscle cell differentiation	4
Her2	renal system development	4
Her2	renal tubule development	11
Her2	renal tubule morphogenesis	11
Her2	renal vesicle development	17
Her2	renal vesicle morphogenesis	17
Her2	reproductive structure development	7
Her2	reproductive system development	7
Her2	response to BMP	2
Her2	response to glucagon	1
Her2	sex determination	7
Her2	skeletal system morphogenesis	10
Her2	striated muscle cell differentiation	4
Her2	ureter development	7
Her2	ureteric bud development	11
Her2	ureteric bud morphogenesis	4
Her2	urogenital system development	7
LumA	action potential	1
LumA	adenylate cyclase-activating G protein-coupled receptor signaling pathway	2
LumA	adenylate cyclase-modulating G protein-coupled receptor signaling pathway	3
LumA	aging	4
LumA	aldehyde biosynthetic process	5
LumA	aldosterone biosynthetic process	5
LumA	aldosterone metabolic process	5
LumA	Aldosterone synthesis and secretion	6
LumA	ameboidal-type cell migration	7
LumA	amine transport	8
LumA	Amphetamine addiction	9
LumA	anterior/posterior axis specification	10
LumA	anterior/posterior pattern specification	11
LumA	aortic valve development	12
LumA	aortic valve morphogenesis	12
LumA	appendage development	13
LumA	appendage morphogenesis	14
LumA	Ascorbate and aldarate metabolism	3
LumA	associative learning	15
LumA	atrial cardiac muscle cell action potential	16
LumA	atrial cardiac muscle cell to AV node cell communication	16
LumA	atrial cardiac muscle cell to AV node cell signaling	16
LumA	axis specification	17
LumA	axon guidance	18
LumA	Axon guidance	19
LumA	axonogenesis	20
LumA	Basal cell carcinoma	21
LumA	Bile secretion	3
LumA	biological process involved in intraspecies interaction between organisms	22
LumA	Biosynthesis of cofactors	3
LumA	bone development	23
LumA	bone mineralization	24
LumA	bone morphogenesis	23
LumA	bone remodeling	25
LumA	branching involved in prostate gland morphogenesis	26
LumA	branching involved in ureteric bud morphogenesis	27
LumA	branching morphogenesis of an epithelial tube	28
LumA	Breast cancer	29
LumA	brown fat cell differentiation	2
LumA	calcium ion homeostasis	16
LumA	calcium ion import across plasma membrane	30
LumA	calcium ion import into cytosol	30
LumA	Calcium signaling pathway	31
LumA	calcium-ion regulated exocytosis	5
LumA	camera-type eye development	32
LumA	camera-type eye morphogenesis	33
LumA	cAMP signaling pathway	9
LumA	Carbohydrate digestion and absorption	34
LumA	cardiac chamber development	35
LumA	cardiac chamber morphogenesis	36
LumA	cardiac left ventricle morphogenesis	35
LumA	cardiac muscle cell action potential	37
LumA	cardiac muscle cell differentiation	38
LumA	cardiac muscle tissue morphogenesis	35
LumA	cardiac right ventricle morphogenesis	39
LumA	cardiac ventricle development	36
LumA	cardiac ventricle morphogenesis	35
LumA	cardiocyte differentiation	24
LumA	cartilage condensation	23
LumA	cartilage development	40
LumA	cartilage development involved in endochondral bone morphogenesis	41
LumA	catecholamine secretion	42
LumA	catecholamine transport	43
LumA	cell aggregation	23
LumA	cell aging	4
LumA	cell communication involved in cardiac conduction	16
LumA	cell differentiation in hindbrain	44
LumA	cell differentiation in spinal cord	45
LumA	cell differentiation involved in kidney development	46
LumA	cell differentiation involved in metanephros development	47
LumA	cell fate commitment	48
LumA	cell fate commitment involved in formation of primary germ layer	49
LumA	cell fate determination	50
LumA	cell fate specification	51
LumA	cell junction assembly	52
LumA	cell proliferation in external granule layer	53
LumA	cell proliferation in forebrain	54
LumA	cell proliferation in hindbrain	53
LumA	cell-cell adhesion via plasma-membrane adhesion molecules	55
LumA	cell-cell junction organization	56
LumA	cellular calcium ion homeostasis	16
LumA	cellular divalent inorganic cation homeostasis	16
LumA	cellular glucuronidation	3
LumA	cellular ketone metabolic process	5
LumA	cellular response to BMP stimulus	57
LumA	cellular response to cAMP	58
LumA	cellular response to carbohydrate stimulus	59
LumA	cellular response to glucose stimulus	59
LumA	cellular response to hexose stimulus	59
LumA	cellular response to inorganic substance	23
LumA	cellular response to metal ion	60
LumA	cellular response to monosaccharide stimulus	59
LumA	cellular response to xenobiotic stimulus	3
LumA	cellular senescence	4
LumA	Central carbon metabolism in cancer	61
LumA	central nervous system neuron differentiation	62
LumA	cerebellar cortex development	63
LumA	cerebellar cortex formation	44
LumA	cerebellar cortex morphogenesis	64
LumA	cerebellar granular layer development	63
LumA	cerebellar granule cell precursor proliferation	53
LumA	cerebellar Purkinje cell differentiation	65
LumA	cerebellar Purkinje cell layer development	65
LumA	cerebellar Purkinje cell layer formation	65
LumA	cerebellar Purkinje cell layer morphogenesis	65
LumA	cerebellum development	66
LumA	cerebellum morphogenesis	67
LumA	cerebral cortex GABAergic interneuron differentiation	68
LumA	cerebral cortex neuron differentiation	68
LumA	Chemical carcinogenesis - DNA adducts	3
LumA	Chemical carcinogenesis - receptor activation	3
LumA	chondrocyte differentiation	69
LumA	Circadian entrainment	70
LumA	Cocaine addiction	9
LumA	cognition	71
LumA	collagen metabolic process	72
LumA	collecting duct development	73
LumA	connective tissue development	40
LumA	Cortisol synthesis and secretion	74
LumA	cranial nerve development	75
LumA	cranial skeletal system development	75
LumA	craniofacial suture morphogenesis	76
LumA	Cushing syndrome	77
LumA	dentate gyrus development	78
LumA	development of primary female sexual characteristics	79
LumA	developmental growth involved in morphogenesis	80
LumA	developmental induction	81
LumA	developmental maturation	16
LumA	diencephalon development	82
LumA	digestive system development	83
LumA	digestive tract development	83
LumA	divalent inorganic cation homeostasis	16
LumA	dopamine secretion	42
LumA	dopamine transport	84
LumA	dopaminergic neuron differentiation	85
LumA	dorsal spinal cord development	86
LumA	Drug metabolism - cytochrome P450	87
LumA	Drug metabolism - other enzymes	3
LumA	ear development	88
LumA	ear morphogenesis	89
LumA	ECM-receptor interaction	90
LumA	embryonic appendage morphogenesis	91
LumA	embryonic axis specification	92
LumA	embryonic camera-type eye development	93
LumA	embryonic camera-type eye formation	24
LumA	embryonic camera-type eye morphogenesis	24
LumA	embryonic cranial skeleton morphogenesis	94
LumA	embryonic digestive tract morphogenesis	95
LumA	embryonic digit morphogenesis	96
LumA	embryonic epithelial tube formation	97
LumA	embryonic eye morphogenesis	24
LumA	embryonic forelimb morphogenesis	98
LumA	embryonic limb morphogenesis	91
LumA	embryonic organ development	99
LumA	embryonic organ morphogenesis	100
LumA	embryonic pattern specification	101
LumA	embryonic skeletal system development	102
LumA	embryonic skeletal system morphogenesis	103
LumA	embryonic viscerocranium morphogenesis	104
LumA	endocardial cushion morphogenesis	105
LumA	endochondral bone morphogenesis	23
LumA	endochondral ossification	23
LumA	Endocrine resistance	106
LumA	endocrine system development	107
LumA	endoderm formation	108
LumA	endodermal cell differentiation	109
LumA	endothelial cell differentiation	56
LumA	endothelium development	56
LumA	epithelial cell differentiation involved in kidney development	110
LumA	epithelial cell proliferation	111
LumA	epithelial tube formation	97
LumA	epithelial tube morphogenesis	112
LumA	excitatory synapse assembly	22
LumA	eye development	113
LumA	eye morphogenesis	114
LumA	eye photoreceptor cell development	115
LumA	eye photoreceptor cell differentiation	115
LumA	eyelid development in camera-type eye	116
LumA	fat cell differentiation	4
LumA	fear response	117
LumA	female gonad development	79
LumA	flavonoid metabolic process	3
LumA	forebrain cell migration	118
LumA	forebrain development	119
LumA	forebrain generation of neurons	120
LumA	forebrain neuron differentiation	121
LumA	forebrain regionalization	122
LumA	forelimb morphogenesis	98
LumA	formation of primary germ layer	123
LumA	GABAergic neuron differentiation	68
LumA	GABAergic synapse	90
LumA	Gastric cancer	124
LumA	gastrulation	85
LumA	genitalia development	108
LumA	gland development	125
LumA	glial cell differentiation	126
LumA	gliogenesis	23
LumA	glomerular epithelial cell differentiation	127
LumA	glomerular visceral epithelial cell differentiation	127
LumA	glucuronate metabolic process	3
LumA	Glutamatergic synapse	128
LumA	hair follicle morphogenesis	95
LumA	heart contraction	129
LumA	heart formation	130
LumA	heart morphogenesis	131
LumA	heart process	129
LumA	heart valve development	12
LumA	heart valve morphogenesis	24
LumA	Hepatocellular carcinoma	132
LumA	hindbrain development	133
LumA	hindbrain morphogenesis	67
LumA	Hippo signaling pathway	134
LumA	hippocampus development	135
LumA	histone H3-K4 methylation	136
LumA	homophilic cell adhesion via plasma membrane adhesion molecules	137
LumA	hormone secretion	138
LumA	hormone transport	138
LumA	Human papillomavirus infection	54
LumA	immature T cell proliferation	72
LumA	in utero embryonic development	2
LumA	inner ear development	139
LumA	inositol lipid-mediated signaling	24
LumA	insulin secretion	140
LumA	kidney development	141
LumA	kidney epithelium development	142
LumA	kidney morphogenesis	143
LumA	learning	15
LumA	learning or memory	144
LumA	lens fiber cell development	145
LumA	lens morphogenesis in camera-type eye	24
LumA	Leukocyte transendothelial migration	146
LumA	limb bud formation	147
LumA	limb development	13
LumA	limb morphogenesis	14
LumA	limbic system development	148
LumA	male genitalia development	149
LumA	mammary gland development	150
LumA	mammary gland morphogenesis	151
LumA	MAPK signaling pathway	152
LumA	Maturity onset diabetes of the young	153
LumA	Melanogenesis	154
LumA	membrane depolarization	155
LumA	membrane depolarization during action potential	156
LumA	membrane fusion	157
LumA	membrane repolarization during action potential	158
LumA	membrane repolarization during cardiac muscle cell action potential	159
LumA	mesenchymal cell development	160
LumA	mesenchymal cell differentiation	161
LumA	mesenchymal cell proliferation	108
LumA	mesenchymal to epithelial transition	162
LumA	mesenchymal to epithelial transition involved in metanephros morphogenesis	163
LumA	mesenchyme development	164
LumA	mesoderm development	165
LumA	mesoderm formation	166
LumA	mesoderm morphogenesis	166
LumA	mesodermal cell differentiation	167
LumA	mesonephric epithelium development	168
LumA	mesonephric tubule development	168
LumA	mesonephric tubule morphogenesis	27
LumA	mesonephros development	168
LumA	Metabolism of xenobiotics by cytochrome P450	87
LumA	metal ion export	169
LumA	metanephric epithelium development	170
LumA	metanephric glomerulus development	4
LumA	metanephric mesenchyme development	2
LumA	metanephric nephron development	171
LumA	metanephric nephron epithelium development	172
LumA	metanephric nephron morphogenesis	173
LumA	metanephric nephron tubule development	174
LumA	metanephric renal vesicle morphogenesis	175
LumA	metanephric tubule development	174
LumA	metanephric tubule morphogenesis	176
LumA	metanephros development	177
LumA	metanephros morphogenesis	178
LumA	metencephalon development	66
LumA	MicroRNAs in cancer	179
LumA	midbrain development	180
LumA	midbrain dopaminergic neuron differentiation	181
LumA	mineralocorticoid biosynthetic process	5
LumA	mineralocorticoid metabolic process	5
LumA	mitochondrial depolarization	23
LumA	modulation of chemical synaptic transmission	182
LumA	monoamine transport	183
LumA	Morphine addiction	90
LumA	morphogenesis of a branching epithelium	184
LumA	morphogenesis of a branching structure	185
LumA	morphogenesis of embryonic epithelium	186
LumA	multicellular organismal response to stress	117
LumA	multicellular organismal signaling	16
LumA	muscle cell differentiation	187
LumA	muscle contraction	188
LumA	muscle organ development	189
LumA	muscle organ morphogenesis	35
LumA	muscle system process	190
LumA	muscle tissue development	191
LumA	muscle tissue morphogenesis	35
LumA	negative chemotaxis	19
LumA	negative regulation of axonogenesis	192
LumA	negative regulation of cell aging	4
LumA	negative regulation of cell projection organization	193
LumA	negative regulation of cell-substrate adhesion	194
LumA	negative regulation of fatty acid metabolic process	5
LumA	negative regulation of fatty acid oxidation	5
LumA	negative regulation of hemopoiesis	72
LumA	negative regulation of leukocyte differentiation	72
LumA	negative regulation of neuron death	192
LumA	negative regulation of neuron differentiation	195
LumA	negative regulation of secretion	109
LumA	negative regulation of secretion by cell	109
LumA	nephric duct development	196
LumA	nephric duct morphogenesis	196
LumA	nephron development	142
LumA	nephron epithelium development	197
LumA	nephron epithelium morphogenesis	198
LumA	nephron morphogenesis	198
LumA	nephron tubule development	199
LumA	nephron tubule epithelial cell differentiation	4
LumA	nephron tubule formation	200
LumA	nephron tubule morphogenesis	198
LumA	nerve development	75
LumA	neural crest cell development	160
LumA	neural crest cell differentiation	201
LumA	neural crest cell migration	72
LumA	neural precursor cell proliferation	202
LumA	neural retina development	203
LumA	neural tube closure	24
LumA	neural tube development	24
LumA	neural tube formation	24
LumA	neuron fate commitment	204
LumA	neuron fate specification	205
LumA	neuron migration	118
LumA	neuron projection guidance	206
LumA	neuronal action potential	156
LumA	neurotransmitter secretion	207
LumA	neurotransmitter transport	208
LumA	Nicotine addiction	209
LumA	nitric oxide mediated signal transduction	210
LumA	odontogenesis	211
LumA	oligodendrocyte differentiation	195
LumA	organ induction	57
LumA	organelle fusion	157
LumA	organelle membrane fusion	157
LumA	organic hydroxy compound transport	157
LumA	ossification	212
LumA	osteoblast development	213
LumA	osteoblast differentiation	214
LumA	outflow tract morphogenesis	215
LumA	ovulation cycle	151
LumA	ovulation cycle process	151
LumA	pallium development	216
LumA	pancreas development	217
LumA	paraxial mesoderm development	218
LumA	pattern specification process	219
LumA	Pentose and glucuronate interconversions	3
LumA	peptide hormone secretion	138
LumA	peptide secretion	220
LumA	peripheral nervous system neuron development	221
LumA	peripheral nervous system neuron differentiation	221
LumA	phosphatidylinositol 3-kinase signaling	24
LumA	phosphatidylinositol-mediated signaling	24
LumA	phospholipase C-activating G protein-coupled receptor signaling pathway	68
LumA	photoreceptor cell development	115
LumA	photoreceptor cell differentiation	115
LumA	PI3K-Akt signaling pathway	222
LumA	pigment metabolic process	3
LumA	Porphyrin metabolism	3
LumA	positive regulation of acrosome reaction	5
LumA	positive regulation of amine transport	223
LumA	positive regulation of animal organ morphogenesis	224
LumA	positive regulation of branching involved in ureteric bud morphogenesis	174
LumA	positive regulation of brown fat cell differentiation	2
LumA	positive regulation of calcium ion-dependent exocytosis	5
LumA	positive regulation of cardiac muscle cell proliferation	136
LumA	positive regulation of catecholamine secretion	5
LumA	positive regulation of cation transmembrane transport	157
LumA	positive regulation of cell development	225
LumA	positive regulation of cell junction assembly	226
LumA	positive regulation of chondrocyte differentiation	5
LumA	positive regulation of cytosolic calcium ion concentration	16
LumA	positive regulation of developmental growth	5
LumA	positive regulation of embryonic development	227
LumA	positive regulation of exocytosis	5
LumA	positive regulation of growth	109
LumA	positive regulation of heart growth	136
LumA	positive regulation of lipid kinase activity	213
LumA	positive regulation of mesenchymal cell proliferation	108
LumA	positive regulation of muscle cell differentiation	72
LumA	positive regulation of nervous system development	228
LumA	positive regulation of neural precursor cell proliferation	229
LumA	positive regulation of neuroblast proliferation	195
LumA	positive regulation of neurogenesis	230
LumA	positive regulation of neuron differentiation	231
LumA	positive regulation of neurotransmitter transport	157
LumA	positive regulation of organ growth	232
LumA	positive regulation of peptide hormone secretion	220
LumA	positive regulation of phosphatidylinositol 3-kinase signaling	24
LumA	positive regulation of potassium ion transmembrane transporter activity	158
LumA	positive regulation of protein kinase B signaling	151
LumA	positive regulation of regulated secretory pathway	5
LumA	positive regulation of reproductive process	5
LumA	positive regulation of secretion	60
LumA	positive regulation of secretion by cell	60
LumA	positive regulation of sodium ion transmembrane transport	39
LumA	positive regulation of striated muscle cell differentiation	72
LumA	positive regulation of synapse assembly	226
LumA	positive regulation of synaptic transmission	220
LumA	postsynapse assembly	22
LumA	postsynaptic density assembly	22
LumA	postsynaptic density organization	22
LumA	postsynaptic specialization assembly	22
LumA	postsynaptic specialization organization	22
LumA	potassium ion transmembrane transport	233
LumA	potassium ion transport	234
LumA	primary alcohol biosynthetic process	5
LumA	primary neural tube formation	24
LumA	prostate gland epithelium morphogenesis	235
LumA	prostate gland morphogenesis	235
LumA	Protein digestion and absorption	236
LumA	protein kinase B signaling	151
LumA	Proteoglycans in cancer	237
LumA	proximal/distal pattern formation	195
LumA	Rap1 signaling pathway	238
LumA	Ras signaling pathway	239
LumA	receptor internalization	220
LumA	regionalization	240
LumA	regulation of acrosome reaction	5
LumA	regulation of amine transport	241
LumA	regulation of animal organ formation	242
LumA	regulation of animal organ morphogenesis	243
LumA	regulation of biomineral tissue development	24
LumA	regulation of biomineralization	24
LumA	regulation of blood circulation	129
LumA	regulation of bone mineralization	24
LumA	regulation of branching involved in ureteric bud morphogenesis	174
LumA	regulation of calcium ion-dependent exocytosis	244
LumA	regulation of cardiocyte differentiation	24
LumA	regulation of catecholamine secretion	42
LumA	regulation of cation channel activity	245
LumA	regulation of cation transmembrane transport	246
LumA	regulation of cell aging	4
LumA	regulation of cell development	247
LumA	regulation of cell fate commitment	49
LumA	regulation of cell fate specification	49
LumA	regulation of cell junction assembly	129
LumA	regulation of cellular ketone metabolic process	5
LumA	regulation of cellular response to growth factor stimulus	248
LumA	regulation of cerebellar granule cell precursor proliferation	53
LumA	regulation of cytosolic calcium ion concentration	16
LumA	regulation of dephosphorylation	223
LumA	regulation of dopamine secretion	42
LumA	regulation of embryonic development	54
LumA	regulation of epithelial cell differentiation	163
LumA	regulation of epithelial cell differentiation involved in kidney development	249
LumA	regulation of epithelial cell proliferation	223
LumA	regulation of excitatory synapse assembly	22
LumA	regulation of exocytosis	250
LumA	regulation of fat cell differentiation	2
LumA	regulation of gliogenesis	195
LumA	regulation of heart contraction	129
LumA	regulation of heart growth	136
LumA	regulation of hormone secretion	251
LumA	regulation of immature T cell proliferation	72
LumA	regulation of insulin secretion	252
LumA	regulation of insulin secretion involved in cellular response to glucose stimulus	220
LumA	regulation of ion transmembrane transporter activity	180
LumA	regulation of kidney development	253
LumA	regulation of leukocyte apoptotic process	4
LumA	regulation of membrane potential	254
LumA	regulation of mesenchymal cell proliferation	235
LumA	regulation of mitochondrial depolarization	23
LumA	regulation of morphogenesis of a branching structure	147
LumA	regulation of morphogenesis of an epithelium	23
LumA	regulation of muscle contraction	255
LumA	regulation of muscle organ development	256
LumA	regulation of muscle tissue development	256
LumA	regulation of nephron tubule epithelial cell differentiation	4
LumA	regulation of nervous system development	257
LumA	regulation of neural precursor cell proliferation	258
LumA	regulation of neuroblast proliferation	195
LumA	regulation of neurogenesis	259
LumA	regulation of neuron differentiation	260
LumA	regulation of neuron projection development	261
LumA	regulation of neurotransmitter levels	262
LumA	regulation of neurotransmitter transport	263
LumA	regulation of ossification	24
LumA	regulation of peptide hormone secretion	138
LumA	regulation of peptide secretion	138
LumA	regulation of phosphatase activity	223
LumA	regulation of phosphatidylinositol 3-kinase signaling	24
LumA	regulation of phosphoprotein phosphatase activity	223
LumA	regulation of postsynaptic density assembly	22
LumA	regulation of postsynaptic density organization	22
LumA	regulation of postsynaptic membrane potential	264
LumA	regulation of postsynaptic specialization assembly	22
LumA	regulation of potassium ion transmembrane transport	158
LumA	regulation of potassium ion transport	158
LumA	regulation of protein kinase B signaling	151
LumA	regulation of regulated secretory pathway	5
LumA	regulation of skeletal muscle tissue development	265
LumA	regulation of smoothened signaling pathway	147
LumA	regulation of sodium ion transmembrane transporter activity	180
LumA	regulation of sodium ion transport	266
LumA	regulation of stem cell population maintenance	166
LumA	regulation of striated muscle cell differentiation	72
LumA	regulation of striated muscle tissue development	256
LumA	regulation of synapse assembly	226
LumA	regulation of synaptic plasticity	267
LumA	regulation of T cell differentiation in thymus	72
LumA	regulation of trans-synaptic signaling	182
LumA	regulation of transmembrane receptor protein serine/threonine kinase signaling pathway	268
LumA	regulation of transmembrane transporter activity	180
LumA	regulation of transporter activity	180
LumA	regulation of vesicle fusion	157
LumA	Relaxin signaling pathway	236
LumA	renal filtration cell differentiation	127
LumA	renal system development	141
LumA	renal tubule development	199
LumA	renal tubule morphogenesis	198
LumA	renal vesicle development	269
LumA	renal vesicle morphogenesis	270
LumA	replacement ossification	23
LumA	reproductive structure development	79
LumA	reproductive system development	79
LumA	respiratory system development	108
LumA	response to alcohol	180
LumA	response to axon injury	157
LumA	response to BMP	57
LumA	response to cAMP	58
LumA	response to cocaine	271
LumA	response to magnesium ion	23
LumA	response to xenobiotic stimulus	3
LumA	retina development in camera-type eye	272
LumA	retina layer formation	273
LumA	retina morphogenesis in camera-type eye	274
LumA	retinoic acid metabolic process	3
LumA	Retinol metabolism	3
LumA	roof of mouth development	275
LumA	semi-lunar valve development	12
LumA	sensory organ morphogenesis	276
LumA	sensory system development	277
LumA	Serotonergic synapse	278
LumA	signal release	279
LumA	signal release from synapse	207
LumA	Signaling pathways regulating pluripotency of stem cells	280
LumA	skeletal muscle organ development	147
LumA	skeletal muscle tissue development	147
LumA	skeletal system development	281
LumA	skeletal system morphogenesis	282
LumA	smooth muscle cell differentiation	15
LumA	smooth muscle contraction	283
LumA	smooth muscle tissue development	235
LumA	social behavior	22
LumA	somite development	218
LumA	somitogenesis	147
LumA	specification of animal organ identity	284
LumA	spinal cord association neuron differentiation	285
LumA	spinal cord development	286
LumA	spinal cord motor neuron cell fate specification	287
LumA	spinal cord motor neuron differentiation	288
LumA	Spinocerebellar ataxia	23
LumA	stabilization of membrane potential	109
LumA	stem cell development	160
LumA	stem cell differentiation	289
LumA	stem cell division	290
LumA	stem cell proliferation	54
LumA	Steroid hormone biosynthesis	3
LumA	striated muscle cell differentiation	291
LumA	striated muscle tissue development	292
LumA	striatum development	223
LumA	subpallium development	223
LumA	synapse assembly	293
LumA	synapse organization	294
LumA	synaptic transmission, GABAergic	295
LumA	synaptic vesicle clustering	296
LumA	synaptic vesicle cycle	297
LumA	Synaptic vesicle cycle	298
LumA	synaptic vesicle exocytosis	299
LumA	synaptic vesicle localization	296
LumA	synaptic vesicle recycling	300
LumA	T cell differentiation in thymus	271
LumA	Taste transduction	301
LumA	telencephalon cell migration	118
LumA	telencephalon development	302
LumA	temperature homeostasis	220
LumA	TGF-beta signaling pathway	54
LumA	Thyroid hormone synthesis	53
LumA	transmembrane receptor protein serine/threonine kinase signaling pathway	166
LumA	transmission of nerve impulse	73
LumA	tube closure	24
LumA	tube formation	186
LumA	ureter development	303
LumA	ureteric bud development	168
LumA	ureteric bud morphogenesis	27
LumA	urogenital system development	304
LumA	uronic acid metabolic process	3
LumA	uterus development	73
LumA	V(D)J recombination	305
LumA	ventral spinal cord development	306
LumA	ventricular cardiac muscle tissue morphogenesis	35
LumA	ventricular septum morphogenesis	24
LumA	vesicle fusion	157
LumA	vesicle-mediated transport in synapse	307
LumA	visual system development	113
LumA	Wnt signaling pathway	134
LumA	Wnt signaling pathway involved in midbrain dopaminergic neuron differentiation	181
LumA	xenobiotic glucuronidation	3
LumA	xenobiotic metabolic process	3
LumB	Amphetamine addiction	1
LumB	anterior/posterior pattern specification	2
LumB	appendage development	3
LumB	appendage morphogenesis	3
LumB	autonomic nervous system development	4
LumB	axis elongation	5
LumB	axon guidance	6
LumB	Axon guidance	7
LumB	axon regeneration	8
LumB	axonogenesis	9
LumB	Biosynthesis of unsaturated fatty acids	10
LumB	BMP signaling pathway	11
LumB	bone mineralization	12
LumB	branch elongation of an epithelium	5
LumB	branching involved in prostate gland morphogenesis	13
LumB	branching involved in ureteric bud morphogenesis	14
LumB	branching morphogenesis of an epithelial tube	15
LumB	calcineurin-mediated signaling	16
LumB	Calcium signaling pathway	17
LumB	camera-type eye development	18
LumB	camera-type eye morphogenesis	19
LumB	cardiac chamber development	20
LumB	cardiac chamber morphogenesis	20
LumB	cardiac ventricle morphogenesis	21
LumB	cardioblast differentiation	22
LumB	Cell adhesion molecules	23
LumB	cell differentiation in hindbrain	21
LumB	cell differentiation involved in kidney development	21
LumB	cell differentiation involved in metanephros development	24
LumB	cell fate commitment	25
LumB	cell fate commitment involved in formation of primary germ layer	21
LumB	cell fate determination	7
LumB	cell fate specification	26
LumB	cell growth	27
LumB	cell junction assembly	23
LumB	cell-cell adhesion via plasma-membrane adhesion molecules	28
LumB	cellular response to amino acid stimulus	29
LumB	cellular response to BMP stimulus	30
LumB	cellular response to retinoic acid	20
LumB	cellular response to transforming growth factor beta stimulus	8
LumB	central nervous system neuron differentiation	21
LumB	Cocaine addiction	1
LumB	cognition	4
LumB	collecting duct development	31
LumB	cornea development in camera-type eye	32
LumB	Cortisol synthesis and secretion	1
LumB	cranial skeletal system development	5
LumB	craniofacial suture morphogenesis	12
LumB	definitive hemopoiesis	33
LumB	determination of bilateral symmetry	20
LumB	determination of heart left/right asymmetry	22
LumB	determination of left/right symmetry	20
LumB	developmental growth involved in morphogenesis	20
LumB	digestive system development	34
LumB	digestive tract development	35
LumB	digestive tract morphogenesis	36
LumB	distal tubule development	31
LumB	Dopaminergic synapse	1
LumB	dorsal spinal cord development	4
LumB	dorsal/ventral neural tube patterning	12
LumB	ear development	12
LumB	ear morphogenesis	37
LumB	embryonic camera-type eye formation	21
LumB	embryonic camera-type eye morphogenesis	21
LumB	embryonic cranial skeleton morphogenesis	5
LumB	embryonic digestive tract development	35
LumB	embryonic digestive tract morphogenesis	36
LumB	embryonic digit morphogenesis	13
LumB	embryonic epithelial tube formation	38
LumB	embryonic heart tube development	22
LumB	embryonic heart tube morphogenesis	22
LumB	embryonic organ development	39
LumB	embryonic organ morphogenesis	40
LumB	embryonic placenta development	21
LumB	embryonic skeletal system development	41
LumB	embryonic skeletal system morphogenesis	42
LumB	endocrine system development	43
LumB	endoderm development	44
LumB	endoderm formation	45
LumB	endodermal cell differentiation	45
LumB	endothelial cell proliferation	21
LumB	epithelial cell differentiation involved in kidney development	24
LumB	epithelial cell proliferation	21
LumB	epithelial tube formation	46
LumB	epithelial tube morphogenesis	47
LumB	ERK1 and ERK2 cascade	20
LumB	eye development	48
LumB	eye morphogenesis	21
LumB	Fatty acid elongation	10
LumB	forebrain generation of neurons	20
LumB	formation of primary germ layer	31
LumB	gland development	20
LumB	gland morphogenesis	49
LumB	gliogenesis	8
LumB	Glucagon signaling pathway	1
LumB	Glutamatergic synapse	1
LumB	heart induction	23
LumB	heart looping	22
LumB	heart morphogenesis	50
LumB	Hippo signaling pathway	51
LumB	homophilic cell adhesion via plasma membrane adhesion molecules	52
LumB	inner ear morphogenesis	11
LumB	kidney development	53
LumB	kidney epithelium development	54
LumB	kidney mesenchyme development	55
LumB	kidney morphogenesis	56
LumB	limb bud formation	8
LumB	limb development	3
LumB	limb morphogenesis	3
LumB	maintenance of cell number	21
LumB	mesenchymal cell apoptotic process	8
LumB	mesenchymal cell development	8
LumB	mesenchymal cell differentiation	57
LumB	mesenchymal to epithelial transition	24
LumB	mesenchymal to epithelial transition involved in metanephros morphogenesis	24
LumB	mesenchyme development	58
LumB	mesenchyme morphogenesis	20
LumB	mesodermal cell differentiation	31
LumB	mesonephric epithelium development	54
LumB	mesonephric tubule development	54
LumB	mesonephric tubule morphogenesis	59
LumB	mesonephros development	54
LumB	metanephric collecting duct development	31
LumB	metanephric epithelium development	21
LumB	metanephric mesenchyme development	29
LumB	metanephric nephron development	60
LumB	metanephric nephron epithelium development	21
LumB	metanephric nephron morphogenesis	60
LumB	metanephric nephron tubule development	21
LumB	metanephric renal vesicle morphogenesis	60
LumB	metanephric tubule development	24
LumB	metanephric tubule morphogenesis	31
LumB	metanephros development	61
LumB	metanephros morphogenesis	24
LumB	MicroRNAs in cancer	20
LumB	midbrain development	8
LumB	morphogenesis of a branching epithelium	62
LumB	morphogenesis of a branching structure	63
LumB	morphogenesis of embryonic epithelium	64
LumB	muscle cell differentiation	65
LumB	muscle cell fate commitment	20
LumB	muscle organ development	66
LumB	muscle system process	67
LumB	muscle tissue development	68
LumB	negative regulation of cell development	69
LumB	negative regulation of gliogenesis	70
LumB	negative regulation of myoblast differentiation	71
LumB	negative regulation of nervous system development	69
LumB	negative regulation of neurogenesis	69
LumB	negative regulation of Wnt signaling pathway	72
LumB	nephric duct development	73
LumB	nephric duct morphogenesis	73
LumB	nephron development	74
LumB	nephron epithelium development	56
LumB	nephron epithelium morphogenesis	56
LumB	nephron morphogenesis	75
LumB	nephron tubule development	76
LumB	nephron tubule epithelial cell differentiation	21
LumB	nephron tubule formation	77
LumB	nephron tubule morphogenesis	75
LumB	nerve development	78
LumB	neural crest cell development	8
LumB	neural crest cell differentiation	8
LumB	neural precursor cell proliferation	7
LumB	neural tube development	35
LumB	neural tube formation	35
LumB	neuron fate commitment	79
LumB	neuron migration	21
LumB	neuron projection guidance	6
LumB	neuron recognition	80
LumB	neurotransmitter secretion	31
LumB	odontogenesis	43
LumB	odontogenesis of dentin-containing tooth	5
LumB	organ induction	5
LumB	ossification	12
LumB	otic vesicle development	11
LumB	outflow tract septum morphogenesis	81
LumB	parasympathetic nervous system development	5
LumB	pattern specification process	82
LumB	pharyngeal system development	5
LumB	PI3K-Akt signaling pathway	20
LumB	positive regulation of branching involved in ureteric bud morphogenesis	5
LumB	positive regulation of cellular extravasation	69
LumB	positive regulation of embryonic development	4
LumB	positive regulation of epithelial cell differentiation	5
LumB	positive regulation of epithelial cell proliferation	20
LumB	positive regulation of mesenchymal cell proliferation	20
LumB	positive regulation of morphogenesis of an epithelium	5
LumB	positive regulation of neural precursor cell proliferation	4
LumB	prostate glandular acinus development	13
LumB	regionalization	83
LumB	regulation of animal organ formation	5
LumB	regulation of animal organ morphogenesis	84
LumB	regulation of axonogenesis	7
LumB	regulation of biomineral tissue development	12
LumB	regulation of biomineralization	12
LumB	regulation of blood circulation	67
LumB	regulation of bone mineralization	12
LumB	regulation of branching involved in ureteric bud morphogenesis	85
LumB	regulation of cell development	86
LumB	regulation of cell junction assembly	23
LumB	regulation of cell proliferation involved in kidney development	87
LumB	regulation of epithelial cell differentiation involved in kidney development	24
LumB	regulation of epithelial cell proliferation	88
LumB	regulation of gastrulation	4
LumB	regulation of heart morphogenesis	23
LumB	regulation of kidney development	89
LumB	regulation of membrane potential	90
LumB	regulation of mesenchymal cell apoptotic process	8
LumB	regulation of mesenchymal cell proliferation	43
LumB	regulation of morphogenesis of a branching structure	91
LumB	regulation of morphogenesis of an epithelium	92
LumB	regulation of myoblast differentiation	71
LumB	regulation of nephron tubule epithelial cell differentiation	21
LumB	regulation of nervous system development	86
LumB	regulation of neural precursor cell proliferation	4
LumB	regulation of neurogenesis	86
LumB	regulation of neuron differentiation	93
LumB	regulation of neurotransmitter levels	31
LumB	regulation of ossification	12
LumB	regulation of potassium ion transport	90
LumB	regulation of protein tyrosine kinase activity	66
LumB	regulation of smooth muscle cell differentiation	31
LumB	regulation of Wnt signaling pathway	3
LumB	renal system development	21
LumB	renal tubule development	94
LumB	renal tubule morphogenesis	95
LumB	renal vesicle development	96
LumB	renal vesicle morphogenesis	97
LumB	reproductive structure development	13
LumB	reproductive system development	13
LumB	response to BMP	30
LumB	response to nutrient levels	35
LumB	response to parathyroid hormone	13
LumB	retina layer formation	29
LumB	roof of mouth development	98
LumB	sensory organ morphogenesis	99
LumB	sensory system development	48
LumB	signal release	31
LumB	signal release from synapse	31
LumB	skeletal muscle organ development	66
LumB	skeletal muscle tissue development	66
LumB	skeletal system development	100
LumB	skeletal system morphogenesis	101
LumB	smooth muscle cell differentiation	31
LumB	specification of animal organ identity	31
LumB	specification of symmetry	20
LumB	spinal cord development	19
LumB	stem cell development	8
LumB	stem cell differentiation	20
LumB	stem cell population maintenance	21
LumB	striated muscle tissue development	68
LumB	striatum development	102
LumB	subpallium development	102
LumB	synapse assembly	23
LumB	Thyroid hormone synthesis	1
LumB	transmembrane receptor protein serine/threonine kinase signaling pathway	8
LumB	tube formation	64
LumB	ureter development	103
LumB	ureteric bud development	54
LumB	ureteric bud morphogenesis	59
LumB	urogenital system development	104
LumB	visual system development	48
Normal	apoptotic process involved in morphogenesis	1
Normal	arginine catabolic process	2
Normal	bone trabecula morphogenesis	3
Normal	branching involved in ureteric bud morphogenesis	1
Normal	camera-type eye photoreceptor cell differentiation	4
Normal	cell-cell adhesion via plasma-membrane adhesion molecules	5
Normal	defense response to fungus	6
Normal	distal tubule development	7
Normal	DNA alkylation	6
Normal	DNA methylation	6
Normal	DNA methylation or demethylation	6
Normal	ECM-receptor interaction	2
Normal	epithelial tube morphogenesis	1
Normal	eye photoreceptor cell differentiation	4
Normal	homophilic cell adhesion via plasma membrane adhesion molecules	8
Normal	kidney epithelium development	9
Normal	kidney morphogenesis	1
Normal	maintenance of cell number	4
Normal	membrane disruption in other organism	10
Normal	mesonephric tubule morphogenesis	1
Normal	metanephric nephron development	11
Normal	metanephric tubule morphogenesis	4
Normal	metanephros development	11
Normal	morphogenesis of a branching epithelium	1
Normal	morphogenesis of a branching structure	1
Normal	nephron development	1
Normal	nephron epithelium development	1
Normal	nephron epithelium morphogenesis	1
Normal	nephron morphogenesis	1
Normal	nephron tubule development	9
Normal	nephron tubule formation	4
Normal	nephron tubule morphogenesis	1
Normal	nitric oxide mediated signal transduction	2
Normal	pattern specification process	12
Normal	PI3K-Akt signaling pathway	13
Normal	positive regulation of membrane invagination	14
Normal	positive regulation of phagocytosis, engulfment	14
Normal	regionalization	12
Normal	regulation of membrane invagination	14
Normal	regulation of phagocytosis, engulfment	14
Normal	renal tubule development	9
Normal	renal tubule morphogenesis	1
Normal	response to cadmium ion	15
Normal	stem cell population maintenance	4
Normal	steroid hormone mediated signaling pathway	3
Normal	ureteric bud morphogenesis	1
