# Supplementary material for: Functional impact of multi-omic interactions in breast cancer subtypes
Source: Front Genet. 2023 Jan 5;13:1078609. doi: 10.3389/fgene.2022.1078609 (PMC9850112; doi:10.3389/fgene.2022.1078609)
Supplement: Supplementary file 2 [file DataSheet3.CSV]

Cluster	subtype	component	ID	Description	GeneRatio	BgRatio	pvalue	p.adjust	qvalue	geneID	Count
Basal.comp 113	Basal	comp 113	hsa04728	Dopaminergic synapse	6/32	132/8159	1.0264854456779811e-5	0.00145760933286273	0.00131822341444961	2903/5579/5519/773/3763/2774	6
Basal.comp 118	Basal	comp 118	hsa04923	Regulation of lipolysis in adipocytes	4/28	57/8159	3.8686132710754646e-5	0.00452627752715829	0.00386861327107546	154/2778/3643/134	4
Basal.comp 120	Basal	comp 120	hsa04913	Ovarian steroidogenesis	4/41	51/8159	1.1563689438870326e-4	0.00977712011362446	0.00715399032704229	3630/3480/2778/196883	4
Basal.comp 120	Basal	comp 120	hsa04925	Aldosterone synthesis and secretion	5/41	98/8159	1.200423619814536e-4	0.00977712011362446	0.00715399032704229	8912/2778/775/196883/221955	5
Basal.comp 120	Basal	comp 120	hsa04923	Regulation of lipolysis in adipocytes	4/41	57/8159	1.788497581760573e-4	0.00977712011362446	0.00715399032704229	3630/2778/196883/134	4
Basal.comp 122	Basal	comp 122	hsa04152	AMPK signaling pathway	6/31	121/8159	5.10783392009752e-6	7.406359184141404e-4	5.537967302842575e-4	5209/595/3643/90993/8660/5214	6
Basal.comp 122	Basal	comp 122	hsa04066	HIF-1 signaling pathway	5/31	109/8159	4.999842479708993e-5	0.00362488579778902	0.00271044092321066	5209/3643/230/5214/284	5
Basal.comp 14	Basal	comp 14	hsa04010	MAPK signaling pathway	8/30	294/8159	7.569770151035709e-6	6.737095434421781e-4	6.294861494019168e-4	5154/777/773/2253/8911/4908/284/3481	8
Basal.comp 42	Basal	comp 42	hsa04670	Leukocyte transendothelial migration	5/31	114/8159	6.199414743392937e-5	0.00998105773686262	0.00926649361643997	5293/10398/6494/9071/87	5
Basal.comp 43	Basal	comp 43	hsa04213	Longevity regulating pathway - multiple species	5/52	62/8159	4.24843418296204e-5	0.00751972850384281	0.00711053721148383	8660/3305/3303/1410/5296	5
Basal.comp 46	Basal	comp 46	hsa04512	ECM-receptor interaction	5/39	88/8159	5.614364707698373e-5	0.00763553600246978	0.00673723764923804	3678/9900/3371/1291/3688	5
Basal.comp 67	Basal	comp 67	hsa05412	Arrhythmogenic right ventricular cardiomyopathy	5/28	77/8159	5.44564995694936e-6	6.970431944895181e-4	6.018876268207188e-4	3678/51176/6262/1495/3688	5
Basal.comp 86	Basal	comp 86	hsa04066	HIF-1 signaling pathway	6/40	109/8159	1.3135876056126207e-5	0.00233818593799046	0.00172840474422713	3480/3630/5579/5293/4846/6194	6
Basal.comp 86	Basal	comp 86	hsa04150	mTOR signaling pathway	6/40	156/8159	9.95028312441216e-5	0.00885575198072682	0.00654623889763957	3480/3630/5579/5293/84219/6194	6
Her2.comp 21	Her2	comp 21	hsa00220	Arginine biosynthesis	3/21	22/8159	2.1933329251137217e-5	0.00146953305982619	0.00126982432506583	2875/162417/2752	3
Her2.comp 22	Her2	comp 22	hsa05414	Dilated cardiomyopathy	4/18	96/8159	4.853744285074503e-5	0.00272998444635871	0.00151665802575483	3691/5566/111/3694	4
Her2.comp 22	Her2	comp 22	hsa04713	Circadian entrainment	4/18	97/8159	5.055526752516132e-5	0.00272998444635871	0.00151665802575483	2893/6261/5566/111	4
Her2.comp 24	Her2	comp 24	hsa01200	Carbon metabolism	4/21	115/8159	1.8626728758232769e-4	0.0098721662418633609	0.00823497481942922	39/35/2875/2023	4
LumA.comp119	LumA	comp119	hsa04974	Protein digestion and absorption	5/31	103/8159	3.806907600659108e-5	0.00578649955300184	0.00504916165982155	6546/480/1282/1284/1298	5
LumA.comp119	LumA	comp119	hsa04926	Relaxin signaling pathway	5/31	129/8159	1.1166925963674894e-4	0.00848686373239292	0.00740543511275282	4313/1910/5293/1282/1284	5
LumA.comp12	LumA	comp12	hsa04925	Aldosterone synthesis and secretion	5/32	98/8159	3.513571497512417e-5	0.0049541358114925	0.00325467675559044	493/111/5332/5566/8912	5
LumA.comp12	LumA	comp12	hsa04927	Cortisol synthesis and secretion	4/32	65/8159	1.1157875510120012e-4	0.0078663022346346	0.00516785813100295	111/5332/5566/8912	4
LumA.comp122	LumA	comp122	hsa04020	Calcium signaling pathway	7/36	240/8159	7.027562802582527e-5	0.00822224847902155	0.00687961411200184	4842/3791/8911/773/2250/107/2263	7
LumA.comp137	LumA	comp137	hsa04014	Ras signaling pathway	6/22	235/8159	2.713059357436632e-5	0.00236036164096986	0.00208477192729341	3815/56924/106821730/2250/7535/5156	6
LumA.comp146	LumA	comp146	hsa04925	Aldosterone synthesis and secretion	6/32	98/8159	1.8121421608569015e-6	2.4645133387653863e-4	2.0219691479034905e-4	9586/8912/115/5587/491/805	6
LumA.comp158	LumA	comp158	hsa04020	Calcium signaling pathway	8/33	240/8159	3.6638504788987383e-6	4.4332590794674736e-4	3.7409841731913434e-4	6261/5333/8817/8912/6262/773/1910/2774	8
LumA.comp161	LumA	comp161	hsa04010	MAPK signaling pathway	7/33	294/8159	1.3997468278337732e-4	0.0075768308266355	0.00650438210973308	8912/8911/3481/3630/8913/2249/627	7
LumA.comp161	LumA	comp161	hsa04950	Maturity onset diabetes of the young	3/33	26/8159	1.4712292867253413e-4	0.0075768308266355	0.00650438210973308	5080/3630/3651	3
LumA.comp179	LumA	comp179	hsa04973	Carbohydrate digestion and absorption	4/29	47/8159	2.0659526232882285e-5	0.00355343851205575	0.00234866192963293	5332/5293/23236/482	4
LumA.comp187	LumA	comp187	hsa05017	Spinocerebellar ataxia	6/40	143/8159	6.13067111381917e-5	0.00795070614818761	0.00667540491138559	2911/5649/2903/5293/773/6261	6
LumA.comp187	LumA	comp187	hsa01522	Endocrine resistance	5/40	98/8159	1.0640801476971058e-4	0.00795070614818761	0.00667540491138559	10683/5293/107987478/1565/107987479	5
LumA.comp187	LumA	comp187	hsa04020	Calcium signaling pathway	7/40	240/8159	1.4197689550335022e-4	0.00795070614818761	0.00667540491138559	2911/4916/2903/2668/8912/773/6261	7
LumA.comp187	LumA	comp187	hsa04726	Serotonergic synapse	5/40	115/8159	2.262706455127145e-4	0.00950336711153401	0.00797901749965888	6571/773/107987478/1565/107987479	5
LumA.comp188	LumA	comp188	hsa05224	Breast cancer	7/54	147/8159	4.656998161219178e-5	0.00763747698439945	0.00671588155881081	2099/2324/9965/7473/672/8325/2260	7
LumA.comp207	LumA	comp207	hsa04015	Rap1 signaling pathway	7/40	210/8159	6.129783112804972e-5	0.0092559725003355	0.00845264829239422	10451/5900/285/3630/5332/5028/55740	7
LumA.comp208	LumA	comp208	hsa05031	Amphetamine addiction	5/38	69/8159	1.5099891938103032e-5	0.00288407936017767	0.00241598271009648	816/2778/4129/116443/2906	5
LumA.comp208	LumA	comp208	hsa05033	Nicotine addiction	4/38	40/8159	3.242108505629744e-5	0.0030962136228764	0.00259368680450379	2561/116443/2906/773	4
LumA.comp208	LumA	comp208	hsa04024	cAMP signaling pathway	7/38	221/8159	6.001760545114406e-5	0.00348294409554268	0.00291764950411952	816/2778/610/116443/2906/5293/5021	7
LumA.comp208	LumA	comp208	hsa05030	Cocaine addiction	4/38	49/8159	7.29412376029882e-5	0.00348294409554268	0.00291764950411952	2778/4129/116443/2906	4
LumA.comp208	LumA	comp208	hsa04020	Calcium signaling pathway	7/38	240/8159	1.0104712522658738e-4	0.00386000018365563	0.00323350800725079	816/5156/2778/2906/773/887/5021	7
LumA.comp21	LumA	comp21	hsa05217	Basal cell carcinoma	5/36	63/8159	7.324637813762162e-6	8.057101595138379e-4	7.247536363090981e-4	7484/7471/8321/8313/7482	5
LumA.comp21	LumA	comp21	hsa05226	Gastric cancer	6/36	149/8159	4.1556976296807687e-5	0.00190215612589643	0.00171103039075851	7484/7471/8321/8313/7482/4583	6
LumA.comp21	LumA	comp21	hsa04934	Cushing syndrome	6/36	155/8159	5.1876985251720896e-5	0.00190215612589643	0.00171103039075851	7484/7471/8321/8313/816/7482	6
LumA.comp21	LumA	comp21	hsa04916	Melanogenesis	5/36	101/8159	7.31582914838846e-5	0.00191072280819738	0.00171873630593831	7484/7471/8321/816/7482	5
LumA.comp21	LumA	comp21	hsa04310	Wnt signaling pathway	6/36	170/8159	8.68510367362446e-5	0.00191072280819738	0.00171873630593831	7484/7471/8321/8313/816/7482	6
LumA.comp21	LumA	comp21	hsa04550	Signaling pathways regulating pluripotency of stem cells	5/36	143/8159	3.752788227439945e-4	0.00669700320567949	0.00602409857735762	7484/7471/8321/8313/7482	5
LumA.comp21	LumA	comp21	hsa05224	Breast cancer	5/36	147/8159	4.26172931270513e-4	0.00669700320567949	0.00602409857735762	7484/7471/8321/8313/7482	5
LumA.comp21	LumA	comp21	hsa04390	Hippo signaling pathway	5/36	157/8159	5.762629275359624e-4	0.00792361525361948	0.0071274625247869	7484/7471/8321/8313/7482	5
LumA.comp21	LumA	comp21	hsa05225	Hepatocellular carcinoma	5/36	168/8159	7.840395800082924e-4	0.00958270597787912	0.00861985035330754	7484/7471/8321/8313/7482	5
LumA.comp218	LumA	comp218	hsa04010	MAPK signaling pathway	10/40	294/8159	1.0283177739038305e-6	1.3162467505969027e-4	1.1906837382044352e-4	2248/8911/781/3306/3630/3481/2122/2249/3315/2064	10
LumA.comp219	LumA	comp219	hsa04014	Ras signaling pathway	8/37	235/8159	7.881281619359588e-6	0.00120583608776201	0.00105360291121965	9462/22821/4908/50487/5579/3630/3481/2782	8
LumA.comp238	LumA	comp238	hsa04918	Thyroid hormone synthesis	5/35	75/8159	1.501569328374232e-5	0.0022373382992776	0.0018967191516306	5579/480/50506/7173/196883	5
LumA.comp239	LumA	comp239	hsa00053	Ascorbate and aldarate metabolism	9/38	30/8159	4.959550338407338e-15	5.058741345175484e-13	4.176463442869337e-13	54576/54657/54659/54577/54579/54578/54575/54600/7358	9
LumA.comp239	LumA	comp239	hsa00040	Pentose and glucuronate interconversions	9/38	35/8159	2.408584534123926e-14	1.2283781124032025e-12	1.0141408564732322e-12	54576/54657/54659/54577/54579/54578/54575/54600/7358	9
LumA.comp239	LumA	comp239	hsa00860	Porphyrin metabolism	8/38	43/8159	1.3025070905632068e-11	4.4285241079149026e-10	3.656160254212511e-10	54576/54657/54659/54577/54579/54578/54575/54600	8
LumA.comp239	LumA	comp239	hsa00982	Drug metabolism - cytochrome P450	9/38	72/8159	2.577423067586612e-11	6.57242882234586e-10	5.42615382649813e-10	4129/54576/54657/54659/54577/54579/54578/54575/54600	9
LumA.comp239	LumA	comp239	hsa04976	Bile secretion	9/38	89/8159	1.8221248437727878e-10	3.717134681296487e-9	3.068841842143643e-9	54576/54657/54659/54577/54579/54578/54575/54600/6550	9
LumA.comp239	LumA	comp239	hsa00140	Steroid hormone biosynthesis	8/38	61/8159	2.4931749210102936e-10	4.238397365717499e-9	3.499192871593395e-9	54576/54657/54659/54577/54579/54578/54575/54600	8
LumA.comp239	LumA	comp239	hsa00830	Retinol metabolism	8/38	68/8159	6.115822263243172e-10	8.79134374085302e-9	7.258075327845631e-9	54576/54657/54659/54577/54579/54578/54575/54600	8
LumA.comp239	LumA	comp239	hsa05204	Chemical carcinogenesis - DNA adducts	8/38	69/8159	6.895171561453348e-10	8.79134374085302e-9	7.258075327845631e-9	54576/54657/54659/54577/54579/54578/54575/54600	8
LumA.comp239	LumA	comp239	hsa00980	Metabolism of xenobiotics by cytochrome P450	8/38	78/8159	1.877079660924587e-9	2.1273569490478657e-8	1.756331846479146e-8	54576/54657/54659/54577/54579/54578/54575/54600	8
LumA.comp239	LumA	comp239	hsa00983	Drug metabolism - other enzymes	8/38	80/8159	2.305413520595539e-9	2.3515217910074495e-8	1.941400859448875e-8	54576/54657/54659/54577/54579/54578/54575/54600	8
LumA.comp239	LumA	comp239	hsa01240	Biosynthesis of cofactors	9/38	153/8159	2.321489237214971e-8	2.1526536563266097e-7	1.7772166409301217e-7	54576/54657/54659/54577/54579/54578/54575/54600/7358	9
LumA.comp239	LumA	comp239	hsa05207	Chemical carcinogenesis - receptor activation	10/38	212/8159	2.8416503870966392e-8	2.415402829032143e-7	1.9941406225239573e-7	54576/54657/54659/54577/54579/54578/54575/54600/2249/2248	10
LumA.comp239	LumA	comp239	hsa04950	Maturity onset diabetes of the young	4/38	26/8159	5.557258067426848e-6	4.360310175981065e-5	3.5998432825437075e-5	4760/3651/3630/2494	4
LumA.comp24	LumA	comp24	hsa04713	Circadian entrainment	5/36	97/8159	6.028429989759363e-5	0.00481388051976903	0.00443846071742054	6261/8911/6263/3762/107	5
LumA.comp24	LumA	comp24	hsa04020	Calcium signaling pathway	7/36	240/8159	7.027562802582527e-5	0.00481388051976903	0.00443846071742054	5153/6261/3791/8911/6263/4803/107	7
LumA.comp246	LumA	comp246	hsa04024	cAMP signaling pathway	8/40	221/8159	9.29469258986745e-6	0.00134773042553078	9.392531459234476e-4	90993/610/2903/116443/4852/196883/805/107	8
LumA.comp246	LumA	comp246	hsa05030	Cocaine addiction	4/40	49/8159	8.951501388126147e-5	0.00445090871378419	0.00310190371341765	90993/2903/116443/2913	4
LumA.comp246	LumA	comp246	hsa01522	Endocrine resistance	5/40	98/8159	1.0640801476971058e-4	0.00445090871378419	0.00310190371341765	107987478/1565/107987479/196883/107	5
LumA.comp246	LumA	comp246	hsa04916	Melanogenesis	5/40	101/8159	1.2278368865611565e-4	0.00445090871378419	0.00310190371341765	90993/89780/196883/805/107	5
LumA.comp246	LumA	comp246	hsa04724	Glutamatergic synapse	5/40	114/8159	2.1720943924509863e-4	0.00629907373810786	0.00438991708790094	2903/116443/2913/196883/107	5
LumA.comp246	LumA	comp246	hsa05031	Amphetamine addiction	4/40	69/8159	3.4035699345536235e-4	0.00822529400850459	0.00573232831082715	90993/2903/116443/805	4
LumA.comp255	LumA	comp255	hsa05033	Nicotine addiction	4/34	40/8159	2.0659162079618044e-5	0.00190064291132486	0.00156574702077105	2561/140679/773/1137	4
LumA.comp255	LumA	comp255	hsa04151	PI3K-Akt signaling pathway	8/34	354/8159	7.812717812673095e-5	0.00359385019382962	0.00296060885532875	3693/2056/1299/2786/3815/8516/2260/6696	8
LumA.comp255	LumA	comp255	hsa04512	ECM-receptor interaction	4/34	88/8159	4.5769085463790056e-4	0.00956744232642962	0.0078816458524363	3693/1299/8516/6696	4
LumA.comp255	LumA	comp255	hsa04727	GABAergic synapse	4/34	89/8159	4.7782196943925225e-4	0.00956744232642962	0.0078816458524363	2561/140679/2786/773	4
LumA.comp255	LumA	comp255	hsa05032	Morphine addiction	4/34	91/8159	5.199696916537838e-4	0.00956744232642962	0.0078816458524363	2561/140679/2786/773	4
LumA.comp259	LumA	comp259	hsa05033	Nicotine addiction	5/34	40/8159	5.483686048995766e-7	8.554550236433395e-5	7.908052512762316e-5	2893/2558/774/2906/140679	5
LumA.comp268	LumA	comp268	hsa04020	Calcium signaling pathway	7/33	240/8159	3.8777487788330735e-5	0.00259598720353395	0.00232169809259467	8913/777/9965/4842/6261/2903/107	7
LumA.comp268	LumA	comp268	hsa04713	Circadian entrainment	5/33	97/8159	3.903740155690162e-5	0.00259598720353395	0.00232169809259467	8913/4842/6261/2903/107	5
LumA.comp277	LumA	comp277	hsa04550	Signaling pathways regulating pluripotency of stem cells	6/36	143/8159	3.2956056633248195e-5	0.00148265270616291	0.0011755824601155	7476/89780/64211/4838/7471/11211	6
LumA.comp277	LumA	comp277	hsa05224	Breast cancer	6/36	147/8159	3.8510459900335536e-5	0.00148265270616291	0.0011755824601155	7476/89780/2248/7471/4855/11211	6
LumA.comp277	LumA	comp277	hsa05217	Basal cell carcinoma	4/36	63/8159	1.579968855703436e-4	0.00405525339630548	0.00321537521511576	7476/89780/7471/11211	4
LumA.comp277	LumA	comp277	hsa05226	Gastric cancer	5/36	149/8159	4.534986641796676e-4	0.00739537423671151	0.00586372803457646	7476/89780/2248/7471/11211	5
LumA.comp277	LumA	comp277	hsa05165	Human papillomavirus infection	7/36	331/8159	5.124644989681717e-4	0.00739537423671151	0.00586372803457646	7476/89780/3915/7057/7471/4855/11211	7
LumA.comp277	LumA	comp277	hsa04390	Hippo signaling pathway	5/36	157/8159	5.762629275359624e-4	0.00739537423671151	0.00586372803457646	7476/89780/7471/11211/151449	5
LumA.comp277	LumA	comp277	hsa04350	TGF-beta signaling pathway	4/36	94/8159	7.339273768377887e-4	0.00796135992152808	0.006312493170863	7057/2200/4838/151449	4
LumA.comp277	LumA	comp277	hsa04310	Wnt signaling pathway	5/36	170/8159	8.271542775613595e-4	0.00796135992152808	0.006312493170863	7476/89780/6907/7471/11211	5
LumA.comp277	LumA	comp277	hsa04916	Melanogenesis	4/36	101/8159	9.613224023254962e-4	0.00822464721989591	0.00652125138419635	7476/89780/7471/11211	4
LumA.comp279	LumA	comp279	hsa04670	Leukocyte transendothelial migration	7/46	114/8159	2.9487197563295635e-6	4.894874795507076e-4	4.8421082314464414e-4	4313/10451/7070/5293/83700/5010/1500	7
LumA.comp281	LumA	comp281	hsa05225	Hepatocellular carcinoma	8/41	168/8159	1.46494688593477e-6	1.9337298894338964e-4	1.6808337954409466e-4	3481/7296/1021/89780/7473/7015/25759/4041	8
LumA.comp285	LumA	comp285	hsa04015	Rap1 signaling pathway	6/32	210/8159	1.4013468522261678e-4	0.00812103748022305	0.00668641960331028	5156/2248/2260/2904/9863/1500	6
LumA.comp285	LumA	comp285	hsa04550	Signaling pathways regulating pluripotency of stem cells	5/32	143/8159	2.1206813882633944e-4	0.00812103748022305	0.00668641960331028	5080/2260/51384/3624/7484	5
LumA.comp285	LumA	comp285	hsa05224	Breast cancer	5/32	147/8159	2.412189350561304e-4	0.00812103748022305	0.00668641960331028	2248/23493/2260/51384/7484	5
LumA.comp295	LumA	comp295	hsa04360	Axon guidance	6/29	182/8159	3.5157379667973576e-5	0.00274944364778387	0.00228485621699491	2045/91584/6091/7224/151449/387	6
LumA.comp295	LumA	comp295	hsa04010	MAPK signaling pathway	7/29	294/8159	5.78830241638711e-5	0.00274944364778387	0.00228485621699491	59283/5156/23162/84867/9965/8913/11184	7
LumA.comp301	LumA	comp301	hsa05033	Nicotine addiction	4/29	40/8159	1.0768957928230603e-5	9.045924659713708e-4	8.161736535080037e-4	1137/116444/2558/2893	4
LumA.comp316	LumA	comp316	hsa04020	Calcium signaling pathway	10/43	240/8159	3.284638062007041e-7	4.894110712390491e-5	4.32189218685137e-5	2250/8817/3707/146/57172/3356/6261/887/805/4915	10
LumA.comp329	LumA	comp329	hsa04014	Ras signaling pathway	7/34	235/8159	4.162465169053145e-5	0.00520308146131643	0.00416246516905314	8817/2902/3630/3481/56924/106821730/2248	7
LumA.comp359	LumA	comp359	hsa05205	Proteoglycans in cancer	7/41	205/8159	6.207842628316033e-5	0.00794603856424452	0.0072533740183482	2099/7472/8324/6469/817/5329/2017	7
LumA.comp367	LumA	comp367	hsa04950	Maturity onset diabetes of the young	4/43	26/8159	9.19121571565204e-6	0.00138787357306345	0.00135449494756977	3630/50674/6928/5080	4
LumA.comp369	LumA	comp369	hsa05224	Breast cancer	6/36	147/8159	3.8510459900335536e-5	0.0026197877552119	0.00234811617455157	1021/7473/2248/7476/2100/10297	6
LumA.comp369	LumA	comp369	hsa04934	Cushing syndrome	6/36	155/8159	5.1876985251720896e-5	0.0026197877552119	0.00234811617455157	1021/1027/7473/7476/8913/10297	6
LumA.comp409	LumA	comp409	hsa04721	Synaptic vesicle cycle	5/42	78/8159	4.5260249631866085e-5	0.00588383245214259	0.00557415705992456	26052/8218/57030/6506/773	5
LumA.comp59	LumA	comp59	hsa05217	Basal cell carcinoma	4/31	63/8159	8.687106668714454e-5	0.00755778280178157	0.00612669628214598	7471/51176/6932/652	4
LumA.comp63	LumA	comp63	hsa04726	Serotonergic synapse	5/32	115/8159	7.575355967529063e-5	0.00818138444493138	0.00725639361100152	5743/775/773/2783/2562	5
LumA.comp64	LumA	comp64	hsa05230	Central carbon metabolism in cancer	4/30	70/8159	1.1506567741366184e-4	0.00717776859246595	0.00601193973788885	3948/4916/3945/5979	4
LumA.comp64	LumA	comp64	hsa04550	Signaling pathways regulating pluripotency of stem cells	5/30	143/8159	1.5436061489174088e-4	0.00717776859246595	0.00601193973788885	64211/10297/6932/9421/7471	5
LumA.comp73	LumA	comp73	hsa05033	Nicotine addiction	5/25	40/8159	1.0813704270182157e-7	1.0273019056673048e-5	8.537134950143807e-6	2561/2890/2558/1139/2906	5
LumA.comp75	LumA	comp75	hsa00982	Drug metabolism - cytochrome P450	4/33	72/8159	1.880030647701348e-4	0.00760226718178816	0.0072830708660537	2944/107987478/1565/107987479	4
LumA.comp75	LumA	comp75	hsa05206	MicroRNAs in cancer	7/33	310/8159	1.945399922769152e-4	0.00760226718178816	0.0072830708660537	5243/11186/7148/7057/10642/8660/27086	7
LumA.comp75	LumA	comp75	hsa00980	Metabolism of xenobiotics by cytochrome P450	4/33	78/8159	2.5625619713892677e-4	0.00760226718178816	0.0072830708660537	2944/107987478/1565/107987479	4
LumA.comp76	LumA	comp76	hsa04360	Axon guidance	6/34	182/8159	9.073033824544254e-5	0.0081657304420898209	0.00802247201328123	2047/6586/10500/817/54437/7220	6
LumA.comp8	LumA	comp8	hsa04014	Ras signaling pathway	7/28	235/8159	1.06181621522855e-5	0.00140159740410168	0.0012518254326905	7535/2791/2902/3630/3481/2783/2260	7
LumA.comp8	LumA	comp8	hsa04151	PI3K-Akt signaling pathway	7/28	354/8159	1.465003204733859e-4	0.00966902115124346	0.00863580836474695	1280/2791/3630/3481/2783/1101/2260	7
LumA.comp99	LumA	comp99	hsa04916	Melanogenesis	5/32	101/8159	4.064197410924334e-5	0.00471446899667222	0.00385029228403358	8326/8324/7471/7476/805	5
LumA.comp99	LumA	comp99	hsa05217	Basal cell carcinoma	4/32	63/8159	9.87088566268068e-5	0.00572511368435479	0.00467568268232242	8326/8324/7471/7476	4
LumA.comp99	LumA	comp99	hsa05224	Breast cancer	5/32	147/8159	2.412189350561304e-4	0.00744991849327326	0.0060843254482268	8326/8324/2254/7471/7476	5
LumA.comp99	LumA	comp99	hsa05226	Gastric cancer	5/32	149/8159	2.56893741147354e-4	0.00744991849327326	0.0060843254482268	8326/8324/2254/7471/7476	5
LumA.comp99	LumA	comp99	hsa04742	Taste transduction	4/32	86/8159	3.3035013095770527e-4	0.00766412303821876	0.00625926563919862	10021/2557/773/5028	4
LumB.comp 104	LumB	comp 104	hsa04918	Thyroid hormone synthesis	5/43	75/8159	4.2047901552877335e-5	0.00453614601640474	0.00285865157543512	2778/90993/5566/23236/213	5
LumB.comp 104	LumB	comp 104	hsa04728	Dopaminergic synapse	6/43	132/8159	5.968613179479931e-5	0.00453614601640474	0.00285865157543512	2778/773/90993/5566/5521/23236	6
LumB.comp 104	LumB	comp 104	hsa05030	Cocaine addiction	4/43	49/8159	1.1928942262718318e-4	0.00604399741311061	0.00380889033651707	2778/90993/5566/2902	4
LumB.comp 104	LumB	comp 104	hsa04020	Calcium signaling pathway	7/43	240/8159	2.276408263800241e-4	0.00695247185507444	0.00438140539343334	9127/2778/773/5566/2902/4916/23236	7
LumB.comp 104	LumB	comp 104	hsa04922	Glucagon signaling pathway	5/43	107/8159	2.2869973207481723e-4	0.00695247185507444	0.00438140539343334	2778/90993/5566/23236/3939	5
LumB.comp 104	LumB	comp 104	hsa04724	Glutamatergic synapse	5/43	114/8159	3.0734083134317943e-4	0.00778596772736054	0.00490666941267181	2778/773/5566/2902/23236	5
LumB.comp 104	LumB	comp 104	hsa04927	Cortisol synthesis and secretion	4/43	65/8159	3.585807553526541e-4	0.00778632497337191	0.00490689454693105	2778/90993/5566/23236	4
LumB.comp 104	LumB	comp 104	hsa05031	Amphetamine addiction	4/43	69/8159	4.50926629030458e-4	0.0085676059515787	0.00539925305812785	2778/90993/5566/2902	4
LumB.comp 117	LumB	comp 117	hsa00062	Fatty acid elongation	3/37	27/8159	2.3299699908278725e-4	0.00920338146377009	0.00919724996379423	6785/54898/60481	3
LumB.comp 117	LumB	comp 117	hsa01040	Biosynthesis of unsaturated fatty acids	3/37	27/8159	2.3299699908278725e-4	0.00920338146377009	0.00919724996379423	6785/54898/60481	3
LumB.comp 134	LumB	comp 134	hsa04514	Cell adhesion molecules	7/36	157/8159	4.463193774575169e-6	5.623624155964713e-4	4.979984632683872e-4	83700/9369/26050/9378/114798/5010/7122	7
LumB.comp 2	LumB	comp 2	hsa04020	Calcium signaling pathway	7/33	240/8159	3.8777487788330735e-5	0.00585540065603794	0.0051431194329786	115/8912/2906/80310/814/23236/56413	7
LumB.comp 35	LumB	comp 35	hsa04390	Hippo signaling pathway	6/32	157/8159	2.7634995613352636e-5	0.00453213928058983	0.00413070460746955	3397/324/286204/7042/1496/894	6
LumB.comp 60	LumB	comp 60	hsa05206	MicroRNAs in cancer	9/35	310/8159	4.334186116440659e-6	5.417732645550823e-4	4.790416233960728e-4	4609/5156/2064/10642/1945/7168/89780/3371/406886	9
LumB.comp 60	LumB	comp 60	hsa04151	PI3K-Akt signaling pathway	8/35	354/8159	9.749675361461402e-5	0.00609354710091337	0.00538797848922867	4609/5156/2064/2149/1945/9965/3371/1293	8
LumB.comp 76	LumB	comp 76	hsa04360	Axon guidance	7/43	182/8159	4.001704974646991e-5	0.00532226761628049	0.00488629239009527	56963/5578/2047/2242/9423/5590/10512	7
LumB.comp 79	LumB	comp 79	hsa04020	Calcium signaling pathway	8/36	240/8159	7.397933695710288e-6	8.729561760938139e-4	8.729561760938139e-4	5979/814/147/8912/1812/9965/154/444	8
Normal.comp 5	Normal	comp 5	hsa04151	PI3K-Akt signaling pathway	8/34	354/8159	7.812717812673095e-5	0.00890649830644732	0.00847063089163504	51378/1284/1282/5519/3455/6256/284/3688	8
Normal.comp 73	Normal	comp 73	hsa04512	ECM-receptor interaction	5/29	88/8159	1.2605324120027982e-5	7.68924771321707e-4	6.501693493488118e-4	3693/1101/1311/3371/7057	5
