# Supplementary material for: Functional impact of multi-omic interactions in breast cancer subtypes
Source: Front Genet. 2023 Jan 5;13:1078609. doi: 10.3389/fgene.2022.1078609 (PMC9850112; doi:10.3389/fgene.2022.1078609)
Supplement: Supplementary file 4 [file DataSheet2.CSV]

Cluster	subtype	component	ID	Description	GeneRatio	BgRatio	pvalue	p.adjust	qvalue	geneID	Count
Basal.comp 100	Basal	comp 100	GO:0098742	cell-cell adhesion via plasma-membrane adhesion molecules	17/88	273/18862	7.967876239175972e-15	9.529579982054462e-12	9.158864055979116e-12	PCDHA3/PCDHAC1/PCDHA6/PCDHA12/PCDHA1/PCDHA10/PCDHA4/PCDHA2/PCDHA5/PCDHA9/PCDHA13/PCDHA8/PCDHA11/PCDHA7/MPZ/LRRC4/AMIGO3	17
Basal.comp 100	Basal	comp 100	GO:0007156	homophilic cell adhesion via plasma membrane adhesion molecules	14/88	167/18862	3.8229180928924845e-14	2.2861050195497056e-11	2.1971718723361015e-11	PCDHA3/PCDHAC1/PCDHA6/PCDHA12/PCDHA1/PCDHA10/PCDHA4/PCDHA2/PCDHA5/PCDHA9/PCDHA13/PCDHA8/PCDHA11/PCDHA7	14
Basal.comp 106	Basal	comp 106	GO:0035107	appendage morphogenesis	6/72	134/18862	1.2221016703313271e-5	0.00860359575913254	0.00765421572470673	EVX2/SALL1/CYP26B1/SP8/OSR2/BMP7	6
Basal.comp 106	Basal	comp 106	GO:0035108	limb morphogenesis	6/72	134/18862	1.2221016703313271e-5	0.00860359575913254	0.00765421572470673	EVX2/SALL1/CYP26B1/SP8/OSR2/BMP7	6
Basal.comp 109	Basal	comp 109	GO:0007156	homophilic cell adhesion via plasma membrane adhesion molecules	14/85	167/18862	2.310472326261552e-14	3.837694533920438e-11	3.2978952362217525e-11	PCDHA3/PCDHAC1/PCDHA6/PCDHA12/PCDHA1/PCDHA10/PCDHA4/PCDHA2/PCDHA5/PCDHA9/PCDHA13/PCDHA8/PCDHA11/PCDHA7	14
Basal.comp 109	Basal	comp 109	GO:0098742	cell-cell adhesion via plasma-membrane adhesion molecules	14/85	273/18862	1.9265634472482947e-11	1.6000109429397092e-8	1.3749579128782569e-8	PCDHA3/PCDHAC1/PCDHA6/PCDHA12/PCDHA1/PCDHA10/PCDHA4/PCDHA2/PCDHA5/PCDHA9/PCDHA13/PCDHA8/PCDHA11/PCDHA7	14
Basal.comp 109	Basal	comp 109	GO:0007517	muscle organ development	10/85	317/18862	1.6018205107828576e-6	8.868746228034421e-4	7.621293377619492e-4	WT1/BMP4/USP2/RYR1/CRYAB/PAX7/RYR2/LEF1/DMRTA2/TBX20	10
Basal.comp 109	Basal	comp 109	GO:0072273	metanephric nephron morphogenesis	4/85	25/18862	4.519668990839734e-6	0.00187679254844619	0.00161280819778386	WT1/KIF26B/BMP4/SALL1	4
Basal.comp 109	Basal	comp 109	GO:0003338	metanephros morphogenesis	4/85	31/18862	1.1012750506478029e-5	0.003658435718252	0.00314385046037562	WT1/KIF26B/BMP4/SALL1	4
Basal.comp 109	Basal	comp 109	GO:0003002	regionalization	9/85	326/18862	1.6019933045414247e-5	0.00442537823466531	0.00380291700383799	HES2/WT1/PITX2/DLL3/BMP4/ALDH1A2/LEF1/DMRTA2/TBX20	9
Basal.comp 109	Basal	comp 109	GO:0035270	endocrine system development	6/85	122/18862	1.8649998580768923e-5	0.00442537823466531	0.00380291700383799	WT1/PITX2/BMP4/SALL1/ALDH1A2/FOXE1	6
Basal.comp 109	Basal	comp 109	GO:0072210	metanephric nephron development	4/85	39/18862	2.8008327814519013e-5	0.00581522906248951	0.00499727533111681	WT1/KIF26B/BMP4/SALL1	4
Basal.comp 109	Basal	comp 109	GO:0021983	pituitary gland development	4/85	41/18862	3.424899577646565e-5	0.00632084244274549	0.00543177055823244	PITX2/BMP4/SALL1/ALDH1A2	4
Basal.comp 109	Basal	comp 109	GO:0072283	metanephric renal vesicle morphogenesis	3/85	15/18862	3.864446470395369e-5	0.0064188455873267	0.00551598885669065	KIF26B/BMP4/SALL1	3
Basal.comp 109	Basal	comp 109	GO:0072077	renal vesicle morphogenesis	3/85	18/18862	6.863097402581085e-5	0.00962651700220974	0.00827247825025914	KIF26B/BMP4/SALL1	3
Basal.comp 109	Basal	comp 109	GO:0035282	segmentation	5/85	95/18862	6.954738351987772e-5	0.00962651700220974	0.00827247825025914	WT1/DLL3/BMP4/ALDH1A2/LEF1	5
Basal.comp 109	Basal	comp 109	GO:0060231	mesenchymal to epithelial transition	3/85	19/18862	8.123421524651126e-5	0.00963785939460394	0.00828222525370445	WT1/BMP4/SALL1	3
Basal.comp 109	Basal	comp 109	GO:0072087	renal vesicle development	3/85	19/18862	8.123421524651126e-5	0.00963785939460394	0.00828222525370445	KIF26B/BMP4/SALL1	3
Basal.comp 110	Basal	comp 110	GO:0098742	cell-cell adhesion via plasma-membrane adhesion molecules	20/86	273/18862	6.299353702666742e-19	1.0532519390858794e-15	9.68774290483801e-16	CLSTN2/ITGA5/CBLN1/CRB2/PCDHGA4/PCDHGA9/PCDHGB3/PCDHGB6/PCDHGA7/PCDHGA2/PCDHGB1/PCDHGA3/PCDHGA8/PCDHGB5/PCDHGA1/PCDHGA10/PCDHGB2/PCDHGA6/PCDHGB4/PCDHGA5	20
Basal.comp 110	Basal	comp 110	GO:0007156	homophilic cell adhesion via plasma membrane adhesion molecules	17/86	167/18862	1.2941505760104935e-18	1.0819098815447728e-15	9.951336797638586e-16	CLSTN2/PCDHGA4/PCDHGA9/PCDHGB3/PCDHGB6/PCDHGA7/PCDHGA2/PCDHGB1/PCDHGA3/PCDHGA8/PCDHGB5/PCDHGA1/PCDHGA10/PCDHGB2/PCDHGA6/PCDHGB4/PCDHGA5	17
Basal.comp 110	Basal	comp 110	GO:0003170	heart valve development	5/86	61/18862	8.52635295183797e-6	0.00475202071182436	0.00437087777636325	TNFRSF1B/HEYL/TBX5/ZFPM1/SHOX2	5
Basal.comp 111	Basal	comp 111	GO:0007156	homophilic cell adhesion via plasma membrane adhesion molecules	16/88	167/18862	5.733559950748521e-17	7.711638133756762e-14	7.711638133756762e-14	PCDHGA4/PCDHGA9/PCDHGB3/PCDHGB6/PCDHGA7/PCDHGA2/PCDHGB1/PCDHGA3/PCDHGA8/PCDHGB5/PCDHGA1/PCDHGA10/PCDHGB2/PCDHGA6/PCDHGB4/PCDHGA5	16
Basal.comp 111	Basal	comp 111	GO:0098742	cell-cell adhesion via plasma-membrane adhesion molecules	18/88	273/18862	4.327390743862691e-16	2.9101702752476597e-13	2.9101702752476597e-13	LRRC4/AMIGO3/PCDHGA4/PCDHGA9/PCDHGB3/PCDHGB6/PCDHGA7/PCDHGA2/PCDHGB1/PCDHGA3/PCDHGA8/PCDHGB5/PCDHGA1/PCDHGA10/PCDHGB2/PCDHGA6/PCDHGB4/PCDHGA5	18
Basal.comp 120	Basal	comp 120	GO:0030326	embryonic limb morphogenesis	7/82	112/18862	5.674366551256837e-7	3.7447653306040864e-4	3.049491553047894e-4	DLX5/GREM1/GNAS/CACNA1C/BMP7/HOXA9/CTNNB1	7
Basal.comp 120	Basal	comp 120	GO:0035113	embryonic appendage morphogenesis	7/82	112/18862	5.674366551256837e-7	3.7447653306040864e-4	3.049491553047894e-4	DLX5/GREM1/GNAS/CACNA1C/BMP7/HOXA9/CTNNB1	7
Basal.comp 120	Basal	comp 120	GO:0048736	appendage development	8/82	167/18862	6.52114119391221e-7	3.7447653306040864e-4	3.049491553047894e-4	DLX5/GREM1/GNAS/CACNA1C/BMP7/HOXA9/PAM/CTNNB1	8
Basal.comp 120	Basal	comp 120	GO:0060173	limb development	8/82	167/18862	6.52114119391221e-7	3.7447653306040864e-4	3.049491553047894e-4	DLX5/GREM1/GNAS/CACNA1C/BMP7/HOXA9/PAM/CTNNB1	8
Basal.comp 120	Basal	comp 120	GO:0035107	appendage morphogenesis	7/82	134/18862	1.90422348543714e-6	7.290002243415183e-4	5.936500234424207e-4	DLX5/GREM1/GNAS/CACNA1C/BMP7/HOXA9/CTNNB1	7
Basal.comp 120	Basal	comp 120	GO:0035108	limb morphogenesis	7/82	134/18862	1.90422348543714e-6	7.290002243415183e-4	5.936500234424207e-4	DLX5/GREM1/GNAS/CACNA1C/BMP7/HOXA9/CTNNB1	7
Basal.comp 120	Basal	comp 120	GO:0007411	axon guidance	9/82	277/18862	3.2053636983358355e-6	9.478090673384076e-4	7.718336102744313e-4	SLIT3/SEMA6C/DLX5/GFRA1/NFIB/TUBB2B/BMP7/POU4F3/SPTBN4	9
Basal.comp 120	Basal	comp 120	GO:0097485	neuron projection guidance	9/82	278/18862	3.3010328858107363e-6	9.478090673384076e-4	7.718336102744313e-4	SLIT3/SEMA6C/DLX5/GFRA1/NFIB/TUBB2B/BMP7/POU4F3/SPTBN4	9
Basal.comp 120	Basal	comp 120	GO:0001501	skeletal system development	11/82	486/18862	7.98444653694419e-6	0.00203780818837342	0.0016594574849298	IGF2/DLX5/TBX1/GREM1/GNAS/NFIB/HDAC4/BMP7/HOXA9/CTNNB1/SULF2	11
Basal.comp 120	Basal	comp 120	GO:0048706	embryonic skeletal system development	6/82	117/18862	1.194147971287828e-5	0.00274295789004814	0.00223368520524049	TBX1/GNAS/BMP7/HOXA9/CTNNB1/SULF2	6
Basal.comp 120	Basal	comp 120	GO:1902894	negative regulation of pri-miRNA transcription by RNA polymerase II	3/82	14/18862	2.7846865423018673e-5	0.00581493180697035	0.00473529950781858	NFATC3/NFIB/HDAC4	3
Basal.comp 120	Basal	comp 120	GO:0048705	skeletal system morphogenesis	7/82	213/18862	3.937216406040479e-5	0.00753648840389581	0.00613722241538064	DLX5/TBX1/GREM1/GNAS/BMP7/HOXA9/CTNNB1	7
Basal.comp 120	Basal	comp 120	GO:0048704	embryonic skeletal system morphogenesis	5/82	90/18862	4.516621290241944e-5	0.00798052238745057	0.00649881460142504	TBX1/GNAS/BMP7/HOXA9/CTNNB1	5
Basal.comp 120	Basal	comp 120	GO:0001649	osteoblast differentiation	7/82	223/18862	5.266535818940776e-5	0.00864088055436211	0.00703656703026899	IGF2/DLX5/GREM1/GNAS/HDAC4/BMP7/ADAR	7
Basal.comp 120	Basal	comp 120	GO:0051147	regulation of muscle cell differentiation	6/82	159/18862	6.738603114246122e-5	0.00971938781380404	0.00791483268571353	IGF2/NFATC3/TBX1/GREM1/HDAC4/CTNNB1	6
Basal.comp 120	Basal	comp 120	GO:0042326	negative regulation of phosphorylation	9/82	407/18862	6.77014388423442e-5	0.00971938781380404	0.00791483268571353	IGF1R/GREM1/MYADM/MYCNOS/PRKAR1B/HDAC4/BMP7/TSC2/ADAR	9
Basal.comp 124	Basal	comp 124	GO:0007156	homophilic cell adhesion via plasma membrane adhesion molecules	17/85	167/18862	1.0462089482327722e-18	1.717875092998212e-15	1.5671108771949841e-15	SDK1/PCDHGA4/PCDHGA9/PCDHGB3/PCDHGB6/PCDHGA7/PCDHGA2/PCDHGB1/PCDHGA3/PCDHGA8/PCDHGB5/PCDHGA1/PCDHGA10/PCDHGB2/PCDHGA6/PCDHGB4/PCDHGA5	17
Basal.comp 124	Basal	comp 124	GO:0098742	cell-cell adhesion via plasma-membrane adhesion molecules	17/85	273/18862	4.314008078209099e-15	3.5418006322096707e-12	3.2309649975218677e-12	SDK1/PCDHGA4/PCDHGA9/PCDHGB3/PCDHGB6/PCDHGA7/PCDHGA2/PCDHGB1/PCDHGA3/PCDHGA8/PCDHGB5/PCDHGA1/PCDHGA10/PCDHGB2/PCDHGA6/PCDHGB4/PCDHGA5	17
Basal.comp 13	Basal	comp 13	GO:0007156	homophilic cell adhesion via plasma membrane adhesion molecules	15/91	167/18862	2.608491081865041e-15	5.496090709489641e-12	4.972607736060619e-12	PCDHA3/PCDHAC1/PCDHA6/PCDHA12/PCDHA1/PCDHA10/PCDHA4/PCDHA2/PCDHA5/PCDHA9/PCDHA13/PCDHA8/PCDHA11/PCDHA7/AMIGO2	15
Basal.comp 13	Basal	comp 13	GO:0098742	cell-cell adhesion via plasma-membrane adhesion molecules	15/91	273/18862	3.5787932541353758e-12	3.770258693231619e-9	3.411155043810088e-9	PCDHA3/PCDHAC1/PCDHA6/PCDHA12/PCDHA1/PCDHA10/PCDHA4/PCDHA2/PCDHA5/PCDHA9/PCDHA13/PCDHA8/PCDHA11/PCDHA7/AMIGO2	15
Basal.comp 13	Basal	comp 13	GO:0009952	anterior/posterior pattern specification	8/91	203/18862	6.204363099210437e-6	0.00435753101667879	0.00394249177988424	SMAD3/AXIN2/TDRD5/HOXC5/HOXC4/HOXC6/FOXB1/HOXC9	8
Basal.comp 14	Basal	comp 14	GO:0007156	homophilic cell adhesion via plasma membrane adhesion molecules	8/73	167/18862	2.631125706789715e-7	3.809870023431507e-4	3.4481594788981e-4	CLSTN2/SDK1/PCDHGA1/PCDHGA2/PCDHGA3/PCDHGB2/PCDHGA4/PCDHGB1	8
Basal.comp 14	Basal	comp 14	GO:0098742	cell-cell adhesion via plasma-membrane adhesion molecules	9/73	273/18862	1.0561330371965424e-6	7.646403189302967e-4	6.92045069110366e-4	CLSTN2/SDK1/PCDHGA1/PCDHGA2/PCDHGA3/PCDHGB2/PCDHGA4/PCDHGB1/LRFN4	9
Basal.comp 14	Basal	comp 14	GO:0001656	metanephros development	5/73	82/18862	1.6353141804478344e-5	0.00789311644429488	0.00714374089353527	PDGFA/TCF21/NPHS2/FGF8/TFAP2B	5
Basal.comp 15	Basal	comp 15	GO:0048562	embryonic organ morphogenesis	8/63	277/18862	3.763897163159905e-6	0.00360598823755036	0.00281892269344107	PDGFRA/HOXC4/SMAD3/ZIC1/HOXB4/NTN1/WNT3A/NOTCH2	8
Basal.comp 15	Basal	comp 15	GO:0001501	skeletal system development	10/63	486/18862	4.419103232292115e-6	0.00360598823755036	0.00281892269344107	IGF2/PDGFRA/HOXC4/SMAD3/TCF15/TRPS1/HDAC4/HOXB4/VCAN/NOTCH2	10
Basal.comp 15	Basal	comp 15	GO:0048568	embryonic organ development	9/63	412/18862	8.648751885771039e-6	0.00470492102585944	0.00367799553879105	IGF2/PDGFRA/HOXC4/SMAD3/ZIC1/HOXB4/NTN1/WNT3A/NOTCH2	9
Basal.comp 15	Basal	comp 15	GO:0048339	paraxial mesoderm development	3/63	17/18862	2.3354074464392596e-5	0.00952846238147218	0.00744872059232732	SMAD3/TCF15/WNT3A	3
Basal.comp 16	Basal	comp 16	GO:0007156	homophilic cell adhesion via plasma membrane adhesion molecules	20/75	167/18862	1.4418072109984184e-24	1.8801166031419374e-21	1.755969413815969e-21	PCDHGA6/PCDHGA3/PCDHGB6/PCDHGA1/PCDHGB7/PCDHGB5/PCDHGB4/PCDHGA9/PCDHGA2/PCDHGA10/PCDHGA4/PCDHGB1/PCDHGB3/PCDHGA11/PCDHGB2/PCDHGA12/PCDHGA7/PCDHGA5/PCDHGA8/CDH6	20
Basal.comp 16	Basal	comp 16	GO:0098742	cell-cell adhesion via plasma-membrane adhesion molecules	21/75	273/18862	1.1364935573614758e-21	7.409937993996822e-19	6.920647609827512e-19	PCDHGA6/PCDHGA3/PCDHGB6/PCDHGA1/PCDHGB7/PCDHGB5/PCDHGB4/PCDHGA9/PCDHGA2/PCDHGA10/PCDHGA4/PCDHGB1/PCDHGB3/PCDHGA11/PCDHGB2/PCDHGA12/PCDHGA7/PCDHGA5/PCDHGA8/CDH6/ALCAM	21
Basal.comp 21	Basal	comp 21	GO:0007156	homophilic cell adhesion via plasma membrane adhesion molecules	17/96	167/18862	9.394830797907719e-18	1.6328215926763615e-14	1.5733869262601244e-14	DSCAML1/PCDHA7/PCDHA8/PCDHA6/PCDHA5/PCDHAC1/PCDHA3/PCDHA12/PCDHA1/PCDHA2/PCDHA13/PCDHA9/PCDHA10/PCDHA11/PCDHAC2/PCDHA4/FAT4	17
Basal.comp 21	Basal	comp 21	GO:0098742	cell-cell adhesion via plasma-membrane adhesion molecules	19/96	273/18862	1.2432239873497321e-16	1.080361645006917e-13	1.0410365073018021e-13	DSCAML1/AMIGO3/CLDN10/PCDHA7/PCDHA8/PCDHA6/PCDHA5/PCDHAC1/PCDHA3/PCDHA12/PCDHA1/PCDHA2/PCDHA13/PCDHA9/PCDHA10/PCDHA11/PCDHAC2/PCDHA4/FAT4	19
Basal.comp 24	Basal	comp 24	GO:0007156	homophilic cell adhesion via plasma membrane adhesion molecules	17/81	167/18862	4.337109275557777e-19	5.312958862558278e-16	5.312958862558278e-16	PCDHGB3/PCDHGA1/PCDHGB7/PCDHGA2/PCDHGB1/PCDHGA4/PCDHGB4/PCDHGA10/PCDHGA6/PCDHGB6/PCDHGB5/PCDHGA8/PCDHGA5/PCDHGA3/PCDHGA7/PCDHGB2/PCDHGA9	17
Basal.comp 24	Basal	comp 24	GO:0098742	cell-cell adhesion via plasma-membrane adhesion molecules	17/81	273/18862	1.8271562568202466e-15	1.1191332073024009e-12	1.1191332073024009e-12	PCDHGB3/PCDHGA1/PCDHGB7/PCDHGA2/PCDHGB1/PCDHGA4/PCDHGB4/PCDHGA10/PCDHGA6/PCDHGB6/PCDHGB5/PCDHGA8/PCDHGA5/PCDHGA3/PCDHGA7/PCDHGB2/PCDHGA9	17
Basal.comp 31	Basal	comp 31	GO:0045058	T cell selection	5/84	48/18862	2.2876240600833137e-6	0.00408112132318863	0.00367464664809172	ZFPM1/SRF/DOCK2/IRF4/CD1D	5
Basal.comp 35	Basal	comp 35	GO:0051960	regulation of nervous system development	10/66	422/18862	1.947919061232468e-6	0.00284006599127693	0.00252614345625094	NEFL/CLSTN2/AGRN/PAX6/ITPKA/EPHB1/FSTL4/FEZF1/FBXO31/CTNNB1	10
Basal.comp 35	Basal	comp 35	GO:0050808	synapse organization	9/66	412/18862	1.276708236296336e-5	0.00930720304260029	0.00827844498482676	CAST/NEFL/CLSTN2/AGRN/PCDH8/ITPKA/EPHB1/FZD1/TNC	9
Basal.comp 37	Basal	comp 37	GO:0007156	homophilic cell adhesion via plasma membrane adhesion molecules	19/85	167/18862	8.937748538513114e-22	1.4800911579777715e-18	1.3764132749310198e-18	CLSTN2/SDK1/RET/PCDHGA4/PCDHGA9/PCDHGB3/PCDHGB6/PCDHGA7/PCDHGA2/PCDHGB1/PCDHGA3/PCDHGA8/PCDHGB5/PCDHGA1/PCDHGA10/PCDHGB2/PCDHGA6/PCDHGB4/PCDHGA5	19
Basal.comp 37	Basal	comp 37	GO:0098742	cell-cell adhesion via plasma-membrane adhesion molecules	20/85	273/18862	4.897093503702788e-19	4.0547934210659093e-16	3.7707619978511483e-16	CLSTN2/SDK1/RET/MPZ/PCDHGA4/PCDHGA9/PCDHGB3/PCDHGB6/PCDHGA7/PCDHGA2/PCDHGB1/PCDHGA3/PCDHGA8/PCDHGB5/PCDHGA1/PCDHGA10/PCDHGB2/PCDHGA6/PCDHGB4/PCDHGA5	20
Basal.comp 41	Basal	comp 41	GO:0007156	homophilic cell adhesion via plasma membrane adhesion molecules	15/75	167/18862	1.2248436870879794e-16	1.55187695154047e-13	1.523963408566307e-13	PCDHA3/PCDHAC1/PCDHA6/PCDHA12/PCDHA1/PCDHA10/PCDHA4/PCDHA2/PCDHA5/PCDHA9/PCDHA13/PCDHA8/PCDHA11/PCDHA7/CDH23	15
Basal.comp 41	Basal	comp 41	GO:0098742	cell-cell adhesion via plasma-membrane adhesion molecules	15/75	273/18862	1.8295847499837554e-13	1.1590419391147089e-10	1.1381943023583151e-10	PCDHA3/PCDHAC1/PCDHA6/PCDHA12/PCDHA1/PCDHA10/PCDHA4/PCDHA2/PCDHA5/PCDHA9/PCDHA13/PCDHA8/PCDHA11/PCDHA7/CDH23	15
Basal.comp 44	Basal	comp 44	GO:0048706	embryonic skeletal system development	7/64	117/18862	1.3674628033154636e-7	8.948563800396394e-5	7.778531041100715e-5	HOXB6/DSCAML1/HOXC4/HOXC6/HOXD9/HOXA3/TBX1	7
Basal.comp 44	Basal	comp 44	GO:0003002	regionalization	10/64	326/18862	1.3735324329081188e-7	8.948563800396394e-5	7.778531041100715e-5	HOXB6/DSCAML1/HOXC4/HOXC5/HOXC6/HOXD9/HOXA3/TBX1/PCDH8/CYP26B1	10
Basal.comp 44	Basal	comp 44	GO:0009952	anterior/posterior pattern specification	8/64	203/18862	4.141022019269414e-7	1.7985838970360155e-4	1.5634174360469792e-4	HOXB6/HOXC4/HOXC5/HOXC6/HOXD9/HOXA3/TBX1/PCDH8	8
Basal.comp 44	Basal	comp 44	GO:0048704	embryonic skeletal system morphogenesis	6/64	90/18862	5.984295763786901e-7	1.949384345053583e-4	1.6945005899565016e-4	HOXB6/DSCAML1/HOXC4/HOXD9/HOXA3/TBX1	6
Basal.comp 44	Basal	comp 44	GO:0007389	pattern specification process	10/64	426/18862	1.584171861682386e-6	4.128351871544298e-4	3.5885661540426255e-4	HOXB6/DSCAML1/HOXC4/HOXC5/HOXC6/HOXD9/HOXA3/TBX1/PCDH8/CYP26B1	10
Basal.comp 44	Basal	comp 44	GO:0048705	skeletal system morphogenesis	7/64	213/18862	7.637766917663235e-6	0.00165866838228586	0.00144179600059748	HOXB6/DSCAML1/HOXC4/HOXD9/HOXA3/TBX1/CYP26B1	7
Basal.comp 44	Basal	comp 44	GO:0043586	tongue development	3/64	20/18862	4.075754596598342e-5	0.00675997145006984	0.00587609910754546	TBX1/CYP26B1/EGFR	3
Basal.comp 44	Basal	comp 44	GO:0048562	embryonic organ morphogenesis	7/64	277/18862	4.1504045741027456e-5	0.00675997145006984	0.00587609910754546	HOXB6/DSCAML1/HOXC4/HOXD9/HOXA3/RYR2/TBX1	7
Basal.comp 47	Basal	comp 47	GO:0007156	homophilic cell adhesion via plasma membrane adhesion molecules	11/80	167/18862	1.1632748235795647e-10	1.933362756789237e-7	1.7106262405691078e-7	EMB/PCDHGA4/PCDHGA1/PCDHGB2/PCDHGA2/PCDHGB1/PCDHGA3/RET/ROBO3/CNTN2/CDH12	11
Basal.comp 47	Basal	comp 47	GO:0098742	cell-cell adhesion via plasma-membrane adhesion molecules	11/80	273/18862	2.068143231864061e-8	1.7186270256790343e-5	1.5206295236389963e-5	EMB/PCDHGA4/PCDHGA1/PCDHGB2/PCDHGA2/PCDHGB1/PCDHGA3/RET/ROBO3/CNTN2/CDH12	11
Basal.comp 47	Basal	comp 47	GO:0014032	neural crest cell development	5/80	80/18862	2.2667951261093545e-5	0.0095490359491387	0.00844892217426485	ALX1/RET/SEMA5A/ALDH1A2/HAND2	5
Basal.comp 47	Basal	comp 47	GO:0048864	stem cell development	5/80	83/18862	2.710704619686201e-5	0.0095490359491387	0.00844892217426485	ALX1/RET/SEMA5A/ALDH1A2/HAND2	5
Basal.comp 47	Basal	comp 47	GO:0014031	mesenchymal cell development	5/80	84/18862	2.8727544973341463e-5	0.0095490359491387	0.00844892217426485	ALX1/RET/SEMA5A/ALDH1A2/HAND2	5
Basal.comp 47	Basal	comp 47	GO:0014033	neural crest cell differentiation	5/80	90/18862	4.009328223866408e-5	0.00994352054204942	0.0087979594637045	ALX1/RET/SEMA5A/ALDH1A2/HAND2	5
Basal.comp 47	Basal	comp 47	GO:0008038	neuron recognition	4/80	46/18862	4.2754091177737795e-5	0.00994352054204942	0.0087979594637045	EMB/ROBO3/CNTN2/SEMA5A	4
Basal.comp 47	Basal	comp 47	GO:0070593	dendrite self-avoidance	3/80	17/18862	4.786291476317412e-5	0.00994352054204942	0.0087979594637045	EMB/ROBO3/CNTN2	3
Basal.comp 48	Basal	comp 48	GO:0007156	homophilic cell adhesion via plasma membrane adhesion molecules	16/79	167/18862	9.14429578077044e-18	1.0817701908651432e-14	9.904716166750296e-15	PCDHA3/PCDHAC1/PCDHA6/PCDHA12/PCDHA1/PCDHA10/PCDHA4/PCDHA2/PCDHA5/PCDHA9/PCDHA13/PCDHA8/PCDHA11/PCDHA7/ROBO3/CDH6	16
Basal.comp 48	Basal	comp 48	GO:0098742	cell-cell adhesion via plasma-membrane adhesion molecules	16/79	273/18862	2.2785039111547567e-14	1.3477350634480386e-11	1.2339897497780235e-11	PCDHA3/PCDHAC1/PCDHA6/PCDHA12/PCDHA1/PCDHA10/PCDHA4/PCDHA2/PCDHA5/PCDHA9/PCDHA13/PCDHA8/PCDHA11/PCDHA7/ROBO3/CDH6	16
Basal.comp 48	Basal	comp 48	GO:0048663	neuron fate commitment	5/79	59/18862	4.755386432031126e-6	0.00187520738303094	0.00171694478545965	OLIG1/PAX6/TBR1/PTF1A/DMRTA2	5
Basal.comp 48	Basal	comp 48	GO:0097152	mesenchymal cell apoptotic process	3/79	12/18862	1.5139691879113551e-5	0.00447756387324783	0.00409966919568627	ETV6/PAX8/BMP7	3
Basal.comp 5	Basal	comp 5	GO:0050804	modulation of chemical synaptic transmission	11/86	405/18862	2.2544288797833977e-6	0.00150141968714859	0.00134309198591404	CACNG8/MAPT/ITPKA/PRKAR1B/BTBD9/GRIN2D/BAIAP3/EIF2AK4/INS/ADRA1A/CACNA1A	11
Basal.comp 5	Basal	comp 5	GO:0045927	positive regulation of growth	9/86	253/18862	2.2808410328745493e-6	0.00150141968714859	0.00134309198591404	MAPT/TBX2/SEMA5A/SOX15/AVP/INS/IGF2/NTN1/S100A9	9
Basal.comp 5	Basal	comp 5	GO:0099177	regulation of trans-synaptic signaling	11/86	406/18862	2.3086924968968723e-6	0.00150141968714859	0.00134309198591404	CACNG8/MAPT/ITPKA/PRKAR1B/BTBD9/GRIN2D/BAIAP3/EIF2AK4/INS/ADRA1A/CACNA1A	11
Basal.comp 5	Basal	comp 5	GO:0060284	regulation of cell development	11/86	485/18862	1.2475134258824796e-5	0.00608474673474179	0.00544309805292934	MAPT/ASCL2/DOCK1/SEMA5A/ITPKA/GJC2/FOXG1/TTBK1/TLX2/INS/NTN1	11
Basal.comp 54	Basal	comp 54	GO:0007156	homophilic cell adhesion via plasma membrane adhesion molecules	18/83	167/18862	1.9964468521127008e-20	2.795025592957781e-17	2.6668326898221233e-17	PCDHGA4/PCDHGA9/PCDHGB3/PCDHGB6/PCDHGA7/PCDHGA2/PCDHGB1/PCDHGA3/PCDHGA8/PCDHGB5/PCDHGA1/PCDHGA10/PCDHGB2/PCDHGA6/PCDHGB4/PCDHGA5/PTPRM/CELSR3	18
Basal.comp 54	Basal	comp 54	GO:0098742	cell-cell adhesion via plasma-membrane adhesion molecules	19/83	273/18862	6.6931978493398054e-18	4.685238494537864e-15	4.470351616216955e-15	MYADM/PCDHGA4/PCDHGA9/PCDHGB3/PCDHGB6/PCDHGA7/PCDHGA2/PCDHGB1/PCDHGA3/PCDHGA8/PCDHGB5/PCDHGA1/PCDHGA10/PCDHGB2/PCDHGA6/PCDHGB4/PCDHGA5/PTPRM/CELSR3	19
Basal.comp 57	Basal	comp 57	GO:0007156	homophilic cell adhesion via plasma membrane adhesion molecules	13/81	167/18862	2.8567234372524605e-13	4.31936583712572e-10	4.1227029815506557e-10	PCDHB15/PCDHGA1/PCDHGA2/PCDHGA3/PCDHGB2/PCDHGA4/PCDHGB1/CDH13/SDK1/PCDH8/PTPRM/CELSR3/FAT1	13
Basal.comp 57	Basal	comp 57	GO:0098742	cell-cell adhesion via plasma-membrane adhesion molecules	14/81	273/18862	9.734501446796679e-12	7.359283093778291e-9	7.024211307135922e-9	MBP/PCDHB15/PCDHGA1/PCDHGA2/PCDHGA3/PCDHGB2/PCDHGA4/PCDHGB1/CDH13/SDK1/PCDH8/PTPRM/CELSR3/FAT1	14
Basal.comp 59	Basal	comp 59	GO:0035860	glial cell-derived neurotrophic factor receptor signaling pathway	3/82	10/18862	9.296397498291409e-6	0.00932002895778735	0.00850357626553971	RET/GFRA2/SULF1	3
Basal.comp 59	Basal	comp 59	GO:0003002	regionalization	9/82	326/18862	1.1931000414986243e-5	0.00932002895778735	0.00850357626553971	GSC/HOXC4/HOXC5/HOXC6/KAT2A/DLL3/TCF15/PCDH8/DMRTA2	9
Basal.comp 59	Basal	comp 59	GO:0007389	pattern specification process	10/82	426/18862	1.5585332705330023e-5	0.00932002895778735	0.00850357626553971	GSC/HOXC4/HOXC5/HOXC6/KAT2A/DLL3/TCF15/MEIS2/PCDH8/DMRTA2	10
Basal.comp 6	Basal	comp 6	GO:0045765	regulation of angiogenesis	9/74	335/18862	6.328210364252621e-6	0.00614724183798257	0.00547172920195473	ADM2/ENPP2/BRCA1/MIR34C/MIR34B/SPARC/JMJD8/CHI3L1/CTNNB1	9
Basal.comp 6	Basal	comp 6	GO:1901342	regulation of vasculature development	9/74	341/18862	7.300762277889042e-6	0.00614724183798257	0.00547172920195473	ADM2/ENPP2/BRCA1/MIR34C/MIR34B/SPARC/JMJD8/CHI3L1/CTNNB1	9
Basal.comp 60	Basal	comp 60	GO:0007156	homophilic cell adhesion via plasma membrane adhesion molecules	19/89	167/18862	2.309666580087748e-21	4.150470844417683e-18	3.797578103260066e-18	PCDHGB3/PCDHGA1/PCDHGB7/PCDHGA2/PCDHGB1/PCDHGA4/PCDHGB4/PCDHGA10/PCDHGA6/PCDHGB6/PCDHGB5/PCDHGA8/PCDHGA5/PCDHGA3/PCDHGA7/PCDHGB2/PCDHGA9/PCDH8/SDK1	19
Basal.comp 60	Basal	comp 60	GO:0098742	cell-cell adhesion via plasma-membrane adhesion molecules	19/89	273/18862	2.7454422127188582e-17	2.4667798281278945e-14	2.2570424927720302e-14	PCDHGB3/PCDHGA1/PCDHGB7/PCDHGA2/PCDHGB1/PCDHGA4/PCDHGB4/PCDHGA10/PCDHGA6/PCDHGB6/PCDHGB5/PCDHGA8/PCDHGA5/PCDHGA3/PCDHGA7/PCDHGB2/PCDHGA9/PCDH8/SDK1	19
Basal.comp 65	Basal	comp 65	GO:0007156	homophilic cell adhesion via plasma membrane adhesion molecules	21/82	167/18862	2.459685902190729e-25	4.0511026809081304e-22	3.619621990802778e-22	PTPRT/PTPRM/PCDHGB3/PCDHGA1/PCDHGB7/PCDHGA2/PCDHGB1/PCDHGA4/PCDHGB4/PCDHGA10/PCDHGA6/PCDHGB6/PCDHGB5/PCDHGA8/PCDHGA5/PCDHGA3/PCDHGA7/PCDHGB2/PCDHGA9/FAT4/FAT1	21
Basal.comp 65	Basal	comp 65	GO:0098742	cell-cell adhesion via plasma-membrane adhesion molecules	21/82	273/18862	9.05066932176755e-21	7.453226186475578e-18	6.6593872167531766e-18	PTPRT/PTPRM/PCDHGB3/PCDHGA1/PCDHGB7/PCDHGA2/PCDHGB1/PCDHGA4/PCDHGB4/PCDHGA10/PCDHGA6/PCDHGB6/PCDHGB5/PCDHGA8/PCDHGA5/PCDHGA3/PCDHGA7/PCDHGB2/PCDHGA9/FAT4/FAT1	21
Basal.comp 65	Basal	comp 65	GO:2000727	positive regulation of cardiac muscle cell differentiation	3/82	12/18862	1.6936606729482067e-5	0.00929819709448565	0.00830785130098804	KAT2A/BMP4/GREM1	3
Basal.comp 67	Basal	comp 67	GO:1902742	apoptotic process involved in development	4/64	36/18862	6.543306421502961e-6	0.00993273914784149	0.00864405216735391	XKR4/LEF1/PAX8/BMP7	4
Basal.comp 72	Basal	comp 72	GO:0051960	regulation of nervous system development	10/72	422/18862	4.393333463521704e-6	0.00348201939490195	0.00296964729325476	HES2/PAX6/RGS14/TLX2/BMP7/MIR137/ASCL2/DMRTA2/AGRN/CRABP2	10
Basal.comp 72	Basal	comp 72	GO:0007389	pattern specification process	10/72	426/18862	4.774862572194918e-6	0.00348201939490195	0.00296964729325476	HES2/TBR1/TBX1/ALDH1A2/HOXB5/GATA4/BMP7/DMRTA2/RAX/IFT140	10
Basal.comp 72	Basal	comp 72	GO:0050767	regulation of neurogenesis	9/72	348/18862	6.836425513550955e-6	0.00348201939490195	0.00296964729325476	HES2/PAX6/RGS14/TLX2/BMP7/MIR137/ASCL2/DMRTA2/CRABP2	9
Basal.comp 72	Basal	comp 72	GO:0048568	embryonic organ development	9/72	412/18862	2.6158727384371095e-5	0.00999263386082975	0.008522238026803	TBR1/TBX1/ALDH1A2/HOXB5/GATA4/TCF21/BMP7/ASCL2/IFT140	9
Basal.comp 73	Basal	comp 73	GO:0090596	sensory organ morphogenesis	9/74	244/18862	4.6550701396290786e-7	7.545868696338736e-4	6.58079915528616e-4	ZHX2/SDK1/HOXA2/GLI3/GJB6/PTPRM/LHFPL5/FOXG1/PAX6	9
Basal.comp 74	Basal	comp 74	GO:0007156	homophilic cell adhesion via plasma membrane adhesion molecules	9/77	167/18862	2.5946161718437313e-8	5.0595015350952754e-5	4.367148693450659e-5	PCDHB3/PCDHGA1/PCDHGA2/PCDHGA3/PCDHGB2/PCDHGA4/PCDHGB1/ROBO3/FAT4	9
Basal.comp 74	Basal	comp 74	GO:0098742	cell-cell adhesion via plasma-membrane adhesion molecules	9/77	273/18862	1.668681000856583e-6	0.00162696397583516	0.00140432680019456	PCDHB3/PCDHGA1/PCDHGA2/PCDHGA3/PCDHGB2/PCDHGA4/PCDHGB1/ROBO3/FAT4	9
Basal.comp 74	Basal	comp 74	GO:0050769	positive regulation of neurogenesis	8/77	217/18862	2.871490661939492e-6	0.00186646893026066	0.00161105739243552	TNFRSF1B/SHOX2/GLI3/CUX1/RGS14/DMRTA2/XRCC5/IL6ST	8
Basal.comp 74	Basal	comp 74	GO:0051962	positive regulation of nervous system development	8/77	263/18862	1.1774436997117443e-5	0.00574003803609475	0.00495455914694494	TNFRSF1B/SHOX2/GLI3/CUX1/RGS14/DMRTA2/XRCC5/IL6ST	8
Basal.comp 74	Basal	comp 74	GO:0055123	digestive system development	6/77	134/18862	1.8015097800492063e-5	0.0070258881421919	0.0060644508174709	ALX4/SHOX2/GLI3/FAT4/IL6ST/IGF2	6
Basal.comp 74	Basal	comp 74	GO:0010720	positive regulation of cell development	8/77	290/18862	2.3802607776407e-5	0.00773584752733227	0.00667725786569733	TNFRSF1B/SHOX2/GLI3/CUX1/RGS14/DMRTA2/XRCC5/IL6ST	8
Basal.comp 76	Basal	comp 76	GO:0048568	embryonic organ development	11/69	412/18862	2.764066267366906e-7	4.873048829367856e-4	3.904607295585672e-4	FRZB/CHST11/TBX2/WNT3A/FUZ/PITX2/GATA4/ALDH1A2/WNT7B/PAX2/NOTCH2	11
Basal.comp 76	Basal	comp 76	GO:0048736	appendage development	7/69	167/18862	2.5575087246831443e-6	0.00107268925119514	8.595091949152942e-4	CHST11/TBX2/RECK/PITX2/ALDH1A2/NOTCH2/PAM	7
Basal.comp 76	Basal	comp 76	GO:0060173	limb development	7/69	167/18862	2.5575087246831443e-6	0.00107268925119514	8.595091949152942e-4	CHST11/TBX2/RECK/PITX2/ALDH1A2/NOTCH2/PAM	7
Basal.comp 76	Basal	comp 76	GO:0003002	regionalization	9/69	326/18862	2.808674779346909e-6	0.00107268925119514	8.595091949152942e-4	WNT3A/FUZ/PITX2/GATA4/DMRTA2/ALDH1A2/WNT7B/PAX2/NOTCH2	9
Basal.comp 76	Basal	comp 76	GO:0007389	pattern specification process	10/69	426/18862	3.2160676540838975e-6	0.00107268925119514	8.595091949152942e-4	TBX2/WNT3A/FUZ/PITX2/GATA4/DMRTA2/ALDH1A2/WNT7B/PAX2/NOTCH2	10
Basal.comp 76	Basal	comp 76	GO:0048863	stem cell differentiation	8/69	251/18862	3.6506724374196543e-6	0.00107268925119514	8.595091949152942e-4	FRZB/TBX2/WNT3A/PITX2/GATA4/TP73/ALDH1A2/PAX2	8
Basal.comp 76	Basal	comp 76	GO:0009855	determination of bilateral symmetry	6/69	126/18862	6.698560540541647e-6	0.0014752764906804	0.00118208857539069	TBX2/WNT3A/PITX2/GATA4/ALDH1A2/NOTCH2	6
Basal.comp 76	Basal	comp 76	GO:0009799	specification of symmetry	6/69	127/18862	7.010624685410305e-6	0.0014752764906804	0.00118208857539069	TBX2/WNT3A/PITX2/GATA4/ALDH1A2/NOTCH2	6
Basal.comp 76	Basal	comp 76	GO:0048562	embryonic organ morphogenesis	8/69	277/18862	7.531190253048031e-6	0.0014752764906804	0.00118208857539069	FRZB/CHST11/TBX2/WNT3A/FUZ/GATA4/PAX2/NOTCH2	8
Basal.comp 76	Basal	comp 76	GO:0035050	embryonic heart tube development	5/69	78/18862	9.70550518862515e-6	0.00156300541008663	0.00125238275686555	TBX2/WNT3A/PITX2/GATA4/NOTCH2	5
Basal.comp 76	Basal	comp 76	GO:0060485	mesenchyme development	8/69	287/18862	9.752160811657972e-6	0.00156300541008663	0.00125238275686555	FRZB/TBX2/WNT3A/FUZ/PITX2/GATA4/ALDH1A2/PAX2	8
Basal.comp 76	Basal	comp 76	GO:0048732	gland development	9/69	413/18862	1.880828770057304e-5	0.00276325093467585	0.00221409842931307	FRZB/CCND1/TBX2/WNT3A/PITX2/ALDH1A2/WNT7B/NOTCH2/PAM	9
Basal.comp 76	Basal	comp 76	GO:0045165	cell fate commitment	7/69	251/18862	3.631823808541581e-5	0.00492531182650677	0.00394648384701441	TBX2/WNT3A/GATA4/DMRTA2/WNT7B/PAX2/NOTCH2	7
Basal.comp 76	Basal	comp 76	GO:0010002	cardioblast differentiation	3/69	19/18862	4.353296276561434e-5	0.005482043811127	0.00439257413770334	TBX2/WNT3A/GATA4	3
Basal.comp 76	Basal	comp 76	GO:0030326	embryonic limb morphogenesis	5/69	112/18862	5.603149191575528e-5	0.00617397001546728	0.00494699093098313	CHST11/TBX2/RECK/ALDH1A2/NOTCH2	5
Basal.comp 76	Basal	comp 76	GO:0035113	embryonic appendage morphogenesis	5/69	112/18862	5.603149191575528e-5	0.00617397001546728	0.00494699093098313	CHST11/TBX2/RECK/ALDH1A2/NOTCH2	5
Basal.comp 76	Basal	comp 76	GO:0060284	regulation of cell development	9/69	485/18862	6.574598745861702e-5	0.00681824564056128	0.00546322694547765	TNFRSF1B/FRZB/WNT3A/FSTL4/RECK/DMRTA2/TP73/MAPT/NOTCH2	9
Basal.comp 76	Basal	comp 76	GO:0007368	determination of left/right symmetry	5/69	119/18862	7.479034239774685e-5	0.00732529853595709	0.0058695110817413	TBX2/WNT3A/PITX2/GATA4/NOTCH2	5
Basal.comp 76	Basal	comp 76	GO:0001947	heart looping	4/69	63/18862	8.301618752835648e-5	0.00770302834802591	0.00617217305612489	TBX2/WNT3A/GATA4/NOTCH2	4
Basal.comp 76	Basal	comp 76	GO:0071300	cellular response to retinoic acid	4/69	64/18862	8.830748791917047e-5	0.00778430506007487	0.00623729730460667	WNT3A/ALDH1A2/WNT7B/PAX2	4
Basal.comp 76	Basal	comp 76	GO:0061371	determination of heart left/right asymmetry	4/69	67/18862	1.0565405492496571e-4	0.0088699094682245	0.00710715497289744	TBX2/WNT3A/GATA4/NOTCH2	4
Basal.comp 76	Basal	comp 76	GO:0003143	embryonic heart tube morphogenesis	4/69	69/18862	1.1851237873534618e-4	0.00924207267611662	0.00740535661781562	TBX2/WNT3A/GATA4/NOTCH2	4
Basal.comp 76	Basal	comp 76	GO:0030879	mammary gland development	5/69	132/18862	1.2210909005302482e-4	0.00924207267611662	0.00740535661781562	CCND1/TBX2/WNT3A/WNT7B/PAM	5
Basal.comp 76	Basal	comp 76	GO:0035107	appendage morphogenesis	5/69	134/18862	1.3105605042706495e-4	0.00924207267611662	0.00740535661781562	CHST11/TBX2/RECK/ALDH1A2/NOTCH2	5
Basal.comp 76	Basal	comp 76	GO:0035108	limb morphogenesis	5/69	134/18862	1.3105605042706495e-4	0.00924207267611662	0.00740535661781562	CHST11/TBX2/RECK/ALDH1A2/NOTCH2	5
Basal.comp 76	Basal	comp 76	GO:0043010	camera-type eye development	7/69	310/18862	1.3652039663202535e-4	0.00925713304854848	0.00741742397895457	ATP2B4/TBX2/PITX2/ALDH1A2/WNT7B/PAX2/NOTCH2	7
Basal.comp 76	Basal	comp 76	GO:0001889	liver development	5/69	138/18862	1.5045079148447046e-4	0.00982387945878227	0.00787153848624403	FRZB/CCND1/WNT3A/ALDH1A2/NOTCH2	5
Basal.comp 78	Basal	comp 78	GO:0030199	collagen fibril organization	5/73	54/18862	2.061593680562719e-6	0.00322845570376121	0.00273649434862061	COL14A1/FOXC2/COL12A1/PXDN/COL3A1	5
Basal.comp 80	Basal	comp 80	GO:0007156	homophilic cell adhesion via plasma membrane adhesion molecules	22/76	167/18862	7.974972180444572e-28	1.2066132909012635e-24	1.1248908128206028e-24	SDK1/PCDHGA4/PCDHGA12/PCDHGA10/PCDHGA7/PCDHGA8/PCDHGC4/PCDHGB2/PCDHGA9/PCDHGC3/PCDHGA5/PCDHGB5/PCDHGA2/PCDHGB4/PCDHGA3/PCDHGB1/PCDHGA1/PCDHGA11/PCDHGA6/PCDHGB6/PCDHGB7/PCDHGB3	22
Basal.comp 80	Basal	comp 80	GO:0098742	cell-cell adhesion via plasma-membrane adhesion molecules	22/76	273/18862	5.257711933263743e-23	3.9774590775140233e-20	3.7080705213544304e-20	SDK1/PCDHGA4/PCDHGA12/PCDHGA10/PCDHGA7/PCDHGA8/PCDHGC4/PCDHGB2/PCDHGA9/PCDHGC3/PCDHGA5/PCDHGB5/PCDHGA2/PCDHGB4/PCDHGA3/PCDHGB1/PCDHGA1/PCDHGA11/PCDHGA6/PCDHGB6/PCDHGB7/PCDHGB3	22
Basal.comp 80	Basal	comp 80	GO:0097152	mesenchymal cell apoptotic process	3/76	12/18862	1.3473432147295002e-5	0.00679510094628577	0.00633487686925449	ETV6/PAX8/BMP7	3
Basal.comp 81	Basal	comp 81	GO:0048562	embryonic organ morphogenesis	9/69	277/18862	7.320697940161943e-7	0.00113544025051911	0.00102335651205632	HOXB6/HOXD9/DSCAML1/FOXE1/RYR2/COL2A1/HAND2/TBR1/WNT3A	9
Basal.comp 81	Basal	comp 81	GO:0048568	embryonic organ development	10/69	412/18862	2.388359822340897e-6	0.00185217304222536	0.00166933781266774	HOXB6/HOXD9/DSCAML1/FOXE1/EN2/RYR2/COL2A1/HAND2/TBR1/WNT3A	10
Basal.comp 81	Basal	comp 81	GO:0060021	roof of mouth development	5/69	86/18862	1.5653195423022746e-5	0.00809270203370276	0.00729383983220147	MSC/FOXE1/COL2A1/HAND2/WNT3A	5
Basal.comp 81	Basal	comp 81	GO:0007389	pattern specification process	9/69	426/18862	2.4008105911486224e-5	0.00930914306717878	0.0083902012238036	HOXB6/CYP26C1/HOXD9/DSCAML1/FEZF1/SIM2/HAND2/TBR1/WNT3A	9
Basal.comp 82	Basal	comp 82	GO:0007156	homophilic cell adhesion via plasma membrane adhesion molecules	17/89	167/18862	2.4090089366263872e-18	2.4860972225984317e-15	2.4860972225984317e-15	CNTN2/PCDHGA4/PCDHGA9/PCDHGB3/PCDHGB6/PCDHGA7/PCDHGA2/PCDHGB1/PCDHGA3/PCDHGA8/PCDHGB5/PCDHGA1/PCDHGA10/PCDHGB2/PCDHGA6/PCDHGB4/PCDHGA5	17
Basal.comp 82	Basal	comp 82	GO:0098742	cell-cell adhesion via plasma-membrane adhesion molecules	17/89	273/18862	9.722745850738945e-15	5.0169368589812945e-12	5.0169368589812945e-12	CNTN2/PCDHGA4/PCDHGA9/PCDHGB3/PCDHGB6/PCDHGA7/PCDHGA2/PCDHGB1/PCDHGA3/PCDHGA8/PCDHGB5/PCDHGA1/PCDHGA10/PCDHGB2/PCDHGA6/PCDHGB4/PCDHGA5	17
Basal.comp 84	Basal	comp 84	GO:0007156	homophilic cell adhesion via plasma membrane adhesion molecules	14/103	167/18862	3.648464652660038e-13	6.756956536726388e-10	6.325285560980085e-10	PCDHA3/PCDHAC1/PCDHA6/PCDHA12/PCDHA1/PCDHA10/PCDHA4/PCDHA2/PCDHA5/PCDHA9/PCDHA13/PCDHA8/PCDHA11/PCDHA7	14
Basal.comp 84	Basal	comp 84	GO:0098742	cell-cell adhesion via plasma-membrane adhesion molecules	15/103	273/18862	2.2821944217094424e-11	2.113312034502944e-8	1.9783022171344485e-8	PCDHA3/PCDHAC1/PCDHA6/PCDHA12/PCDHA1/PCDHA10/PCDHA4/PCDHA2/PCDHA5/PCDHA9/PCDHA13/PCDHA8/PCDHA11/PCDHA7/MPZ	15
Basal.comp 84	Basal	comp 84	GO:0003299	muscle hypertrophy in response to stress	4/103	28/18862	1.5522799410830933e-5	0.00574964490177177	0.00538232644834495	HDAC4/MIR34C/MIR34B/GATA6	4
Basal.comp 84	Basal	comp 84	GO:0014887	cardiac muscle adaptation	4/103	28/18862	1.5522799410830933e-5	0.00574964490177177	0.00538232644834495	HDAC4/MIR34C/MIR34B/GATA6	4
Basal.comp 84	Basal	comp 84	GO:0014898	cardiac muscle hypertrophy in response to stress	4/103	28/18862	1.5522799410830933e-5	0.00574964490177177	0.00538232644834495	HDAC4/MIR34C/MIR34B/GATA6	4
Basal.comp 87	Basal	comp 87	GO:0008584	male gonad development	6/72	134/18862	1.2221016703313271e-5	0.00909795296196749	0.0080063865183692	WT1/UTF1/TFAP2C/SOX8/ZFPM2/MGST1	6
Basal.comp 87	Basal	comp 87	GO:0046546	development of primary male sexual characteristics	6/72	135/18862	1.275116042322003e-5	0.00909795296196749	0.0080063865183692	WT1/UTF1/TFAP2C/SOX8/ZFPM2/MGST1	6
Basal.comp 9	Basal	comp 9	GO:0045927	positive regulation of growth	8/61	253/18862	1.4952992454901509e-6	0.0025644382060156	0.00206036496036484	NTN1/RFTN1/SEMA5A/SRF/TBX20/WNT3A/CD38/ZFPM2	8
Basal.comp 9	Basal	comp 9	GO:0030517	negative regulation of axon extension	4/61	43/18862	1.1115730451654252e-5	0.00678141219758596	0.00544843858624522	NTN1/SEMA5A/WNT3A/TRIM46	4
Basal.comp 9	Basal	comp 9	GO:0030516	regulation of axon extension	5/61	92/18862	1.1862528625514806e-5	0.00678141219758596	0.00544843858624522	NTN1/SEMA5A/SRF/WNT3A/TRIM46	5
Basal.comp 9	Basal	comp 9	GO:0048639	positive regulation of developmental growth	6/61	170/18862	1.8075099989823427e-5	0.00713598649465494	0.00573331675402996	NTN1/SEMA5A/SRF/TBX20/WNT3A/ZFPM2	6
Basal.comp 9	Basal	comp 9	GO:0061387	regulation of extent of cell growth	5/61	104/18862	2.153499498699971e-5	0.00713598649465494	0.00573331675402996	NTN1/SEMA5A/SRF/WNT3A/TRIM46	5
Basal.comp 9	Basal	comp 9	GO:0031345	negative regulation of cell projection organization	6/61	180/18862	2.4965550418617876e-5	0.00713598649465494	0.00573331675402996	NTN1/SEMA5A/WNT3A/TRIM46/CD38/TLX2	6
Basal.comp 9	Basal	comp 9	GO:0048675	axon extension	5/61	114/18862	3.353819871624979e-5	0.00737220028345003	0.00592309969067736	NTN1/SEMA5A/SRF/WNT3A/TRIM46	5
Basal.comp 9	Basal	comp 9	GO:0007498	mesoderm development	5/61	123/18862	4.8277768384447424e-5	0.00737220028345003	0.00592309969067736	SRF/TBX20/WNT3A/TLX2/ZFPM2	5
Basal.comp 9	Basal	comp 9	GO:0001947	heart looping	4/61	63/18862	5.112354974371899e-5	0.00737220028345003	0.00592309969067736	SRF/TBX20/WNT3A/RNF207	4
Basal.comp 9	Basal	comp 9	GO:0050771	negative regulation of axonogenesis	4/61	66/18862	6.141046471754894e-5	0.00737220028345003	0.00592309969067736	NTN1/SEMA5A/WNT3A/TRIM46	4
Basal.comp 9	Basal	comp 9	GO:0061371	determination of heart left/right asymmetry	4/61	67/18862	6.515219669266418e-5	0.00737220028345003	0.00592309969067736	SRF/TBX20/WNT3A/RNF207	4
Basal.comp 9	Basal	comp 9	GO:0010977	negative regulation of neuron projection development	5/61	132/18862	6.759359890558505e-5	0.00737220028345003	0.00592309969067736	NTN1/SEMA5A/WNT3A/TRIM46/CD38	5
Basal.comp 9	Basal	comp 9	GO:0010975	regulation of neuron projection development	8/61	428/18862	6.765304237503852e-5	0.00737220028345003	0.00592309969067736	NTN1/SRCIN1/SEMA5A/SRF/WNT3A/TRIM46/CD38/TLX2	8
Basal.comp 9	Basal	comp 9	GO:0001707	mesoderm formation	4/61	68/18862	6.905744280302482e-5	0.00737220028345003	0.00592309969067736	SRF/TBX20/WNT3A/TLX2	4
Basal.comp 9	Basal	comp 9	GO:0050768	negative regulation of neurogenesis	5/61	133/18862	7.006079144482953e-5	0.00737220028345003	0.00592309969067736	NTN1/SEMA5A/WNT3A/TRIM46/TLX2	5
Basal.comp 9	Basal	comp 9	GO:0003143	embryonic heart tube morphogenesis	4/61	69/18862	7.313054023440513e-5	0.00737220028345003	0.00592309969067736	SRF/TBX20/WNT3A/RNF207	4
Basal.comp 9	Basal	comp 9	GO:0048638	regulation of developmental growth	7/61	319/18862	7.389901954226129e-5	0.00737220028345003	0.00592309969067736	NTN1/SEMA5A/SRF/TBX20/WNT3A/TRIM46/ZFPM2	7
Basal.comp 9	Basal	comp 9	GO:0048332	mesoderm morphogenesis	4/61	70/18862	7.737586303329484e-5	0.00737220028345003	0.00592309969067736	SRF/TBX20/WNT3A/TLX2	4
Basal.comp 9	Basal	comp 9	GO:0051961	negative regulation of nervous system development	5/61	138/18862	8.345680208525146e-5	0.00753307450401085	0.00605235201826006	NTN1/SEMA5A/WNT3A/TRIM46/TLX2	5
Basal.comp 9	Basal	comp 9	GO:0001764	neuron migration	5/61	145/18862	1.0542785101825412e-4	0.00904043822481529	0.00726342405173129	NTN1/PHACTR1/SRF/TBX20/TRIM46	5
Basal.comp 9	Basal	comp 9	GO:0035050	embryonic heart tube development	4/61	78/18862	1.1807505111657004e-4	0.00920448693931443	0.00739522688572201	SRF/TBX20/WNT3A/RNF207	4
Basal.comp 9	Basal	comp 9	GO:0050772	positive regulation of axonogenesis	4/61	78/18862	1.1807505111657004e-4	0.00920448693931443	0.00739522688572201	NTN1/SEMA5A/SRF/WNT3A	4
Basal.comp 9	Basal	comp 9	GO:0050770	regulation of axonogenesis	5/61	151/18862	1.275806759788379e-4	0.0095130808392916	0.00764316269365212	NTN1/SEMA5A/SRF/WNT3A/TRIM46	5
Basal.comp 90	Basal	comp 90	GO:0007156	homophilic cell adhesion via plasma membrane adhesion molecules	17/78	167/18862	2.1664960876513278e-19	3.9343568951748117e-16	3.534809406167956e-16	PCDHGB3/PCDHGA1/PCDHGB7/PCDHGA2/PCDHGB1/PCDHGA4/PCDHGB4/PCDHGA10/PCDHGA6/PCDHGB6/PCDHGB5/PCDHGA8/PCDHGA5/PCDHGA3/PCDHGA7/PCDHGB2/PCDHGA9	17
Basal.comp 90	Basal	comp 90	GO:0098742	cell-cell adhesion via plasma-membrane adhesion molecules	19/78	273/18862	1.874773174892817e-18	1.7022940428026778e-15	1.5294202216230877e-15	ITGAM/MYADM/PCDHGB3/PCDHGA1/PCDHGB7/PCDHGA2/PCDHGB1/PCDHGA4/PCDHGB4/PCDHGA10/PCDHGA6/PCDHGB6/PCDHGB5/PCDHGA8/PCDHGA5/PCDHGA3/PCDHGA7/PCDHGB2/PCDHGA9	19
Basal.comp 92	Basal	comp 92	GO:0098742	cell-cell adhesion via plasma-membrane adhesion molecules	10/94	273/18862	1.0622146753404282e-6	0.00181220504659455	0.00164305023282191	PCDHB3/UNC5D/PCDHGA4/PCDHGA1/PCDHGB2/PCDHGA2/PCDHGB1/PCDHGA3/LRRC4/ITGB1	10
Basal.comp 92	Basal	comp 92	GO:0007156	homophilic cell adhesion via plasma membrane adhesion molecules	8/94	167/18862	1.8615357438053937e-6	0.00181220504659455	0.00164305023282191	PCDHB3/PCDHGA4/PCDHGA1/PCDHGB2/PCDHGA2/PCDHGB1/PCDHGA3/ITGB1	8
Basal.comp 93	Basal	comp 93	GO:0007156	homophilic cell adhesion via plasma membrane adhesion molecules	7/61	167/18862	1.097417772327128e-6	0.00133555742892211	0.00123488378801863	IGSF11/PCDHGA4/PCDHGA1/PCDHGB2/PCDHGA2/PCDHGB1/PCDHGA3	7
Basal.comp 99	Basal	comp 99	GO:0007156	homophilic cell adhesion via plasma membrane adhesion molecules	12/79	167/18862	4.775034342006849e-12	6.369895812237136e-9	6.011516918989675e-9	PCDHA5/PCDHA3/PCDHA2/PCDHA7/PCDHA6/PCDHA8/PCDHA1/PCDHA4/DSCAML1/EMB/PTPRT/ITGB1	12
Basal.comp 99	Basal	comp 99	GO:0098742	cell-cell adhesion via plasma-membrane adhesion molecules	13/79	273/18862	1.0362355666592564e-10	6.91169122961724e-8	6.522830198549847e-8	PCDHA5/PCDHA3/PCDHA2/PCDHA7/PCDHA6/PCDHA8/PCDHA1/PCDHA4/DSCAML1/EMB/PTPRT/LRRC4/ITGB1	13
Her2.comp 12	Her2	comp 12	GO:0072189	ureter development	3/28	18/18862	2.355115778757388e-6	0.00116118699745341	7.576341390897924e-4	LHX1/OSR1/SOX9	3
Her2.comp 12	Her2	comp 12	GO:0072087	renal vesicle development	3/28	19/18862	2.7939204572287663e-6	0.00116118699745341	7.576341390897924e-4	LHX1/OSR1/SOX9	3
Her2.comp 12	Her2	comp 12	GO:0030856	regulation of epithelial cell differentiation	5/28	156/18862	3.0584380968922217e-6	0.00116118699745341	7.576341390897924e-4	LHX1/AQP3/OSR1/SOX9/ALOX15B	5
Her2.comp 12	Her2	comp 12	GO:0090183	regulation of kidney development	3/28	30/18862	1.157888442619303e-5	0.00329708734035846	0.0021512348433927	LHX1/OSR1/SOX9	3
Her2.comp 12	Her2	comp 12	GO:0072210	metanephric nephron development	3/28	39/18862	2.5831778186327183e-5	0.00588447907084533	0.00383941797885199	LHX1/OSR1/SOX9	3
Her2.comp 12	Her2	comp 12	GO:0048562	embryonic organ morphogenesis	5/28	277/18862	4.909178453280962e-5	0.00928564904023387	0.00605856311852975	LHX1/HOXB4/TBX21/OSR1/SOX9	5
Her2.comp 12	Her2	comp 12	GO:0072171	mesonephric tubule morphogenesis	3/28	59/18862	9.008010665606796e-5	0.00928564904023387	0.00605856311852975	LHX1/OSR1/SOX9	3
Her2.comp 12	Her2	comp 12	GO:0030238	male sex determination	2/28	10/18862	9.49266406521162e-5	0.00928564904023387	0.00605856311852975	DHH/SOX9	2
Her2.comp 12	Her2	comp 12	GO:0072178	nephric duct morphogenesis	2/28	10/18862	9.49266406521162e-5	0.00928564904023387	0.00605856311852975	LHX1/OSR1	2
Her2.comp 12	Her2	comp 12	GO:0001655	urogenital system development	5/28	320/18862	9.7143428975731e-5	0.00928564904023387	0.00605856311852975	LHX1/BICC1/OSR1/SOX9/ALOX15B	5
Her2.comp 12	Her2	comp 12	GO:0030858	positive regulation of epithelial cell differentiation	3/28	61/18862	9.952778360295155e-5	0.00928564904023387	0.00605856311852975	LHX1/SOX9/ALOX15B	3
Her2.comp 12	Her2	comp 12	GO:0072078	nephron tubule morphogenesis	3/28	67/18862	1.3169073120613536e-4	0.00928564904023387	0.00605856311852975	LHX1/OSR1/SOX9	3
Her2.comp 12	Her2	comp 12	GO:0072088	nephron epithelium morphogenesis	3/28	69/18862	1.4374518339365413e-4	0.00928564904023387	0.00605856311852975	LHX1/OSR1/SOX9	3
Her2.comp 12	Her2	comp 12	GO:0003407	neural retina development	3/28	70/18862	1.5003246533543506e-4	0.00928564904023387	0.00605856311852975	LHX1/ATP2B4/SOX9	3
Her2.comp 12	Her2	comp 12	GO:0061333	renal tubule morphogenesis	3/28	71/18862	1.564960570187689e-4	0.00928564904023387	0.00605856311852975	LHX1/OSR1/SOX9	3
Her2.comp 12	Her2	comp 12	GO:0072028	nephron morphogenesis	3/28	71/18862	1.564960570187689e-4	0.00928564904023387	0.00605856311852975	LHX1/OSR1/SOX9	3
Her2.comp 12	Her2	comp 12	GO:0072176	nephric duct development	2/28	13/18862	1.640865731234789e-4	0.00928564904023387	0.00605856311852975	LHX1/OSR1	2
Her2.comp 12	Her2	comp 12	GO:0072182	regulation of nephron tubule epithelial cell differentiation	2/28	13/18862	1.640865731234789e-4	0.00928564904023387	0.00605856311852975	LHX1/OSR1	2
Her2.comp 12	Her2	comp 12	GO:0072160	nephron tubule epithelial cell differentiation	2/28	15/18862	2.2048029871196185e-4	0.00928564904023387	0.00605856311852975	LHX1/OSR1	2
Her2.comp 12	Her2	comp 12	GO:0072224	metanephric glomerulus development	2/28	15/18862	2.2048029871196185e-4	0.00928564904023387	0.00605856311852975	LHX1/OSR1	2
Her2.comp 12	Her2	comp 12	GO:0001656	metanephros development	3/28	82/18862	2.3985203720401893e-4	0.00928564904023387	0.00605856311852975	LHX1/OSR1/SOX9	3
Her2.comp 12	Her2	comp 12	GO:0048705	skeletal system morphogenesis	4/28	213/18862	2.6167437616203743e-4	0.00928564904023387	0.00605856311852975	LHX1/HOXB4/OSR1/SOX9	4
Her2.comp 12	Her2	comp 12	GO:0001657	ureteric bud development	3/28	86/18862	2.7607475204170486e-4	0.00928564904023387	0.00605856311852975	LHX1/OSR1/SOX9	3
Her2.comp 12	Her2	comp 12	GO:0010470	regulation of gastrulation	2/28	17/18862	2.850503417997708e-4	0.00928564904023387	0.00605856311852975	LHX1/OSR1	2
Her2.comp 12	Her2	comp 12	GO:0072079	nephron tubule formation	2/28	17/18862	2.850503417997708e-4	0.00928564904023387	0.00605856311852975	OSR1/SOX9	2
Her2.comp 12	Her2	comp 12	GO:0090190	positive regulation of branching involved in ureteric bud morphogenesis	2/28	17/18862	2.850503417997708e-4	0.00928564904023387	0.00605856311852975	LHX1/SOX9	2
Her2.comp 12	Her2	comp 12	GO:0072163	mesonephric epithelium development	3/28	87/18862	2.8565087191576624e-4	0.00928564904023387	0.00605856311852975	LHX1/OSR1/SOX9	3
Her2.comp 12	Her2	comp 12	GO:0072164	mesonephric tubule development	3/28	87/18862	2.8565087191576624e-4	0.00928564904023387	0.00605856311852975	LHX1/OSR1/SOX9	3
Her2.comp 12	Her2	comp 12	GO:0048608	reproductive structure development	5/28	405/18862	2.9112084030211643e-4	0.00928564904023387	0.00605856311852975	LHX1/DHH/OSR1/SOX9/ALOX15B	5
Her2.comp 12	Her2	comp 12	GO:0001708	cell fate specification	3/28	88/18862	2.954392610719109e-4	0.00928564904023387	0.00605856311852975	TBX21/DHH/SOX9	3
Her2.comp 12	Her2	comp 12	GO:0060993	kidney morphogenesis	3/28	88/18862	2.954392610719109e-4	0.00928564904023387	0.00605856311852975	LHX1/OSR1/SOX9	3
Her2.comp 12	Her2	comp 12	GO:0072080	nephron tubule development	3/28	88/18862	2.954392610719109e-4	0.00928564904023387	0.00605856311852975	LHX1/OSR1/SOX9	3
Her2.comp 12	Her2	comp 12	GO:0061458	reproductive system development	5/28	408/18862	3.0119361197368635e-4	0.00928564904023387	0.00605856311852975	LHX1/DHH/OSR1/SOX9/ALOX15B	5
Her2.comp 12	Her2	comp 12	GO:0048568	embryonic organ development	5/28	412/18862	3.150345260591473e-4	0.00928564904023387	0.00605856311852975	LHX1/HOXB4/TBX21/OSR1/SOX9	5
Her2.comp 12	Her2	comp 12	GO:0048704	embryonic skeletal system morphogenesis	3/28	90/18862	3.156609581032451e-4	0.00928564904023387	0.00605856311852975	LHX1/HOXB4/OSR1	3
Her2.comp 12	Her2	comp 12	GO:0061326	renal tubule development	3/28	90/18862	3.156609581032451e-4	0.00928564904023387	0.00605856311852975	LHX1/OSR1/SOX9	3
Her2.comp 12	Her2	comp 12	GO:0072077	renal vesicle morphogenesis	2/28	18/18862	3.203872450523977e-4	0.00928564904023387	0.00605856311852975	LHX1/SOX9	2
Her2.comp 12	Her2	comp 12	GO:2000696	regulation of epithelial cell differentiation involved in kidney development	2/28	18/18862	3.203872450523977e-4	0.00928564904023387	0.00605856311852975	LHX1/OSR1	2
Her2.comp 12	Her2	comp 12	GO:2000738	positive regulation of stem cell differentiation	2/28	18/18862	3.203872450523977e-4	0.00928564904023387	0.00605856311852975	HOXB4/SOX9	2
Her2.comp 12	Her2	comp 12	GO:0001823	mesonephros development	3/28	91/18862	3.260982981644909e-4	0.00928564904023387	0.00605856311852975	LHX1/OSR1/SOX9	3
Her2.comp 12	Her2	comp 12	GO:0007530	sex determination	2/28	19/18862	3.577511655930054e-4	0.0097018708954865	0.00633013340623212	DHH/SOX9	2
Her2.comp 12	Her2	comp 12	GO:0072234	metanephric nephron tubule development	2/28	19/18862	3.577511655930054e-4	0.0097018708954865	0.00633013340623212	OSR1/SOX9	2
Her2.comp 12	Her2	comp 12	GO:0007389	pattern specification process	5/28	426/18862	3.6732364410625495e-4	0.00972980536365173	0.0063483596753737	LHX1/BICC1/HOXB4/TBX21/OSR1	5
Her2.comp 13	Her2	comp 13	GO:0001657	ureteric bud development	5/55	86/18862	5.093873287892737e-6	0.00254627667199003	0.00201995528244498	SMO/BMP2/LHX1/GREM1/SDC1	5
Her2.comp 13	Her2	comp 13	GO:0072163	mesonephric epithelium development	5/55	87/18862	5.392552302670487e-6	0.00254627667199003	0.00201995528244498	SMO/BMP2/LHX1/GREM1/SDC1	5
Her2.comp 13	Her2	comp 13	GO:0072164	mesonephric tubule development	5/55	87/18862	5.392552302670487e-6	0.00254627667199003	0.00201995528244498	SMO/BMP2/LHX1/GREM1/SDC1	5
Her2.comp 13	Her2	comp 13	GO:0001823	mesonephros development	5/55	91/18862	6.727283149247116e-6	0.00254627667199003	0.00201995528244498	SMO/BMP2/LHX1/GREM1/SDC1	5
Her2.comp 13	Her2	comp 13	GO:0042692	muscle cell differentiation	8/55	362/18862	9.443316307049986e-6	0.00262749201469348	0.0020843832223912	TRIM72/SMO/NFATC4/CACNA1H/BMP2/GREM1/CEACAM5/SDC1	8
Her2.comp 13	Her2	comp 13	GO:0072283	metanephric renal vesicle morphogenesis	3/55	15/18862	1.0412782092576553e-5	0.00262749201469348	0.0020843832223912	SMO/LHX1/GREM1	3
Her2.comp 13	Her2	comp 13	GO:0051146	striated muscle cell differentiation	7/55	269/18862	1.2552235927682612e-5	0.00265542674178857	0.002106543775555	TRIM72/SMO/CACNA1H/BMP2/GREM1/CEACAM5/SDC1	7
Her2.comp 13	Her2	comp 13	GO:0090190	positive regulation of branching involved in ureteric bud morphogenesis	3/55	17/18862	1.5497740309842147e-5	0.00265542674178857	0.002106543775555	SMO/LHX1/GREM1	3
Her2.comp 13	Her2	comp 13	GO:0001658	branching involved in ureteric bud morphogenesis	4/55	52/18862	1.5785231622257038e-5	0.00265542674178857	0.002106543775555	SMO/BMP2/LHX1/GREM1	4
Her2.comp 13	Her2	comp 13	GO:0072077	renal vesicle morphogenesis	3/55	18/18862	1.8558881456349836e-5	0.00280981465249136	0.00222901934123107	SMO/LHX1/GREM1	3
Her2.comp 13	Her2	comp 13	GO:0072087	renal vesicle development	3/55	19/18862	2.199316212809252e-5	0.00282672583066875	0.0022424349390204	SMO/LHX1/GREM1	3
Her2.comp 13	Her2	comp 13	GO:0060675	ureteric bud morphogenesis	4/55	58/18862	2.441938538486427e-5	0.00282672583066875	0.0022424349390204	SMO/BMP2/LHX1/GREM1	4
Her2.comp 13	Her2	comp 13	GO:0090189	regulation of branching involved in ureteric bud morphogenesis	3/55	20/18862	2.582088343496457e-5	0.00282672583066875	0.0022424349390204	SMO/LHX1/GREM1	3
Her2.comp 13	Her2	comp 13	GO:0072171	mesonephric tubule morphogenesis	4/55	59/18862	2.613881217263048e-5	0.00282672583066875	0.0022424349390204	SMO/BMP2/LHX1/GREM1	4
Her2.comp 13	Her2	comp 13	GO:0060562	epithelial tube morphogenesis	7/55	309/18862	3.0604370569351545e-5	0.00308900113613321	0.00245049732067579	SMO/NFATC4/BMP2/TRIM71/LHX1/TBX21/GREM1	7
Her2.comp 13	Her2	comp 13	GO:0072073	kidney epithelium development	5/55	131/18862	3.9412635285422895e-5	0.00372942061388314	0.00295854058293865	SMO/BMP2/LHX1/GREM1/SDC1	5
Her2.comp 13	Her2	comp 13	GO:0072078	nephron tubule morphogenesis	4/55	67/18862	4.326643210757603e-5	0.00385325754181588	0.00305678012599035	SMO/BMP2/LHX1/GREM1	4
Her2.comp 13	Her2	comp 13	GO:0072088	nephron epithelium morphogenesis	4/55	69/18862	4.8589254759588654e-5	0.00392020825847559	0.00310989197171706	SMO/BMP2/LHX1/GREM1	4
Her2.comp 13	Her2	comp 13	GO:0072273	metanephric nephron morphogenesis	3/55	25/18862	5.155931405366074e-5	0.00392020825847559	0.00310989197171706	SMO/LHX1/GREM1	3
Her2.comp 13	Her2	comp 13	GO:0061333	renal tubule morphogenesis	4/55	71/18862	5.4375411775421094e-5	0.00392020825847559	0.00310989197171706	SMO/BMP2/LHX1/GREM1	4
Her2.comp 13	Her2	comp 13	GO:0072028	nephron morphogenesis	4/55	71/18862	5.4375411775421094e-5	0.00392020825847559	0.00310989197171706	SMO/BMP2/LHX1/GREM1	4
Her2.comp 13	Her2	comp 13	GO:0048754	branching morphogenesis of an epithelial tube	5/55	143/18862	5.9883417141927814e-5	0.00412106788876721	0.00326923344301146	SMO/NFATC4/BMP2/LHX1/GREM1	5
Her2.comp 13	Her2	comp 13	GO:0090183	regulation of kidney development	3/55	30/18862	9.007838147705612e-5	0.00592950737201143	0.00470386422266915	SMO/LHX1/GREM1	3
Her2.comp 13	Her2	comp 13	GO:0003338	metanephros morphogenesis	3/55	31/18862	9.952393761833954e-5	0.00627830173142358	0.00498056196590023	SMO/LHX1/GREM1	3
Her2.comp 13	Her2	comp 13	GO:1905332	positive regulation of morphogenesis of an epithelium	3/55	33/18862	1.2030373431837513e-4	0.00705402414661862	0.00559594072953615	SMO/LHX1/GREM1	3
Her2.comp 13	Her2	comp 13	GO:0060993	kidney morphogenesis	4/55	88/18862	1.257983170136743e-4	0.00705402414661862	0.00559594072953615	SMO/BMP2/LHX1/GREM1	4
Her2.comp 13	Her2	comp 13	GO:0072080	nephron tubule development	4/55	88/18862	1.257983170136743e-4	0.00705402414661862	0.00559594072953615	SMO/BMP2/LHX1/GREM1	4
Her2.comp 13	Her2	comp 13	GO:0061326	renal tubule development	4/55	90/18862	1.3725129525651606e-4	0.00742137360779876	0.00588735819126634	SMO/BMP2/LHX1/GREM1	4
Her2.comp 13	Her2	comp 13	GO:0061138	morphogenesis of a branching epithelium	5/55	173/18862	1.4706113449507752e-4	0.00755635280087764	0.00599443686699673	SMO/NFATC4/BMP2/LHX1/GREM1	5
Her2.comp 13	Her2	comp 13	GO:0051153	regulation of striated muscle cell differentiation	4/55	93/18862	1.5582128192117973e-4	0.00755635280087764	0.00599443686699673	TRIM72/BMP2/GREM1/CEACAM5	4
Her2.comp 13	Her2	comp 13	GO:2000027	regulation of animal organ morphogenesis	5/55	176/18862	1.5936554613434618e-4	0.00755635280087764	0.00599443686699673	SMO/BMP2/LHX1/GREM1/AP2B1	5
Her2.comp 13	Her2	comp 13	GO:0001822	kidney development	6/55	280/18862	1.5971155193400576e-4	0.00755635280087764	0.00599443686699673	SMO/BMP2/LHX1/GREM1/AP2B1/SDC1	6
Her2.comp 13	Her2	comp 13	GO:0051154	negative regulation of striated muscle cell differentiation	3/55	38/18862	1.8410267523418045e-4	0.00828525636972401	0.00657267435017388	TRIM72/BMP2/CEACAM5	3
Her2.comp 13	Her2	comp 13	GO:0072001	renal system development	6/55	288/18862	1.8606256048257368e-4	0.00828525636972401	0.00657267435017388	SMO/BMP2/LHX1/GREM1/AP2B1/SDC1	6
Her2.comp 13	Her2	comp 13	GO:0072210	metanephric nephron development	3/55	39/18862	1.9903352211514568e-4	0.00860962149949516	0.00682999244310921	SMO/LHX1/GREM1	3
Her2.comp 13	Her2	comp 13	GO:0001763	morphogenesis of a branching structure	5/55	186/18862	2.0614561517365903e-4	0.00866956837146999	0.00687754815535511	SMO/NFATC4/BMP2/LHX1/GREM1	5
Her2.comp 13	Her2	comp 13	GO:0007389	pattern specification process	7/55	426/18862	2.2724984793863075e-4	0.00929881810213748	0.007376730483584	SMO/HOXA6/HOXB4/BMP2/LHX1/TBX21/GREM1	7
Her2.comp 22	Her2	comp 22	GO:0048568	embryonic organ development	8/49	412/18862	9.967386266568945e-6	0.00788965606769723	0.00633089001059753	HOXB4/VANGL2/HOXB5/OSR1/CCDC40/MDFI/RPL10/SPINT2	8
Her2.comp 22	Her2	comp 22	GO:0007389	pattern specification process	8/49	426/18862	1.269972570095368e-5	0.00788965606769723	0.00633089001059753	HOXB4/VANGL2/HOXB5/OSR1/CCDC40/PRKACA/ASCL1/MDFI	8
Her2.comp 22	Her2	comp 22	GO:0021895	cerebral cortex neuron differentiation	3/49	20/18862	1.820689861776285e-5	0.00788965606769723	0.00633089001059753	CHD5/ASCL1/TOX	3
Her2.comp 22	Her2	comp 22	GO:0061351	neural precursor cell proliferation	5/49	138/18862	2.8698256816953556e-5	0.0093269334655099	0.00748420329094762	RPGRIP1/ASCL1/TOX/SPINT2/FLNA	5
Her2.comp 34	Her2	comp 34	GO:0010612	regulation of cardiac muscle adaptation	3/47	17/18862	9.62143084675375e-6	0.00591717997075355	0.00495250493059219	ATP2B4/MIR34C/MIR34B	3
Her2.comp 34	Her2	comp 34	GO:1903242	regulation of cardiac muscle hypertrophy in response to stress	3/47	17/18862	9.62143084675375e-6	0.00591717997075355	0.00495250493059219	ATP2B4/MIR34C/MIR34B	3
Her2.comp 41	Her2	comp 41	GO:0071377	cellular response to glucagon stimulus	4/51	26/18862	6.781793827220335e-7	0.00112713413408401	8.752083402286453e-4	GLP1R/PRKAR1B/PRKACA/ADCY5	4
Her2.comp 41	Her2	comp 41	GO:0033762	response to glucagon	4/51	37/18862	2.931021300877832e-6	0.00243567870102947	0.00189128006046116	GLP1R/PRKAR1B/PRKACA/ADCY5	4
Her2.comp 41	Her2	comp 41	GO:0034199	activation of protein kinase A activity	3/51	18/18862	1.476700605869738e-5	0.00818092135651834	0.00635240330805718	PRKAR1B/PRKACA/ADCY5	3
Her2.comp 41	Her2	comp 41	GO:0071379	cellular response to prostaglandin stimulus	3/51	20/18862	2.0551792906647885e-5	0.00853926995271219	0.00663065739567113	PPARG/TNC/ACACA	3
Her2.comp 45	Her2	comp 45	GO:0050885	neuromuscular process controlling balance	4/51	42/18862	4.9181037759443005e-6	0.0064279616351592	0.00535296768876463	POU4F1/HMX3/NEUROG1/ADCY5	4
Her2.comp 7	Her2	comp 7	GO:0007517	muscle organ development	8/59	317/18862	6.134157909475624e-6	0.00906015123229549	0.00719956428322665	TRIM72/SPEG/GPX1/RBM24/PROX1/SKI/WT1/DDX5	8
Her2.comp 8	Her2	comp 8	GO:0048705	skeletal system morphogenesis	7/54	213/18862	2.395607184059555e-6	0.00231115745858905	0.00166011641348502	ALX1/HOXB8/BMP4/GNAS/SOX9/GREM1/COL11A1	7
Her2.comp 8	Her2	comp 8	GO:1900115	extracellular regulation of signal transduction	3/54	12/18862	4.791470988918109e-6	0.00231115745858905	0.00166011641348502	GREM2/ZNF653/GREM1	3
Her2.comp 8	Her2	comp 8	GO:1900116	extracellular negative regulation of signal transduction	3/54	12/18862	4.791470988918109e-6	0.00231115745858905	0.00166011641348502	GREM2/ZNF653/GREM1	3
Her2.comp 8	Her2	comp 8	GO:0048704	embryonic skeletal system morphogenesis	5/54	90/18862	5.814232600224041e-6	0.00231115745858905	0.00166011641348502	ALX1/HOXB8/BMP4/GNAS/COL11A1	5
Her2.comp 8	Her2	comp 8	GO:0048562	embryonic organ morphogenesis	7/54	277/18862	1.34076740562988e-5	0.00415545380486416	0.0029848840637389	MYO7A/ALX1/HOXB8/BMP4/GNAS/SOX9/COL11A1	7
Her2.comp 8	Her2	comp 8	GO:0072077	renal vesicle morphogenesis	3/54	18/18862	1.755705344476548e-5	0.00415545380486416	0.0029848840637389	BMP4/SOX9/GREM1	3
Her2.comp 8	Her2	comp 8	GO:0072087	renal vesicle development	3/54	19/18862	2.080677425967235e-5	0.00415545380486416	0.0029848840637389	BMP4/SOX9/GREM1	3
Her2.comp 8	Her2	comp 8	GO:0048706	embryonic skeletal system development	5/54	117/18862	2.0907943672272525e-5	0.00415545380486416	0.0029848840637389	ALX1/HOXB8/BMP4/GNAS/COL11A1	5
Her2.comp 8	Her2	comp 8	GO:0090189	regulation of branching involved in ureteric bud morphogenesis	3/54	20/18862	2.4428984777920177e-5	0.00431578731076589	0.00310005245427408	BMP4/SOX9/GREM1	3
Her2.comp 8	Her2	comp 8	GO:0045667	regulation of osteoblast differentiation	5/54	128/18862	3.2238076388587525e-5	0.00512585414578541	0.0036819276717492	BMP4/GNAS/SMOC1/SOX9/GREM1	5
Her2.comp 8	Her2	comp 8	GO:0032331	negative regulation of chondrocyte differentiation	3/54	23/18862	3.772058305402425e-5	0.0054523388232635	0.00391644331230778	BMP4/SOX9/GREM1	3
Her2.comp 8	Her2	comp 8	GO:0072273	metanephric nephron morphogenesis	3/54	25/18862	4.878963870426083e-5	0.00596734811844421	0.00428637716551603	BMP4/SOX9/GREM1	3
Her2.comp 8	Her2	comp 8	GO:0099590	neurotransmitter receptor internalization	3/54	25/18862	4.878963870426083e-5	0.00596734811844421	0.00428637716551603	DRD4/CACNG8/AP2B1	3
Her2.comp 8	Her2	comp 8	GO:0061448	connective tissue development	6/54	243/18862	6.617966879170166e-5	0.00732166827323666	0.00525919237104387	PDGFD/BMP4/GNAS/SOX9/GREM1/COL11A1	6
Her2.comp 8	Her2	comp 8	GO:0061037	negative regulation of cartilage development	3/54	28/18862	6.907234220034585e-5	0.00732166827323666	0.00525919237104387	BMP4/SOX9/GREM1	3
Her2.comp 8	Her2	comp 8	GO:0090183	regulation of kidney development	3/54	30/18862	8.525642003734837e-5	0.0081139045360973	0.0058282597958726	BMP4/SOX9/GREM1	3
Her2.comp 8	Her2	comp 8	GO:0003338	metanephros morphogenesis	3/54	31/18862	9.420007870234369e-5	0.0081139045360973	0.0058282597958726	BMP4/SOX9/GREM1	3
Her2.comp 8	Her2	comp 8	GO:1905332	positive regulation of morphogenesis of an epithelium	3/54	33/18862	1.1387731148734924e-4	0.0081139045360973	0.0058282597958726	BMP4/SOX9/GREM1	3
Her2.comp 8	Her2	comp 8	GO:0048736	appendage development	5/54	167/18862	1.1412410163296504e-4	0.0081139045360973	0.0058282597958726	BMP4/GNAS/SMOC1/SOX9/GREM1	5
Her2.comp 8	Her2	comp 8	GO:0060173	limb development	5/54	167/18862	1.1412410163296504e-4	0.0081139045360973	0.0058282597958726	BMP4/GNAS/SMOC1/SOX9/GREM1	5
Her2.comp 8	Her2	comp 8	GO:0071772	response to BMP	5/54	167/18862	1.1412410163296504e-4	0.0081139045360973	0.0058282597958726	VWC2/GREM2/BMP4/SOX9/GREM1	5
Her2.comp 8	Her2	comp 8	GO:0071773	cellular response to BMP stimulus	5/54	167/18862	1.1412410163296504e-4	0.0081139045360973	0.0058282597958726	VWC2/GREM2/BMP4/SOX9/GREM1	5
Her2.comp 8	Her2	comp 8	GO:0043112	receptor metabolic process	5/54	168/18862	1.1737094611964652e-4	0.0081139045360973	0.0058282597958726	TBC1D16/DRD4/CACNG8/GREM1/AP2B1	5
Her2.comp 8	Her2	comp 8	GO:0030510	regulation of BMP signaling pathway	4/54	91/18862	1.3332329990783308e-4	0.00883266861889394	0.00634455177192977	VWC2/GREM2/BMP4/GREM1	4
Her2.comp 8	Her2	comp 8	GO:0042326	negative regulation of phosphorylation	7/54	407/18862	1.5281087722750656e-4	0.00971877179166941	0.0069810442859724	IGF1R/BMP4/PPP1R1B/MYADM/DUSP22/MAPT/GREM1	7
Her2.comp 9	Her2	comp 9	GO:0042417	dopamine metabolic process	4/47	38/18862	2.3469669936646343e-6	0.00239077983818628	0.00202720709318016	DRD4/TH/SULT1A3/SULT1A4	4
Her2.comp 9	Her2	comp 9	GO:0006584	catecholamine metabolic process	4/47	52/18862	8.390817132638027e-6	0.00239077983818628	0.00202720709318016	DRD4/TH/SULT1A3/SULT1A4	4
Her2.comp 9	Her2	comp 9	GO:0009712	catechol-containing compound metabolic process	4/47	52/18862	8.390817132638027e-6	0.00239077983818628	0.00202720709318016	DRD4/TH/SULT1A3/SULT1A4	4
Her2.comp 9	Her2	comp 9	GO:1901215	negative regulation of neuron death	6/47	195/18862	8.530882562662922e-6	0.00239077983818628	0.00202720709318016	EPO/TNFRSF1B/SULT1A3/SULT1A4/AMBRA1/AP2B1	6
LumA.comp10	LumA	comp10	GO:0007156	homophilic cell adhesion via plasma membrane adhesion molecules	18/80	167/18862	9.707984309240501e-21	1.294074308421759e-17	1.1414545761496467e-17	PCDHGA4/PCDHGA10/PCDHGA8/PCDHGA9/PCDHGB5/PCDHGA2/PCDHGB3/PCDHGA7/PCDHGB6/PCDHGA3/PCDHGA6/PCDHGB2/PCDHGA1/PCDHGB1/PCDHGB4/PCDHGB7/PCDHGA5/RET	18
LumA.comp10	LumA	comp10	GO:0098742	cell-cell adhesion via plasma-membrane adhesion molecules	19/80	273/18862	3.1548495948532955e-18	2.102707254969722e-15	1.8547194723427007e-15	PCDHGA4/PCDHGA10/PCDHGA8/PCDHGA9/PCDHGB5/PCDHGA2/PCDHGB3/PCDHGA7/PCDHGB6/PCDHGA3/PCDHGA6/PCDHGB2/PCDHGA1/PCDHGB1/PCDHGB4/PCDHGB7/PCDHGA5/GATA5/RET	19
LumA.comp100	LumA	comp100	GO:0007156	homophilic cell adhesion via plasma membrane adhesion molecules	17/79	167/18862	2.73974989478378e-19	4.3233253339688047e-16	4.077901422341331e-16	PCDHGA6/PCDHGB4/PCDHGB6/PCDHGA10/PCDHGA1/PCDHGA3/PCDHGA2/PCDHGB2/PCDHGA7/PCDHGB5/PCDHGB1/PCDHGA9/PCDHGA8/PCDHGB3/PCDHGA5/PCDHGA4/PCDH10	17
LumA.comp100	LumA	comp100	GO:0098742	cell-cell adhesion via plasma-membrane adhesion molecules	17/79	273/18862	1.166656321161266e-15	9.20491837396239e-13	8.682379148010687e-13	PCDHGA6/PCDHGB4/PCDHGB6/PCDHGA10/PCDHGA1/PCDHGA3/PCDHGA2/PCDHGB2/PCDHGA7/PCDHGB5/PCDHGB1/PCDHGA9/PCDHGA8/PCDHGB3/PCDHGA5/PCDHGA4/PCDH10	17
LumA.comp101	LumA	comp101	GO:0007156	homophilic cell adhesion via plasma membrane adhesion molecules	12/87	167/18862	1.5560413290633438e-11	3.070069542241978e-8	2.7926847011084234e-8	PCDHA5/PCDHA7/PCDHA10/PCDHA2/PCDHA8/PCDHA3/PCDHA1/PCDHA9/PCDHA6/PCDHA4/PCDHB14/SDK1	12
LumA.comp101	LumA	comp101	GO:0098742	cell-cell adhesion via plasma-membrane adhesion molecules	12/87	273/18862	4.490455734522793e-9	4.429834582106735e-6	4.029593172295454e-6	PCDHA5/PCDHA7/PCDHA10/PCDHA2/PCDHA8/PCDHA3/PCDHA1/PCDHA9/PCDHA6/PCDHA4/PCDHB14/SDK1	12
LumA.comp102	LumA	comp102	GO:0007156	homophilic cell adhesion via plasma membrane adhesion molecules	12/65	167/18862	4.1785510604301683e-13	5.177224763872977e-10	4.82512685609673e-10	SDK1/PCDHGA6/PCDHGA3/PCDHGB1/PCDHGA1/PCDHGA7/PCDHGA4/PCDHGA2/PCDHGB2/PCDHGA5/PCDHGB3/PCDHGB4	12
LumA.comp102	LumA	comp102	GO:0098742	cell-cell adhesion via plasma-membrane adhesion molecules	12/65	273/18862	1.3524969917302926e-10	8.378718863769164e-8	7.808890525937532e-8	SDK1/PCDHGA6/PCDHGA3/PCDHGB1/PCDHGA1/PCDHGA7/PCDHGA4/PCDHGA2/PCDHGB2/PCDHGA5/PCDHGB3/PCDHGB4	12
LumA.comp103	LumA	comp103	GO:0021527	spinal cord association neuron differentiation	3/60	12/18862	6.596193735537547e-6	0.00775052763925661	0.00679060786669023	LHX1/GSX1/ASCL1	3
LumA.comp105	LumA	comp105	GO:0023061	signal release	13/85	475/18862	1.971870718331867e-7	3.97134762672038e-4	3.186127950146753e-4	KCNC2/PIP5K1C/LRP1/BAIAP3/GNAS/TNFSF11/CPLX2/SNAP25/WNT7A/BRSK2/VSNL1/SYT3/ADCYAP1	13
LumA.comp105	LumA	comp105	GO:0030900	forebrain development	11/85	357/18862	5.846934785154276e-7	5.887863328650357e-4	4.723707839585166e-4	GATA2/KCNC2/LRP1/PAX5/BMP4/CDK5R2/CNTNAP2/WNT7A/DLX1/ADCYAP1/WNT3A	11
LumA.comp105	LumA	comp105	GO:0046883	regulation of hormone secretion	9/85	260/18862	2.5849348191924237e-6	0.00173535290861784	0.0013922368236703	KCNC2/LRP1/BAIAP3/GNAS/TNFSF11/SNAP25/BRSK2/VSNL1/ADCYAP1	9
LumA.comp105	LumA	comp105	GO:0017145	stem cell division	4/85	25/18862	4.519668990839734e-6	0.00185443368768402	0.00148777280645741	ETV5/ZFP36L2/WNT7A/WNT3A	4
LumA.comp105	LumA	comp105	GO:0090276	regulation of peptide hormone secretion	8/85	209/18862	4.603857218679306e-6	0.00185443368768402	0.00148777280645741	KCNC2/LRP1/BAIAP3/TNFSF11/SNAP25/BRSK2/VSNL1/ADCYAP1	8
LumA.comp105	LumA	comp105	GO:0046879	hormone secretion	9/85	302/18862	8.706653760088102e-6	0.00252852893068075	0.00202858511921546	KCNC2/LRP1/BAIAP3/GNAS/TNFSF11/SNAP25/BRSK2/VSNL1/ADCYAP1	9
LumA.comp105	LumA	comp105	GO:0002791	regulation of peptide secretion	9/85	308/18862	1.0192508671620037e-5	0.00252852893068075	0.00202858511921546	KCNC2/LRP1/BAIAP3/PAM/TNFSF11/SNAP25/BRSK2/VSNL1/ADCYAP1	9
LumA.comp105	LumA	comp105	GO:0060284	regulation of cell development	11/85	485/18862	1.113347332235251e-5	0.00252852893068075	0.00202858511921546	ETV5/LRP1/PITX3/HELT/TNFSF11/BMP4/WNT7A/DLX1/MME/ADCYAP1/WNT3A	11
LumA.comp105	LumA	comp105	GO:0009914	hormone transport	9/85	312/18862	1.1299285191721331e-5	0.00252852893068075	0.00202858511921546	KCNC2/LRP1/BAIAP3/GNAS/TNFSF11/SNAP25/BRSK2/VSNL1/ADCYAP1	9
LumA.comp105	LumA	comp105	GO:0050804	modulation of chemical synaptic transmission	10/85	405/18862	1.3900284473542347e-5	0.00259979396282202	0.00208575954263932	SHISA9/CACNG8/BAIAP3/SHANK1/CPLX2/SNAP25/WNT7A/MME/ADCYAP1/WNT3A	10
LumA.comp105	LumA	comp105	GO:0099177	regulation of trans-synaptic signaling	10/85	406/18862	1.4199470502007112e-5	0.00259979396282202	0.00208575954263932	SHISA9/CACNG8/BAIAP3/SHANK1/CPLX2/SNAP25/WNT7A/MME/ADCYAP1/WNT3A	10
LumA.comp105	LumA	comp105	GO:0030072	peptide hormone secretion	8/85	247/18862	1.55842243184545e-5	0.00261555231478061	0.00209840213410768	KCNC2/LRP1/BAIAP3/TNFSF11/SNAP25/BRSK2/VSNL1/ADCYAP1	8
LumA.comp105	LumA	comp105	GO:0021536	diencephalon development	5/85	71/18862	1.7007890623433965e-5	0.00263491474735353	0.00211393620299361	GATA2/KCNC2/BMP4/CNTNAP2/ADCYAP1	5
LumA.comp105	LumA	comp105	GO:0045664	regulation of neuron differentiation	7/85	190/18862	2.3966167794252143e-5	0.00344770442411598	0.00276602011760729	GATA2/ZFHX3/ETV5/BMP4/DLX1/WNT3A/FGFR1	7
LumA.comp105	LumA	comp105	GO:0050767	regulation of neurogenesis	9/85	348/18862	2.6803622566598735e-5	0.00359883305660865	0.00288726741331432	ETV5/LRP1/PITX3/HELT/WNT7A/DLX1/MME/ADCYAP1/WNT3A	9
LumA.comp105	LumA	comp105	GO:0001709	cell fate determination	4/85	41/18862	3.424899577646565e-5	0.00431109234336261	0.00345869792874176	GATA2/NOTCH4/BMP4/WNT7A	4
LumA.comp105	LumA	comp105	GO:0030073	insulin secretion	7/85	207/18862	4.144299868761879e-5	0.00490977643275672	0.00393900947278605	KCNC2/LRP1/BAIAP3/SNAP25/BRSK2/VSNL1/ADCYAP1	7
LumA.comp105	LumA	comp105	GO:0050806	positive regulation of synaptic transmission	6/85	144/18862	4.751783027344733e-5	0.00531671723170682	0.00426548944267495	CACNG8/BAIAP3/SHANK1/SNAP25/MME/ADCYAP1	6
LumA.comp105	LumA	comp105	GO:0045666	positive regulation of neuron differentiation	5/85	94/18862	6.611950241197337e-5	0.00700342152045168	0.00561869651068485	GATA2/ETV5/BMP4/DLX1/FGFR1	5
LumA.comp105	LumA	comp105	GO:0090277	positive regulation of peptide hormone secretion	5/85	95/18862	6.954738351987772e-5	0.00700342152045168	0.00561869651068485	LRP1/BAIAP3/TNFSF11/VSNL1/ADCYAP1	5
LumA.comp105	LumA	comp105	GO:0021543	pallium development	6/85	156/18862	7.41887535190303e-5	0.00711505474225366	0.00570825747627626	LRP1/PAX5/CDK5R2/CNTNAP2/DLX1/WNT3A	6
LumA.comp105	LumA	comp105	GO:0002790	peptide secretion	9/85	401/18862	8.025191072531492e-5	0.00713717628877043	0.00572600512374568	KCNC2/LRP1/BAIAP3/PAM/TNFSF11/SNAP25/BRSK2/VSNL1/ADCYAP1	9
LumA.comp105	LumA	comp105	GO:0021537	telencephalon development	7/85	231/18862	8.278314827861332e-5	0.00713717628877043	0.00572600512374568	LRP1/PAX5/BMP4/CDK5R2/CNTNAP2/DLX1/WNT3A	7
LumA.comp105	LumA	comp105	GO:0006813	potassium ion transport	7/85	232/18862	8.505076014423555e-5	0.00713717628877043	0.00572600512374568	KCNC2/KCNK13/KCNAB3/SNAP25/KCNIP2/ADCYAP1/KCNQ3	7
LumA.comp105	LumA	comp105	GO:0051960	regulation of nervous system development	9/85	422/18862	1.1822524669101664e-4	0.00943325955587529	0.00756810401832884	ETV5/LRP1/PITX3/HELT/WNT7A/DLX1/MME/ADCYAP1/WNT3A	9
LumA.comp105	LumA	comp105	GO:0001659	temperature homeostasis	6/85	171/18862	1.230279190780921e-4	0.00943325955587529	0.00756810401832884	GNAS/TNFSF11/CMKLR1/NOVA2/PRDM16/ADCYAP1	6
LumA.comp105	LumA	comp105	GO:0061178	regulation of insulin secretion involved in cellular response to glucose stimulus	4/85	57/18862	1.2646375770041356e-4	0.00943325955587529	0.00756810401832884	LRP1/BAIAP3/BRSK2/VSNL1	4
LumA.comp105	LumA	comp105	GO:0045165	cell fate commitment	7/85	251/18862	1.387396074004349e-4	0.00964080432439812	0.00773461278312398	GATA2/NOTCH4/BMP4/WNT7A/DLX1/WNT3A/MYT1L	7
LumA.comp105	LumA	comp105	GO:0048663	neuron fate commitment	4/85	59/18862	1.447159383813855e-4	0.00964080432439812	0.00773461278312398	GATA2/BMP4/DLX1/MYT1L	4
LumA.comp105	LumA	comp105	GO:0031623	receptor internalization	5/85	111/18862	1.4541273501792972e-4	0.00964080432439812	0.00773461278312398	CACNG8/LRP1/RIN3/SNAP25/WNT3A	5
LumA.comp105	LumA	comp105	GO:0099504	synaptic vesicle cycle	6/85	177/18862	1.485475231671849e-4	0.00964080432439812	0.00773461278312398	PIP5K1C/CPLX2/SNAP25/WNT7A/BRSK2/WNT3A	6
LumA.comp105	LumA	comp105	GO:0050796	regulation of insulin secretion	6/85	178/18862	1.531806049556802e-4	0.00964080432439812	0.00773461278312398	KCNC2/LRP1/BAIAP3/SNAP25/BRSK2/VSNL1	6
LumA.comp108	LumA	comp108	GO:0007156	homophilic cell adhesion via plasma membrane adhesion molecules	15/80	167/18862	3.431949945255394e-16	6.119166752390369e-13	5.328553862370219e-13	PCDHA13/PCDHA4/PCDHA12/PCDHA10/PCDHA6/PCDHAC1/PCDHA11/PCDHA1/PCDHA7/PCDHA5/PCDHA8/PCDHA3/PCDHA9/PCDHA2/L1CAM	15
LumA.comp108	LumA	comp108	GO:0098742	cell-cell adhesion via plasma-membrane adhesion molecules	15/80	273/18862	4.991961057878627e-13	4.4503332830987956e-10	3.875338189668934e-10	PCDHA13/PCDHA4/PCDHA12/PCDHA10/PCDHA6/PCDHAC1/PCDHA11/PCDHA1/PCDHA7/PCDHA5/PCDHA8/PCDHA3/PCDHA9/PCDHA2/L1CAM	15
LumA.comp109	LumA	comp109	GO:0001708	cell fate specification	8/64	88/18862	5.802890582011679e-10	5.960102919398548e-7	4.501954626740864e-7	TBX18/SOX2/DMRTA2/GLI3/POU4F1/HOXC10/TBX20/SHH	8
LumA.comp109	LumA	comp109	GO:0045165	cell fate commitment	11/64	251/18862	7.431549774811156e-10	5.960102919398548e-7	4.501954626740864e-7	TBX18/SOX2/SOX8/TRIM15/DMRTA2/GLI3/GATA5/POU4F1/HOXC10/TBX20/SHH	11
LumA.comp109	LumA	comp109	GO:0021515	cell differentiation in spinal cord	5/64	49/18862	6.518575265457373e-7	3.4852649085978754e-4	2.6325895194882233e-4	GLI3/HOXC10/TBX20/SHH/MDGA1	5
LumA.comp109	LumA	comp109	GO:0003002	regionalization	9/64	326/18862	1.4722846538733956e-6	5.308474110292702e-4	4.0097478021701666e-4	TBX18/IRX2/DMRTA2/GLI3/GATA5/HOXC10/TBX20/SHH/CELSR2	9
LumA.comp109	LumA	comp109	GO:0048663	neuron fate commitment	5/64	59/18862	1.6673670493064852e-6	5.308474110292702e-4	4.0097478021701666e-4	DMRTA2/GLI3/POU4F1/HOXC10/SHH	5
LumA.comp109	LumA	comp109	GO:0048665	neuron fate specification	4/64	27/18862	1.994650100638673e-6	5.308474110292702e-4	4.0097478021701666e-4	DMRTA2/GLI3/POU4F1/HOXC10	4
LumA.comp109	LumA	comp109	GO:0045665	negative regulation of neuron differentiation	5/64	63/18862	2.3166657588559173e-6	5.308474110292702e-4	4.0097478021701666e-4	SOX2/SOX8/GLI3/GPR37L1/SHH	5
LumA.comp109	LumA	comp109	GO:0021522	spinal cord motor neuron differentiation	4/64	29/18862	2.6857223566484814e-6	5.384873325080205e-4	4.0674558322400026e-4	GLI3/HOXC10/TBX20/SHH	4
LumA.comp109	LumA	comp109	GO:0060284	regulation of cell development	10/64	485/18862	5.026220754371159e-6	8.957842322234821e-4	6.766292500913689e-4	SOX8/DMRTA2/GLI3/MYADM/POU4F1/GPR37L1/TNFRSF1B/KIT/SHH/FBLN1	10
LumA.comp109	LumA	comp109	GO:0003176	aortic valve development	4/64	36/18862	6.543306421502961e-6	0.00104954635000907	7.927732306473588e-4	GATA5/TNFRSF1B/TBX20/TWIST1	4
LumA.comp109	LumA	comp109	GO:0016331	morphogenesis of embryonic epithelium	6/64	140/18862	7.903440869125712e-6	0.00115246537764342	8.705129608003536e-4	TBX18/IRX2/SOX8/CTHRC1/SHH/TWIST1	6
LumA.comp109	LumA	comp109	GO:1905314	semi-lunar valve development	4/64	41/18862	1.1107176826018851e-5	0.00148465930241118	0.00112143513392523	GATA5/TNFRSF1B/TBX20/TWIST1	4
LumA.comp109	LumA	comp109	GO:0007389	pattern specification process	9/64	426/18862	1.2887826988169878e-5	0.0015429120512610501	0.00116543625869633	TBX18/IRX2/DMRTA2/GLI3/GATA5/HOXC10/TBX20/SHH/CELSR2	9
LumA.comp109	LumA	comp109	GO:0021517	ventral spinal cord development	4/64	43/18862	1.3466813414996737e-5	0.0015429120512610501	0.00116543625869633	GLI3/HOXC10/TBX20/SHH	4
LumA.comp109	LumA	comp109	GO:0021510	spinal cord development	5/64	99/18862	2.146369272711813e-5	0.00219995206820862	0.00166173043083615	GLI3/HOXC10/TBX20/SHH/MDGA1	5
LumA.comp109	LumA	comp109	GO:0050767	regulation of neurogenesis	8/64	348/18862	2.229555680272261e-5	0.00219995206820862	0.00166173043083615	SOX8/DMRTA2/GLI3/POU4F1/GPR37L1/TNFRSF1B/KIT/SHH	8
LumA.comp109	LumA	comp109	GO:0014706	striated muscle tissue development	8/64	351/18862	2.370754903880848e-5	0.00219995206820862	0.00166173043083615	TBX18/SOX8/DMRTA2/GATA5/POU4F1/TBX20/SHH/TWIST1	8
LumA.comp109	LumA	comp109	GO:2000179	positive regulation of neural precursor cell proliferation	4/64	50/18862	2.4687741413812525e-5	0.00219995206820862	0.00166173043083615	DMRTA2/GLI3/GPR37L1/SHH	4
LumA.comp109	LumA	comp109	GO:0072189	ureter development	3/64	18/18862	2.9315618007397884e-5	0.0024748553307298	0.00186937818983462	TBX18/SOX8/SHH	3
LumA.comp109	LumA	comp109	GO:0021953	central nervous system neuron differentiation	6/64	178/18862	3.092065844339591e-5	0.00247983680716035	0.0018731409404394	GLI3/POU4F1/HOXC10/TBX20/SHH/MDGA1	6
LumA.comp109	LumA	comp109	GO:0060537	muscle tissue development	8/64	371/18862	3.5177257823713136e-5	0.00268687245472551	0.00202952500025532	TBX18/SOX8/DMRTA2/GATA5/POU4F1/TBX20/SHH/TWIST1	8
LumA.comp109	LumA	comp109	GO:0021871	forebrain regionalization	3/64	20/18862	4.075754596598342e-5	0.00297159562406533	0.00224459021085391	DMRTA2/GLI3/SHH	3
LumA.comp109	LumA	comp109	GO:0002052	positive regulation of neuroblast proliferation	3/64	21/18862	4.743535437949144e-5	0.00330810036629148	0.00249876855335444	DMRTA2/GLI3/SHH	3
LumA.comp109	LumA	comp109	GO:0003170	heart valve development	4/64	61/18862	5.440038303806584e-5	0.00355895062022333	0.00268824790909375	GATA5/TNFRSF1B/TBX20/TWIST1	4
LumA.comp109	LumA	comp109	GO:0010720	positive regulation of cell development	7/64	290/18862	5.546992861944101e-5	0.00355895062022333	0.00268824790909375	SOX8/DMRTA2/GLI3/MYADM/TNFRSF1B/KIT/SHH	7
LumA.comp109	LumA	comp109	GO:0043583	ear development	6/64	202/18862	6.263481593070443e-5	0.00386408633664807	0.00291873170592068	TBX18/SOX2/GLI3/CTHRC1/SHH/TWIST1	6
LumA.comp109	LumA	comp109	GO:0010001	glial cell differentiation	6/64	210/18862	7.76470138226559e-5	0.00450799851610266	0.00340510978608358	SOX2/SOX8/GLI3/GPR37L1/TNFRSF1B/SHH	6
LumA.comp109	LumA	comp109	GO:0072078	nephron tubule morphogenesis	4/64	67/18862	7.869324092947289e-5	0.00450799851610266	0.00340510978608358	IRX2/SOX8/GLI3/SHH	4
LumA.comp109	LumA	comp109	GO:0060562	epithelial tube morphogenesis	7/64	309/18862	8.26191299456572e-5	0.00456920034265643	0.00345133849218897	IRX2/SOX8/GLI3/CTHRC1/TBX20/SHH/TWIST1	7
LumA.comp109	LumA	comp109	GO:0051960	regulation of nervous system development	8/64	422/18862	8.689267159945915e-5	0.00456920034265643	0.00345133849218897	SOX8/DMRTA2/GLI3/POU4F1/GPR37L1/TNFRSF1B/KIT/SHH	8
LumA.comp109	LumA	comp109	GO:0072088	nephron epithelium morphogenesis	4/64	69/18862	8.830748791917055e-5	0.00456920034265643	0.00345133849218897	IRX2/SOX8/GLI3/SHH	4
LumA.comp109	LumA	comp109	GO:0050769	positive regulation of neurogenesis	6/64	217/18862	9.302095820903463e-5	0.00465860997337483	0.00351887392003834	SOX8/DMRTA2/GLI3/TNFRSF1B/KIT/SHH	6
LumA.comp109	LumA	comp109	GO:0061333	renal tubule morphogenesis	4/64	71/18862	9.874859045807e-5	0.00465860997337483	0.00351887392003834	IRX2/SOX8/GLI3/SHH	4
LumA.comp109	LumA	comp109	GO:0072028	nephron morphogenesis	4/64	71/18862	9.874859045807e-5	0.00465860997337483	0.00351887392003834	IRX2/SOX8/GLI3/SHH	4
LumA.comp109	LumA	comp109	GO:0001649	osteoblast differentiation	6/64	223/18862	1.0804695591740592e-4	0.00495163763690054	0.00374021191762208	SOX2/SOX8/GLI3/CTHRC1/SHH/TWIST1	6
LumA.comp109	LumA	comp109	GO:0035148	tube formation	5/64	140/18862	1.124714949751235e-4	0.0050112299427805	0.00378522487474757	IRX2/SOX8/CTHRC1/SHH/TWIST1	5
LumA.comp109	LumA	comp109	GO:0003180	aortic valve morphogenesis	3/64	31/18862	1.5648064410773356e-4	0.00660513034602117	0.00498917510714685	GATA5/TBX20/TWIST1	3
LumA.comp109	LumA	comp109	GO:1902692	regulation of neuroblast proliferation	3/64	31/18862	1.5648064410773356e-4	0.00660513034602117	0.00498917510714685	DMRTA2/GLI3/SHH	3
LumA.comp109	LumA	comp109	GO:0009954	proximal/distal pattern formation	3/64	32/18862	1.7225084440864057e-4	0.00676292879446816	0.00510836792389608	IRX2/GLI3/HOXC10	3
LumA.comp109	LumA	comp109	GO:0001656	metanephros development	4/64	82/18862	1.7286788065660517e-4	0.00676292879446816	0.00510836792389608	IRX2/SOX8/GLI3/SHH	4
LumA.comp109	LumA	comp109	GO:2000177	regulation of neural precursor cell proliferation	4/64	82/18862	1.7286788065660517e-4	0.00676292879446816	0.00510836792389608	DMRTA2/GLI3/GPR37L1/SHH	4
LumA.comp109	LumA	comp109	GO:0003203	endocardial cushion morphogenesis	3/64	33/18862	1.8901789780274145e-4	0.00721868352560945	0.00545262156318183	GATA5/TBX20/TWIST1	3
LumA.comp109	LumA	comp109	GO:0060993	kidney morphogenesis	4/64	88/18862	2.2699255391659133e-4	0.00827491037459573	0.00625044089851666	IRX2/SOX8/GLI3/SHH	4
LumA.comp109	LumA	comp109	GO:0072080	nephron tubule development	4/64	88/18862	2.2699255391659133e-4	0.00827491037459573	0.00625044089851666	IRX2/SOX8/GLI3/SHH	4
LumA.comp109	LumA	comp109	GO:0061326	renal tubule development	4/64	90/18862	2.474715869133974e-4	0.0088209872313131	0.00666291921724726	IRX2/SOX8/GLI3/SHH	4
LumA.comp109	LumA	comp109	GO:0051962	positive regulation of nervous system development	6/64	263/18862	2.644304991945853e-4	0.00922057653713293	0.00696474838839743	SOX8/DMRTA2/GLI3/TNFRSF1B/KIT/SHH	6
LumA.comp109	LumA	comp109	GO:0014013	regulation of gliogenesis	4/64	93/18862	2.8063642744015246e-4	0.00937793395029176	0.00708360806981612	SOX8/GPR37L1/TNFRSF1B/SHH	4
LumA.comp109	LumA	comp109	GO:0048709	oligodendrocyte differentiation	4/64	93/18862	2.8063642744015246e-4	0.00937793395029176	0.00708360806981612	SOX8/GLI3/TNFRSF1B/SHH	4
LumA.comp110	LumA	comp110	GO:0098742	cell-cell adhesion via plasma-membrane adhesion molecules	17/91	273/18862	1.4364676356332616e-14	1.9579053873681357e-11	1.8250699328519438e-11	PCDHA5/PCDHA4/PCDHA10/PCDHA11/PCDHA7/PCDHA2/PCDHA12/PCDHA3/PCDHA6/PCDHA8/PCDHA1/PCDHA9/DAB1/ARVCF/SDK1/NTNG1/BSG	17
LumA.comp110	LumA	comp110	GO:0007156	homophilic cell adhesion via plasma membrane adhesion molecules	14/91	167/18862	6.205601059213941e-14	4.2291171218543e-11	3.942189725511171e-11	PCDHA5/PCDHA4/PCDHA10/PCDHA11/PCDHA7/PCDHA2/PCDHA12/PCDHA3/PCDHA6/PCDHA8/PCDHA1/PCDHA9/SDK1/BSG	14
LumA.comp111	LumA	comp111	GO:0010975	regulation of neuron projection development	9/53	428/18862	2.683086824049432e-6	0.00435196682860817	0.00349083717318431	SEMA6D/MAGI2/RGMA/EPO/SNAP25/SFRP1/KIAA0319/RELN/FEZ1	9
LumA.comp113	LumA	comp113	GO:0048593	camera-type eye morphogenesis	6/52	115/18862	7.295928760661076e-7	0.00124322626081664	9.438627838792064e-4	WNT16/BMP4/PITX3/TWIST1/OBSL1/SOX11	6
LumA.comp113	LumA	comp113	GO:0016331	morphogenesis of embryonic epithelium	6/52	140/18862	2.3086094932671693e-6	0.0013676281360209	0.00103830922854564	WNT16/BMP4/PRICKLE1/TWIST1/TRIM71/SOX11	6
LumA.comp113	LumA	comp113	GO:0048592	eye morphogenesis	6/52	143/18862	2.611398113365465e-6	0.0013676281360209	0.00103830922854564	WNT16/BMP4/PITX3/TWIST1/OBSL1/SOX11	6
LumA.comp113	LumA	comp113	GO:0060900	embryonic camera-type eye formation	3/52	11/18862	3.2103946854950784e-6	0.0013676281360209	0.00103830922854564	WNT16/TWIST1/SOX11	3
LumA.comp113	LumA	comp113	GO:0001841	neural tube formation	5/52	96/18862	6.612549566536355e-6	0.00225355689227558	0.00171091019311014	BMP4/PRICKLE1/TWIST1/TRIM71/SOX11	5
LumA.comp113	LumA	comp113	GO:0003179	heart valve morphogenesis	4/52	53/18862	1.360822494603282e-5	0.00325869642327265	0.00247401649629484	SLIT3/BMP4/MEF2C/TWIST1	4
LumA.comp113	LumA	comp113	GO:0030278	regulation of ossification	5/52	112/18862	1.4038933984369056e-5	0.00325869642327265	0.00247401649629484	ANKH/BMP4/MEF2C/TWIST1/SOX11	5
LumA.comp113	LumA	comp113	GO:0001838	embryonic epithelial tube formation	5/52	114/18862	1.529904424071668e-5	0.00325869642327265	0.00247401649629484	BMP4/PRICKLE1/TWIST1/TRIM71/SOX11	5
LumA.comp113	LumA	comp113	GO:0002089	lens morphogenesis in camera-type eye	3/52	19/18862	1.856214487077625e-5	0.0035144327622003	0.00266817263698058	BMP4/PITX3/SOX11	3
LumA.comp113	LumA	comp113	GO:0003170	heart valve development	4/52	61/18862	2.386035740321551e-5	0.00366209542353491	0.00278027877163603	SLIT3/BMP4/MEF2C/TWIST1	4
LumA.comp113	LumA	comp113	GO:0072175	epithelial tube formation	5/52	125/18862	2.3889919930036364e-5	0.00366209542353491	0.00278027877163603	BMP4/PRICKLE1/TWIST1/TRIM71/SOX11	5
LumA.comp113	LumA	comp113	GO:0014066	regulation of phosphatidylinositol 3-kinase signaling	5/52	127/18862	2.5789404391090973e-5	0.00366209542353491	0.00278027877163603	NTRK3/WNT16/F2R/KIT/TWIST1	5
LumA.comp113	LumA	comp113	GO:0048596	embryonic camera-type eye morphogenesis	3/52	24/18862	3.8396003677610526e-5	0.00460874110237952	0.00349897628788264	WNT16/TWIST1/SOX11	3
LumA.comp113	LumA	comp113	GO:0035148	tube formation	5/52	140/18862	4.1171563666740754e-5	0.00460874110237952	0.00349897628788264	BMP4/PRICKLE1/TWIST1/TRIM71/SOX11	5
LumA.comp113	LumA	comp113	GO:0035051	cardiocyte differentiation	5/52	144/18862	4.710273999889195e-5	0.00460874110237952	0.00349897628788264	BMP4/PRICKLE1/MEF2C/TWIST1/OBSL1	5
LumA.comp113	LumA	comp113	GO:0003151	outflow tract morphogenesis	4/52	73/18862	4.856606535532656e-5	0.00460874110237952	0.00349897628788264	BMP4/MEF2C/TWIST1/SOX11	4
LumA.comp113	LumA	comp113	GO:0003007	heart morphogenesis	6/52	239/18862	4.860132565096228e-5	0.00460874110237952	0.00349897628788264	SLIT3/WNT16/BMP4/MEF2C/TWIST1/SOX11	6
LumA.comp113	LumA	comp113	GO:0021915	neural tube development	5/52	145/18862	4.8683884884290714e-5	0.00460874110237952	0.00349897628788264	BMP4/PRICKLE1/TWIST1/TRIM71/SOX11	5
LumA.comp113	LumA	comp113	GO:0090596	sensory organ morphogenesis	6/52	244/18862	5.452825726851623e-5	0.00484777459839708	0.00368045155759205	WNT16/BMP4/PITX3/TWIST1/OBSL1/SOX11	6
LumA.comp113	LumA	comp113	GO:0030500	regulation of bone mineralization	4/52	76/18862	5.6898762891984526e-5	0.00484777459839708	0.00368045155759205	ANKH/BMP4/MEF2C/TWIST1	4
LumA.comp113	LumA	comp113	GO:0048863	stem cell differentiation	6/52	251/18862	6.37848590153165e-5	0.00502197650124891	0.00381270639982388	BMP4/PRICKLE1/MEF2C/KIT/TWIST1/SOX11	6
LumA.comp113	LumA	comp113	GO:0014065	phosphatidylinositol 3-kinase signaling	5/52	154/18862	6.483772478138263e-5	0.00502197650124891	0.00381270639982388	NTRK3/WNT16/F2R/KIT/TWIST1	5
LumA.comp113	LumA	comp113	GO:0001843	neural tube closure	4/52	82/18862	7.662929586984818e-5	0.00567723131140092	0.00431017870132921	BMP4/PRICKLE1/TWIST1/TRIM71	4
LumA.comp113	LumA	comp113	GO:0060606	tube closure	4/52	83/18862	8.034587005708576e-5	0.00570455677405308	0.00433092431141045	BMP4/PRICKLE1/TWIST1/TRIM71	4
LumA.comp113	LumA	comp113	GO:0003180	aortic valve morphogenesis	3/52	31/18862	8.411781584323415e-5	0.00573347032787483	0.00435287560721409	SLIT3/BMP4/TWIST1	3
LumA.comp113	LumA	comp113	GO:0048048	embryonic eye morphogenesis	3/52	32/18862	9.263923383664542e-5	0.0058651055798928	0.00445281366301473	WNT16/TWIST1/SOX11	3
LumA.comp113	LumA	comp113	GO:0014020	primary neural tube formation	4/52	88/18862	1.0092647814515407e-4	0.0058651055798928	0.00445281366301473	BMP4/PRICKLE1/TWIST1/TRIM71	4
LumA.comp113	LumA	comp113	GO:0031076	embryonic camera-type eye development	3/52	33/18862	1.0170509335637652e-4	0.0058651055798928	0.00445281366301473	WNT16/TWIST1/SOX11	3
LumA.comp113	LumA	comp113	GO:0048562	embryonic organ morphogenesis	6/52	277/18862	1.0974662452326127e-4	0.0058651055798928	0.00445281366301473	WNT16/BMP4/MEF2C/TWIST1/SOX11/HOXB8	6
LumA.comp113	LumA	comp113	GO:0014033	neural crest cell differentiation	4/52	90/18862	1.1014282779141414e-4	0.0058651055798928	0.00445281366301473	BMP4/MEF2C/TWIST1/SOX11	4
LumA.comp113	LumA	comp113	GO:0014068	positive regulation of phosphatidylinositol 3-kinase signaling	4/52	90/18862	1.1014282779141414e-4	0.0058651055798928	0.00445281366301473	NTRK3/WNT16/F2R/KIT	4
LumA.comp113	LumA	comp113	GO:0048704	embryonic skeletal system morphogenesis	4/52	90/18862	1.1014282779141414e-4	0.0058651055798928	0.00445281366301473	BMP4/TWIST1/SOX11/HOXB8	4
LumA.comp113	LumA	comp113	GO:1905207	regulation of cardiocyte differentiation	3/52	35/18862	1.215313570454626e-4	0.0062632434133872	0.00475508163766547	BMP4/PRICKLE1/MEF2C	3
LumA.comp113	LumA	comp113	GO:0048568	embryonic organ development	7/52	412/18862	1.2919442161553224e-4	0.0062632434133872	0.00475508163766547	WNT16/BMP4/MEF2C/KIT/TWIST1/SOX11/HOXB8	7
LumA.comp113	LumA	comp113	GO:0070167	regulation of biomineral tissue development	4/52	94/18862	1.3038697672125826e-4	0.0062632434133872	0.00475508163766547	ANKH/BMP4/MEF2C/TWIST1	4
LumA.comp113	LumA	comp113	GO:0003176	aortic valve development	3/52	36/18862	1.3232204394480012e-4	0.0062632434133872	0.00475508163766547	SLIT3/BMP4/TWIST1	3
LumA.comp113	LumA	comp113	GO:0110149	regulation of biomineralization	4/52	96/18862	1.4146085629464014e-4	0.00644460598959894	0.00489277289425321	ANKH/BMP4/MEF2C/TWIST1	4
LumA.comp113	LumA	comp113	GO:0060412	ventricular septum morphogenesis	3/52	37/18862	1.4371773920467124e-4	0.00644460598959894	0.00489277289425321	SLIT3/BMP4/SOX11	3
LumA.comp113	LumA	comp113	GO:0016202	regulation of striated muscle tissue development	3/52	39/18862	1.683832949318496e-4	0.00735705473240696	0.00558550794794178	BMP4/MEF2C/TWIST1	3
LumA.comp113	LumA	comp113	GO:0048015	phosphatidylinositol-mediated signaling	5/52	192/18862	1.8289267852737397e-4	0.00766448203496238	0.00581890809301258	NTRK3/WNT16/F2R/KIT/TWIST1	5
LumA.comp113	LumA	comp113	GO:1901861	regulation of muscle tissue development	3/52	41/18862	1.9564502393134008e-4	0.00766448203496238	0.00581890809301258	BMP4/MEF2C/TWIST1	3
LumA.comp113	LumA	comp113	GO:1905314	semi-lunar valve development	3/52	41/18862	1.9564502393134008e-4	0.00766448203496238	0.00581890809301258	SLIT3/BMP4/TWIST1	3
LumA.comp113	LumA	comp113	GO:0060562	epithelial tube morphogenesis	6/52	309/18862	1.9890532583826672e-4	0.00766448203496238	0.00581890809301258	BMP4/PRICKLE1/MEF2C/TWIST1/TRIM71/SOX11	6
LumA.comp113	LumA	comp113	GO:0048017	inositol lipid-mediated signaling	5/52	196/18862	2.012979518317049e-4	0.00766448203496238	0.00581890809301258	NTRK3/WNT16/F2R/KIT/TWIST1	5
LumA.comp113	LumA	comp113	GO:0043010	camera-type eye development	6/52	310/18862	2.0240709599372492e-4	0.00766448203496238	0.00581890809301258	WNT16/BMP4/PITX3/TWIST1/OBSL1/SOX11	6
LumA.comp113	LumA	comp113	GO:0048634	regulation of muscle organ development	3/52	43/18862	2.2561789213286775e-4	0.0083576714824871	0.00634518053618522	BMP4/MEF2C/TWIST1	3
LumA.comp113	LumA	comp113	GO:0030282	bone mineralization	4/52	113/18862	2.6488610033032595e-4	0.00960353010559309	0.00729104182096238	ANKH/BMP4/MEF2C/TWIST1	4
LumA.comp113	LumA	comp113	GO:0003231	cardiac ventricle development	4/52	114/18862	2.739619932790388e-4	0.00972565076140587	0.00738375635394602	SLIT3/BMP4/MEF2C/SOX11	4
LumA.comp113	LumA	comp113	GO:0003206	cardiac chamber morphogenesis	4/52	115/18862	2.83259315846571e-4	0.00985048722862361	0.00747853274275909	SLIT3/BMP4/MEF2C/SOX11	4
LumA.comp114	LumA	comp114	GO:0007156	homophilic cell adhesion via plasma membrane adhesion molecules	14/81	167/18862	1.1430094743606991e-14	2.0094106559261087e-11	1.754218751176736e-11	PCDHA13/PCDHA4/PCDHA12/PCDHA10/PCDHA6/PCDHAC1/PCDHA11/PCDHA1/PCDHA7/PCDHA5/PCDHA8/PCDHA3/PCDHA9/PCDHA2	14
LumA.comp114	LumA	comp114	GO:0098742	cell-cell adhesion via plasma-membrane adhesion molecules	16/81	273/18862	3.4586708665402255e-14	3.0401716916888584e-11	2.6540748017977105e-11	NLGN1/PCDHA13/PCDHA4/PCDHA12/PCDHA10/PCDHA6/PCDHAC1/PCDHA11/PCDHA1/PCDHA7/PCDHA5/PCDHA8/PCDHA3/PCDHA9/PCDHA2/PTPRS	16
LumA.comp118	LumA	comp118	GO:0055123	digestive system development	7/62	134/18862	2.771361449619135e-7	4.359351560250899e-4	3.141848717094535e-4	SIX2/ASCL1/OXTR/TBX2/IGF2/EDNRB/RET	7
LumA.comp118	LumA	comp118	GO:0061005	cell differentiation involved in kidney development	5/62	58/18862	1.3046635759588069e-6	8.275363526771712e-4	5.964176075439579e-4	POU3F3/SIX2/LHX1/FOXC2/MMP9	5
LumA.comp118	LumA	comp118	GO:0003012	muscle system process	10/62	453/18862	2.0338592110038215e-6	8.275363526771712e-4	5.964176075439579e-4	RYR1/MYH11/OXTR/KCNB2/TBX2/CKMT2/TRPC3/FGF12/EDNRB/CALM2	10
LumA.comp118	LumA	comp118	GO:0006936	muscle contraction	9/62	352/18862	2.104351818632349e-6	8.275363526771712e-4	5.964176075439579e-4	RYR1/MYH11/OXTR/KCNB2/TBX2/CKMT2/FGF12/EDNRB/CALM2	9
LumA.comp118	LumA	comp118	GO:0048565	digestive tract development	6/62	125/18862	3.407322178263433e-6	0.00107194355728167	7.725654707346773e-4	SIX2/ASCL1/OXTR/TBX2/EDNRB/RET	6
LumA.comp118	LumA	comp118	GO:0001656	metanephros development	5/62	82/18862	7.31343595476983e-6	0.00191733912614215	0.00138185447776966	POU3F3/SIX2/LHX1/FOXC2/RET	5
LumA.comp118	LumA	comp118	GO:0007409	axonogenesis	9/62	460/18862	1.8191566569425855e-5	0.00337080606657202	0.00242938945608329	SLITRK3/RND2/LHX1/UNC5C/GRB10/LAMA1/SEMA5B/GAB2/RET	9
LumA.comp118	LumA	comp118	GO:0035850	epithelial cell differentiation involved in kidney development	4/62	48/18862	1.8475457743960888e-5	0.00337080606657202	0.00242938945608329	SIX2/LHX1/FOXC2/MMP9	4
LumA.comp118	LumA	comp118	GO:0006939	smooth muscle contraction	5/62	100/18862	1.928623941458882e-5	0.00337080606657202	0.00242938945608329	MYH11/OXTR/KCNB2/TBX2/EDNRB	5
LumA.comp118	LumA	comp118	GO:0001654	eye development	8/62	359/18862	2.198509118952215e-5	0.00340323749410322	0.00245276326238777	SDK2/LHX1/FOXC2/TBX2/PBX4/LAMA1/FOXN4/RET	8
LumA.comp118	LumA	comp118	GO:0150063	visual system development	8/62	363/18862	2.3798863595127475e-5	0.00340323749410322	0.00245276326238777	SDK2/LHX1/FOXC2/TBX2/PBX4/LAMA1/FOXN4/RET	8
LumA.comp118	LumA	comp118	GO:0048880	sensory system development	8/62	369/18862	2.675433513682762e-5	0.00350704743085248	0.00252758060897924	SDK2/LHX1/FOXC2/TBX2/PBX4/LAMA1/FOXN4/RET	8
LumA.comp118	LumA	comp118	GO:0007411	axon guidance	7/62	277/18862	3.368852322463561e-5	0.00387299858054722	0.00279132697912093	LHX1/UNC5C/GRB10/LAMA1/SEMA5B/GAB2/RET	7
LumA.comp118	LumA	comp118	GO:0097485	neuron projection guidance	7/62	278/18862	3.447042601885643e-5	0.00387299858054722	0.00279132697912093	LHX1/UNC5C/GRB10/LAMA1/SEMA5B/GAB2/RET	7
LumA.comp118	LumA	comp118	GO:0001704	formation of primary germ layer	5/62	115/18862	3.786032447352456e-5	0.00397028602645694	0.00286144347073585	SIX2/SOX7/LHX1/FOXC2/MMP9	5
LumA.comp118	LumA	comp118	GO:0060485	mesenchyme development	7/62	287/18862	4.220401543015739e-5	0.00414918226697734	0.00299037661962365	SIX2/FOXC2/TBX2/EDNRB/SEMA5B/FGFR1/RET	7
LumA.comp118	LumA	comp118	GO:0060562	epithelial tube morphogenesis	7/62	309/18862	6.725863823125447e-5	0.00581015576377753	0.00418746462180105	SIX2/LHX1/FOXC2/TBX2/LAMA1/FOXN4/RET	7
LumA.comp118	LumA	comp118	GO:0043010	camera-type eye development	7/62	310/18862	6.863669207445432e-5	0.00581015576377753	0.00418746462180105	SDK2/LHX1/FOXC2/TBX2/LAMA1/FOXN4/RET	7
LumA.comp118	LumA	comp118	GO:0072073	kidney epithelium development	5/62	131/18862	7.052057444998504e-5	0.00581015576377753	0.00418746462180105	POU3F3/SIX2/LHX1/FOXC2/RET	5
LumA.comp118	LumA	comp118	GO:0010842	retina layer formation	3/62	25/18862	7.387356343010214e-5	0.00581015576377753	0.00418746462180105	SDK2/LHX1/FOXN4	3
LumA.comp118	LumA	comp118	GO:0001655	urogenital system development	7/62	320/18862	8.373340460204414e-5	0.00627203073519121	0.00452034469956899	POU3F3/SIX2/LHX1/FOXC2/HOXB13/MMP9/RET	7
LumA.comp118	LumA	comp118	GO:0072006	nephron development	5/62	138/18862	9.024791125186618e-5	0.00645272565450843	0.00465057418269186	POU3F3/SIX2/LHX1/FOXC2/RET	5
LumA.comp118	LumA	comp118	GO:0048762	mesenchymal cell differentiation	6/62	231/18862	1.0963692913691834e-4	0.00746991294673555	0.00538367600872231	SIX2/FOXC2/EDNRB/SEMA5B/FGFR1/RET	6
LumA.comp118	LumA	comp118	GO:0060041	retina development in camera-type eye	5/62	145/18862	1.139719712152913e-4	0.00746991294673555	0.00538367600872231	SDK2/LHX1/LAMA1/FOXN4/RET	5
LumA.comp118	LumA	comp118	GO:0090183	regulation of kidney development	3/62	30/18862	1.2888440882660105e-4	0.00810940700336974	0.00584456877078944	SIX2/LHX1/RET	3
LumA.comp118	LumA	comp118	GO:0014032	neural crest cell development	4/62	80/18862	1.388275300319082e-4	0.00839906556693044	0.00605332995321316	FOXC2/EDNRB/SEMA5B/RET	4
LumA.comp118	LumA	comp118	GO:0014706	striated muscle tissue development	7/62	351/18862	1.4863331287221052e-4	0.00865926670918471	0.00624086073931269	RYR1/MYH11/DNER/FOXC2/TBX2/PIM1/IGF2	7
LumA.comp118	LumA	comp118	GO:0048864	stem cell development	4/62	83/18862	1.601200286894768e-4	0.00899531446887668	0.00648305529693859	FOXC2/EDNRB/SEMA5B/RET	4
LumA.comp118	LumA	comp118	GO:0014031	mesenchymal cell development	4/62	84/18862	1.6771436761132684e-4	0.00909705862940059	0.00655638380825404	FOXC2/EDNRB/SEMA5B/RET	4
LumA.comp118	LumA	comp118	GO:0001501	skeletal system development	8/62	486/18862	1.828647035758895e-4	0.00915484645831132	0.00659803234556917	RYR1/SIX2/COL1A2/LHX1/FOXC2/IGF2/FGFR1/MMP9	8
LumA.comp118	LumA	comp118	GO:0001657	ureteric bud development	4/62	86/18862	1.8367904111551495e-4	0.00915484645831132	0.00659803234556917	SIX2/LHX1/FOXC2/RET	4
LumA.comp118	LumA	comp118	GO:0072163	mesonephric epithelium development	4/62	87/18862	1.920597159086292e-4	0.00915484645831132	0.00659803234556917	SIX2/LHX1/FOXC2/RET	4
LumA.comp118	LumA	comp118	GO:0072164	mesonephric tubule development	4/62	87/18862	1.920597159086292e-4	0.00915484645831132	0.00659803234556917	SIX2/LHX1/FOXC2/RET	4
LumA.comp118	LumA	comp118	GO:0060537	muscle tissue development	7/62	371/18862	2.0882779822058113e-4	0.00966135666473453	0.00696308169298965	RYR1/MYH11/DNER/FOXC2/TBX2/PIM1/IGF2	7
LumA.comp118	LumA	comp118	GO:0014033	neural crest cell differentiation	4/62	90/18862	2.1885767396470488e-4	0.00983608917561373	0.00708901398075149	FOXC2/EDNRB/SEMA5B/RET	4
LumA.comp118	LumA	comp118	GO:0001823	mesonephros development	4/62	91/18862	2.2835983228692577e-4	0.00997805600520372	0.00719133156061459	SIX2/LHX1/FOXC2/RET	4
LumA.comp12	LumA	comp12	GO:0003407	neural retina development	5/53	70/18862	1.5215539929467382e-6	0.00152763488006793	0.00118395040446213	ATP2B4/SDK1/CRB2/PTF1A/SOX9	5
LumA.comp12	LumA	comp12	GO:0016331	morphogenesis of embryonic epithelium	6/53	140/18862	2.587530217000233e-6	0.00152763488006793	0.00118395040446213	PDX1/VANGL2/GDF7/SOX9/PRKACA/DLC1	6
LumA.comp12	LumA	comp12	GO:0048592	eye morphogenesis	6/53	143/18862	2.9265036016627013e-6	0.00152763488006793	0.00118395040446213	EPHB2/SDK1/COL5A1/CRB2/PTF1A/SOX9	6
LumA.comp12	LumA	comp12	GO:0090596	sensory organ morphogenesis	7/53	244/18862	5.164697967138939e-6	0.00202197925413489	0.00156707809371347	ATOH1/EPHB2/SDK1/COL5A1/CRB2/PTF1A/SOX9	7
LumA.comp12	LumA	comp12	GO:0001838	embryonic epithelial tube formation	5/53	114/18862	1.681169306550214e-5	0.00457758733402895	0.00354773018494009	VANGL2/GDF7/SOX9/PRKACA/DLC1	5
LumA.comp12	LumA	comp12	GO:0048593	camera-type eye morphogenesis	5/53	115/18862	1.7538648789382966e-5	0.00457758733402895	0.00354773018494009	EPHB2/SDK1/CRB2/PTF1A/SOX9	5
LumA.comp12	LumA	comp12	GO:0060042	retina morphogenesis in camera-type eye	4/53	58/18862	2.1062274557705776e-5	0.00471193170819532	0.00365185000977966	SDK1/CRB2/PTF1A/SOX9	4
LumA.comp12	LumA	comp12	GO:0072175	epithelial tube formation	5/53	125/18862	2.6239299297930112e-5	0.00513634283756981	0.0039807779066465	VANGL2/GDF7/SOX9/PRKACA/DLC1	5
LumA.comp12	LumA	comp12	GO:0035148	tube formation	5/53	140/18862	4.519073381775533e-5	0.00786318768428942	0.00609414223296747	VANGL2/GDF7/SOX9/PRKACA/DLC1	5
LumA.comp12	LumA	comp12	GO:0060041	retina development in camera-type eye	5/53	145/18862	5.34247102171225e-5	0.00836630962000138	0.00648407272424655	ATP2B4/SDK1/CRB2/PTF1A/SOX9	5
LumA.comp12	LumA	comp12	GO:0001654	eye development	7/53	359/18862	6.195438311553032e-5	0.00866813513202035	0.0067179940896817	EPHB2/ATP2B4/SDK1/COL5A1/CRB2/PTF1A/SOX9	7
LumA.comp12	LumA	comp12	GO:0150063	visual system development	7/53	363/18862	6.642249143310616e-5	0.00866813513202035	0.0067179940896817	EPHB2/ATP2B4/SDK1/COL5A1/CRB2/PTF1A/SOX9	7
LumA.comp12	LumA	comp12	GO:0048880	sensory system development	7/53	369/18862	7.36170510810315e-5	0.00886802323022271	0.00687291173250439	EPHB2/ATP2B4/SDK1/COL5A1/CRB2/PTF1A/SOX9	7
LumA.comp126	LumA	comp126	GO:1904888	cranial skeletal system development	5/70	65/18862	4.23122979132596e-6	0.00286352109072179	0.00247612138116811	LHX1/CHST11/TBX1/NEUROG1/FGF4	5
LumA.comp126	LumA	comp126	GO:0021675	nerve development	5/70	69/18862	5.691359654555064e-6	0.00286352109072179	0.00247612138116811	EPHB2/BDNF/SALL1/TBX1/NEUROG1	5
LumA.comp126	LumA	comp126	GO:0048703	embryonic viscerocranium morphogenesis	3/70	10/18862	5.7654787061512595e-6	0.00286352109072179	0.00247612138116811	LHX1/CHST11/TBX1	3
LumA.comp126	LumA	comp126	GO:0001501	skeletal system development	10/70	486/18862	1.1676887708706696e-5	0.00434964067149324	0.00376118698827815	LHX1/TRPS1/FLI1/COL9A2/CHST11/TBX1/FOXP1/NEUROG1/SATB2/FGF4	10
LumA.comp126	LumA	comp126	GO:0060560	developmental growth involved in morphogenesis	7/70	225/18862	1.9829111217780197e-5	0.00491730713468349	0.00425205505676622	ISLR2/LHX1/BDNF/SALL1/LPAR3/UNC13A/MAGI2	7
LumA.comp126	LumA	comp126	GO:0048568	embryonic organ development	9/70	412/18862	2.0770771698918955e-5	0.00491730713468349	0.00425205505676622	EPHB2/LHX1/SALL1/CHST11/TBX1/EN2/NEUROG1/SATB2/USH1G	9
LumA.comp126	LumA	comp126	GO:0021545	cranial nerve development	4/70	45/18862	2.310144291462044e-5	0.00491730713468349	0.00425205505676622	EPHB2/SALL1/TBX1/NEUROG1	4
LumA.comp127	LumA	comp127	GO:0097485	neuron projection guidance	8/67	278/18862	6.186691865341789e-6	0.00924291764682063	0.00769103483470384	CHL1/DPYSL4/LHX1/EPHA7/CRMP1/PALLD/WNT3A/FYN	8
LumA.comp128	LumA	comp128	GO:0007156	homophilic cell adhesion via plasma membrane adhesion molecules	23/78	167/18862	2.8984740374904086e-29	4.646253882097125e-26	3.7710672740401526e-26	DSCAM/PCDHB6/PCDHGA1/PCDHGA12/PCDHGA11/PCDHGC3/PCDHGB6/PCDHGB2/PCDHGB5/PCDHGA2/PCDHGC4/PCDHGA6/PCDHGA9/PCDHGB7/PCDHGA4/PCDHGA8/PCDHGB3/PCDHGA10/PCDHGA7/PCDHGB4/PCDHGA3/PCDHGB1/PCDHGA5	23
LumA.comp128	LumA	comp128	GO:0098742	cell-cell adhesion via plasma-membrane adhesion molecules	24/78	273/18862	1.01431737237684e-25	8.129753739600374e-23	6.598401432935655e-23	DSCAM/PCDHB6/NLGN1/PCDHGA1/PCDHGA12/PCDHGA11/PCDHGC3/PCDHGB6/PCDHGB2/PCDHGB5/PCDHGA2/PCDHGC4/PCDHGA6/PCDHGA9/PCDHGB7/PCDHGA4/PCDHGA8/PCDHGB3/PCDHGA10/PCDHGA7/PCDHGB4/PCDHGA3/PCDHGB1/PCDHGA5	24
LumA.comp13	LumA	comp13	GO:0007156	homophilic cell adhesion via plasma membrane adhesion molecules	12/62	167/18862	2.292817215852985e-13	2.54273429238096e-10	2.0924973959416188e-10	PCDHA3/PCDHA9/PCDHA2/PCDHA10/PCDHA8/PCDHA4/PCDHA6/PCDHA5/PCDHA1/PCDHA7/PCDHA11/CDH23	12
LumA.comp13	LumA	comp13	GO:0098742	cell-cell adhesion via plasma-membrane adhesion molecules	12/62	273/18862	7.538489586078677e-11	4.1800924754806267e-8	3.439931826910638e-8	PCDHA3/PCDHA9/PCDHA2/PCDHA10/PCDHA8/PCDHA4/PCDHA6/PCDHA5/PCDHA1/PCDHA7/PCDHA11/CDH23	12
LumA.comp13	LumA	comp13	GO:0060560	developmental growth involved in morphogenesis	7/62	225/18862	8.81900560401521e-6	0.00326009240495095	0.00268283433637936	HOXD13/SEMA6C/LHX1/SALL1/RASAL1/UNC13A/PAK1	7
LumA.comp130	LumA	comp130	GO:0007156	homophilic cell adhesion via plasma membrane adhesion molecules	13/72	167/18862	5.779217256024202e-14	8.408761107515214e-11	7.573816298684348e-11	PCDHA9/PCDHA13/PCDHA10/PCDHA3/PCDHA5/PCDHA8/PCDHA7/PCDHA1/PCDHA12/PCDHA6/PCDHA11/PCDHA4/PCDHA2	13
LumA.comp130	LumA	comp130	GO:0098742	cell-cell adhesion via plasma-membrane adhesion molecules	14/72	273/18862	1.791814282028141e-12	1.3035448901754722e-9	1.17410988480265e-9	PCDHA9/PCDHA13/PCDHA10/PCDHA3/PCDHA5/PCDHA8/PCDHA7/PCDHA1/PCDHA12/PCDHA6/PCDHA11/PCDHA4/PCDHA2/GATA5	14
LumA.comp131	LumA	comp131	GO:0007156	homophilic cell adhesion via plasma membrane adhesion molecules	21/98	167/18862	1.513897457232272e-23	2.734098807761483e-20	2.5879678637317994e-20	PCDHGA1/PCDHGA12/PCDHGA11/PCDHGC3/PCDHGB6/PCDHGB2/PCDHGB5/PCDHGA2/PCDHGC4/PCDHGA6/PCDHGA9/PCDHGB7/PCDHGA4/PCDHGA8/PCDHGB3/PCDHGA10/PCDHGA7/PCDHGB4/PCDHGA3/PCDHGB1/PCDHGA5	21
LumA.comp131	LumA	comp131	GO:0098742	cell-cell adhesion via plasma-membrane adhesion molecules	22/98	273/18862	2.425995295310587e-20	2.19067375166546e-17	2.0735875576759968e-17	GATA5/PCDHGA1/PCDHGA12/PCDHGA11/PCDHGC3/PCDHGB6/PCDHGB2/PCDHGB5/PCDHGA2/PCDHGC4/PCDHGA6/PCDHGA9/PCDHGB7/PCDHGA4/PCDHGA8/PCDHGB3/PCDHGA10/PCDHGA7/PCDHGB4/PCDHGA3/PCDHGB1/PCDHGA5	22
LumA.comp132	LumA	comp132	GO:0007156	homophilic cell adhesion via plasma membrane adhesion molecules	15/92	167/18862	3.0930401461169145e-15	4.144673795796665e-12	4.024208021684744e-12	PCDH10/PCDHA6/PCDHA1/PCDHA11/PCDHA5/PCDHA10/PCDHA13/PCDHA7/PCDHA12/PCDHA2/PCDHA4/PCDHA9/PCDHA3/PCDHA8/FAT1	15
LumA.comp132	LumA	comp132	GO:0098742	cell-cell adhesion via plasma-membrane adhesion molecules	17/92	273/18862	1.739446824354459e-14	1.1654293723174875e-11	1.131555934159006e-11	SLITRK3/SLITRK1/PCDH10/PCDHA6/PCDHA1/PCDHA11/PCDHA5/PCDHA10/PCDHA13/PCDHA7/PCDHA12/PCDHA2/PCDHA4/PCDHA9/PCDHA3/PCDHA8/FAT1	17
LumA.comp133	LumA	comp133	GO:0007156	homophilic cell adhesion via plasma membrane adhesion molecules	24/95	167/18862	1.120279614535418e-28	1.5851956545676166e-25	1.5353726927632783e-25	PCDHA9/PCDHA13/PCDHA10/PCDHA3/PCDHA5/PCDHA8/PCDHA7/PCDHA1/PCDHA12/PCDHA6/PCDHA11/PCDHA4/PCDHA2/PCDHGA7/PCDHGA3/PCDHGB2/PCDHGA2/PCDHGB3/PCDHGA1/PCDHGA6/PCDHGA4/PCDHGA5/PCDHGB1/CELSR3	24
LumA.comp133	LumA	comp133	GO:0098742	cell-cell adhesion via plasma-membrane adhesion molecules	25/95	273/18862	7.69840475127486e-25	5.446621361526962e-22	5.275433150610456e-22	PCDHA9/PCDHA13/PCDHA10/PCDHA3/PCDHA5/PCDHA8/PCDHA7/PCDHA1/PCDHA12/PCDHA6/PCDHA11/PCDHA4/PCDHA2/NTNG2/PCDHGA7/PCDHGA3/PCDHGB2/PCDHGA2/PCDHGB3/PCDHGA1/PCDHGA6/PCDHGA4/PCDHGA5/PCDHGB1/CELSR3	25
LumA.comp137	LumA	comp137	GO:0007156	homophilic cell adhesion via plasma membrane adhesion molecules	13/68	167/18862	2.6357870523096587e-14	2.8202921459713348e-11	2.580296798576824e-11	PCDHA6/PCDHA1/PCDHA11/PCDHA5/PCDHA10/PCDHA13/PCDHA7/PCDHA12/PCDHA2/PCDHA4/PCDHA9/PCDHA3/PCDHA8	13
LumA.comp137	LumA	comp137	GO:0098742	cell-cell adhesion via plasma-membrane adhesion molecules	14/68	273/18862	7.780705664153645e-13	4.1626775303221986e-10	3.8084506671909935e-10	PCDHA6/PCDHA1/PCDHA11/PCDHA5/PCDHA10/PCDHA13/PCDHA7/PCDHA12/PCDHA2/PCDHA4/PCDHA9/PCDHA3/PCDHA8/CLDN10	14
LumA.comp140	LumA	comp140	GO:0007156	homophilic cell adhesion via plasma membrane adhesion molecules	8/68	167/18862	1.5021852538322118e-7	2.3944832946085456e-4	1.9496783347106497e-4	PCDHA7/PCDHA4/PCDHA1/PCDHA6/PCDHA5/PCDHA3/PCDHA2/PCDHA8	8
LumA.comp140	LumA	comp140	GO:0098742	cell-cell adhesion via plasma-membrane adhesion molecules	9/68	273/18862	5.710057291147003e-7	4.230913094552979e-4	3.444968530399408e-4	PCDHA7/PCDHA4/PCDHA1/PCDHA6/PCDHA5/PCDHA3/PCDHA2/PCDHA8/MDGA1	9
LumA.comp140	LumA	comp140	GO:0035850	epithelial cell differentiation involved in kidney development	5/68	48/18862	7.962822637176247e-7	4.230913094552979e-4	3.444968530399408e-4	GREM1/SALL1/FOXC2/PTPRO/BASP1	5
LumA.comp140	LumA	comp140	GO:0061005	cell differentiation involved in kidney development	5/68	58/18862	2.0723577292373375e-6	8.25834555101079e-4	6.724255474077993e-4	GREM1/SALL1/FOXC2/PTPRO/BASP1	5
LumA.comp140	LumA	comp140	GO:0001656	metanephros development	5/68	82/18862	1.1543475232079898e-5	0.00368005990398707	0.00299644314971673	GREM1/SALL1/FOXC2/SOX17/BASP1	5
LumA.comp140	LumA	comp140	GO:0072009	nephron epithelium development	5/68	106/18862	4.010770080817303e-5	0.00865953652036921	0.00705092024672471	GREM1/SALL1/FOXC2/PTPRO/BASP1	5
LumA.comp140	LumA	comp140	GO:0060231	mesenchymal to epithelial transition	3/68	19/18862	4.166673715591507e-5	0.00865953652036921	0.00705092024672471	GREM1/SALL1/BASP1	3
LumA.comp140	LumA	comp140	GO:0061318	renal filtration cell differentiation	3/68	20/18862	4.889324258677722e-5	0.00865953652036921	0.00705092024672471	FOXC2/PTPRO/BASP1	3
LumA.comp140	LumA	comp140	GO:0072112	glomerular visceral epithelial cell differentiation	3/68	20/18862	4.889324258677722e-5	0.00865953652036921	0.00705092024672471	FOXC2/PTPRO/BASP1	3
LumA.comp140	LumA	comp140	GO:0072311	glomerular epithelial cell differentiation	3/68	21/18862	5.689499354947868e-5	0.0090690619717869	0.00738437126805339	FOXC2/PTPRO/BASP1	3
LumA.comp141	LumA	comp141	GO:0007389	pattern specification process	10/73	426/18862	5.422744974079896e-6	0.00771114335314161	0.00671278746265048	SIM2/HEY2/WNT2/TBX1/IHH/HOXC5/HOXC6/HOXC4/HOXB7/TBX20	10
LumA.comp141	LumA	comp141	GO:0009952	anterior/posterior pattern specification	7/73	203/18862	1.34718112538933e-5	0.00957845780151813	0.00833834212346238	HEY2/WNT2/TBX1/HOXC5/HOXC6/HOXC4/HOXB7	7
LumA.comp142	LumA	comp142	GO:0007156	homophilic cell adhesion via plasma membrane adhesion molecules	31/90	167/18862	1.0375673798561439e-41	1.2699824729439202e-38	1.26801655580314e-38	PCDHGA6/PCDHGB4/PCDHGB6/PCDHGA10/PCDHGA1/PCDHGA3/PCDHGA2/PCDHGB2/PCDHGA7/PCDHGB5/PCDHGB1/PCDHGA9/PCDHGA8/PCDHGB3/PCDHGA5/PCDHGA4/PCDHA4/PCDHA13/PCDHA2/PCDHA6/PCDHA10/PCDHAC1/PCDHAC2/PCDHA9/PCDHA3/PCDHA1/PCDHA11/PCDHA12/PCDHA5/PCDHA7/PCDHA8	31
LumA.comp142	LumA	comp142	GO:0098742	cell-cell adhesion via plasma-membrane adhesion molecules	32/90	273/18862	2.4785866087550346e-36	1.516895004558081e-33	1.5145468698761023e-33	PCDHGA6/PCDHGB4/PCDHGB6/PCDHGA10/PCDHGA1/PCDHGA3/PCDHGA2/PCDHGB2/PCDHGA7/PCDHGB5/PCDHGB1/PCDHGA9/PCDHGA8/PCDHGB3/PCDHGA5/PCDHGA4/NTNG1/PCDHA4/PCDHA13/PCDHA2/PCDHA6/PCDHA10/PCDHAC1/PCDHAC2/PCDHA9/PCDHA3/PCDHA1/PCDHA11/PCDHA12/PCDHA5/PCDHA7/PCDHA8	32
LumA.comp143	LumA	comp143	GO:0007156	homophilic cell adhesion via plasma membrane adhesion molecules	11/81	167/18862	1.3358688308721455e-10	1.651133874957972e-7	1.5158595786107085e-7	PCDHB15/PCDHGB2/PCDHGA1/PCDHGA6/PCDHGA2/PCDHGB3/PCDHGA7/PCDHGA4/PCDHGA3/PCDHGA5/PCDHGB1	11
LumA.comp143	LumA	comp143	GO:0098742	cell-cell adhesion via plasma-membrane adhesion molecules	11/81	273/18862	2.3627478131046288e-8	1.4601781484986606e-5	1.3405484960667317e-5	PCDHB15/PCDHGB2/PCDHGA1/PCDHGA6/PCDHGA2/PCDHGB3/PCDHGA7/PCDHGA4/PCDHGA3/PCDHGA5/PCDHGB1	11
LumA.comp147	LumA	comp147	GO:0007156	homophilic cell adhesion via plasma membrane adhesion molecules	19/89	167/18862	2.309666580087748e-21	3.817878856885047e-18	3.5690426732303304e-18	PCDHGB3/PCDHGA5/PCDHGB4/PCDHGA4/PCDHGB7/PCDHGA2/PCDHGA3/PCDHGB1/PCDHGB5/PCDHGA1/PCDHGB2/PCDHGA12/PCDHGA6/PCDHGA7/PCDHGA10/PCDHGB6/PCDHGA11/PCDHGA8/PCDHGA9	19
LumA.comp147	LumA	comp147	GO:0098742	cell-cell adhesion via plasma-membrane adhesion molecules	19/89	273/18862	2.7454422127188582e-17	2.2691079888121364e-14	2.121215351721729e-14	PCDHGB3/PCDHGA5/PCDHGB4/PCDHGA4/PCDHGB7/PCDHGA2/PCDHGA3/PCDHGB1/PCDHGB5/PCDHGA1/PCDHGB2/PCDHGA12/PCDHGA6/PCDHGA7/PCDHGA10/PCDHGB6/PCDHGA11/PCDHGA8/PCDHGA9	19
LumA.comp150	LumA	comp150	GO:0048704	embryonic skeletal system morphogenesis	6/63	90/18862	5.444013427891498e-7	8.411000746092364e-4	6.658888003378864e-4	TBX1/FOXC2/COL2A1/BMP7/CHST11/FGFR2	6
LumA.comp150	LumA	comp150	GO:0048706	embryonic skeletal system development	6/63	117/18862	2.5498592890858057e-6	0.0012949338021189	0.00102518349723193	TBX1/FOXC2/COL2A1/BMP7/CHST11/FGFR2	6
LumA.comp150	LumA	comp150	GO:0007498	mesoderm development	6/63	123/18862	3.410992448500242e-6	0.0012949338021189	0.00102518349723193	TBX1/GJA1/FOXC2/BMP7/OVOL1/FGFR2	6
LumA.comp150	LumA	comp150	GO:0048562	embryonic organ morphogenesis	8/63	277/18862	3.763897163159905e-6	0.0012949338021189	0.00102518349723193	TBX1/FOXC2/COL2A1/BMP7/CHST11/CTHRC1/FGFR2/EFEMP1	8
LumA.comp150	LumA	comp150	GO:0048703	embryonic viscerocranium morphogenesis	3/63	10/18862	4.190724278701971e-6	0.0012949338021189	0.00102518349723193	TBX1/FOXC2/CHST11	3
LumA.comp150	LumA	comp150	GO:0048701	embryonic cranial skeleton morphogenesis	4/63	45/18862	1.5191619595355412e-5	0.00391184204580401	0.00309695824031631	TBX1/FOXC2/CHST11/FGFR2	4
LumA.comp153	LumA	comp153	GO:0045165	cell fate commitment	8/68	251/18862	3.264567563695781e-6	0.0052592183451139	0.00446043020808118	TBX1/GAS1/MGA/PROX1/PAX6/HOXA11/SOX9/PRDM1	8
LumA.comp154	LumA	comp154	GO:0007389	pattern specification process	10/70	426/18862	3.6774245398039384e-6	0.00265726010010735	0.00233903749467878	HAND2/ROBO1/LFNG/HOXC5/HOXC4/HOXC6/GATA5/ISL1/PAX1/EOMES	10
LumA.comp154	LumA	comp154	GO:0060914	heart formation	4/70	29/18862	3.851101594358487e-6	0.00265726010010735	0.00233903749467878	HAND2/ROBO1/GATA5/ISL1	4
LumA.comp155	LumA	comp155	GO:0007156	homophilic cell adhesion via plasma membrane adhesion molecules	18/73	167/18862	1.5842829069952136e-21	2.2069060894443323e-18	2.0195437898644246e-18	PCDHA13/PCDHA4/PCDHA12/PCDHA10/PCDHA6/PCDHAC1/PCDHA11/PCDHA1/PCDHA7/PCDHA5/PCDHA8/PCDHA3/PCDHA9/PCDHA2/CDH22/CDH18/FAT4/CDH8	18
LumA.comp155	LumA	comp155	GO:0098742	cell-cell adhesion via plasma-membrane adhesion molecules	19/73	273/18862	4.7421581350997e-19	3.302913141096941e-16	3.022501842950388e-16	CBLN1/PCDHA13/PCDHA4/PCDHA12/PCDHA10/PCDHA6/PCDHAC1/PCDHA11/PCDHA1/PCDHA7/PCDHA5/PCDHA8/PCDHA3/PCDHA9/PCDHA2/CDH22/CDH18/FAT4/CDH8	19
LumA.comp158	LumA	comp158	GO:0006874	cellular calcium ion homeostasis	10/65	442/18862	2.5514463716634885e-6	0.00244655758113267	0.001893570289901	RYR1/RYR2/IMMT/DLG4/SCGN/LPAR1/ADCYAP1/CACNA1A/EDNRB/ATP1B1	10
LumA.comp158	LumA	comp158	GO:0055074	calcium ion homeostasis	10/65	454/18862	3.2383290286335898e-6	0.00244655758113267	0.001893570289901	RYR1/RYR2/IMMT/DLG4/SCGN/LPAR1/ADCYAP1/CACNA1A/EDNRB/ATP1B1	10
LumA.comp158	LumA	comp158	GO:0072503	cellular divalent inorganic cation homeostasis	10/65	480/18862	5.299340142055261e-6	0.00266910098488183	0.00206581294660469	RYR1/RYR2/IMMT/DLG4/SCGN/LPAR1/ADCYAP1/CACNA1A/EDNRB/ATP1B1	10
LumA.comp158	LumA	comp158	GO:0072507	divalent inorganic cation homeostasis	10/65	499/18862	7.451101898347705e-6	0.00281465374210084	0.00217846689712218	RYR1/RYR2/IMMT/DLG4/SCGN/LPAR1/ADCYAP1/CACNA1A/EDNRB/ATP1B1	10
LumA.comp158	LumA	comp158	GO:0051480	regulation of cytosolic calcium ion concentration	8/65	344/18862	2.3036684042703615e-5	0.00562879002947426	0.0043565332980918204	RYR1/RYR2/DLG4/SCGN/LPAR1/ADCYAP1/CACNA1A/EDNRB	8
LumA.comp158	LumA	comp158	GO:0006936	muscle contraction	8/65	352/18862	2.7147258957788565e-5	0.00562879002947426	0.0043565332980918204	RYR1/DYSF/CACNA1H/RYR2/KCNQ1/EDNRB/KCNN2/ATP1B1	8
LumA.comp158	LumA	comp158	GO:0086014	atrial cardiac muscle cell action potential	3/65	19/18862	3.638521888403888e-5	0.00562879002947426	0.0043565332980918204	RYR2/KCNQ1/KCNN2	3
LumA.comp158	LumA	comp158	GO:0086026	atrial cardiac muscle cell to AV node cell signaling	3/65	19/18862	3.638521888403888e-5	0.00562879002947426	0.0043565332980918204	RYR2/KCNQ1/KCNN2	3
LumA.comp158	LumA	comp158	GO:0086066	atrial cardiac muscle cell to AV node cell communication	3/65	19/18862	3.638521888403888e-5	0.00562879002947426	0.0043565332980918204	RYR2/KCNQ1/KCNN2	3
LumA.comp158	LumA	comp158	GO:0021700	developmental maturation	7/65	268/18862	3.725208490717582e-5	0.00562879002947426	0.0043565332980918204	RYR1/NEUROD2/SNX19/DLG4/BCL11A/EDNRB/CEND1	7
LumA.comp158	LumA	comp158	GO:0086065	cell communication involved in cardiac conduction	4/65	57/18862	4.422634042540909e-5	0.00607509094389028	0.00470195829785928	RYR2/KCNQ1/KCNN2/ATP1B1	4
LumA.comp158	LumA	comp158	GO:0035637	multicellular organismal signaling	6/65	203/18862	7.028962775129115e-5	0.00885063562768341	0.00685015582734074	RYR1/CACNA1H/RYR2/KCNQ1/KCNN2/ATP1B1	6
LumA.comp158	LumA	comp158	GO:0086013	membrane repolarization during cardiac muscle cell action potential	3/65	25/18862	8.509633928209459e-5	0.00989081297348037	0.00765522533946616	KCNQ1/KCNN2/ATP1B1	3
LumA.comp158	LumA	comp158	GO:0007204	positive regulation of cytosolic calcium ion concentration	7/65	310/18862	9.316525201033048e-5	0.00999431425670865	0.00773533257111241	RYR1/RYR2/DLG4/LPAR1/ADCYAP1/CACNA1A/EDNRB	7
LumA.comp158	LumA	comp158	GO:0001508	action potential	5/65	135/18862	1.0205156987909409e-4	0.00999431425670865	0.00773533257111241	CACNA1H/RYR2/KCNQ1/KCNN2/ATP1B1	5
LumA.comp158	LumA	comp158	GO:0007517	muscle organ development	7/65	317/18862	1.0705382916485356e-4	0.00999431425670865	0.00773533257111241	RYR1/FOXL2/CACNA1H/RYR2/SOX15/HOXD9/PROX1	7
LumA.comp158	LumA	comp158	GO:0042391	regulation of membrane potential	8/65	431/18862	1.124443033514541e-4	0.00999431425670865	0.00773533257111241	CACNA1H/RYR2/DLG4/KCNQ1/ADCYAP1/CACNA1A/KCNN2/ATP1B1	8
LumA.comp159	LumA	comp159	GO:0007156	homophilic cell adhesion via plasma membrane adhesion molecules	14/92	167/18862	7.263910785168216e-14	1.10847278581667e-10	1.0169475099235504e-10	PCDHA7/PCDHA4/PCDHA1/PCDHA6/PCDHA5/PCDHA3/PCDHA2/PCDHA8/PCDHA9/PCDHA13/PCDHA10/PCDHA11/PCDHA12/CDH6	14
LumA.comp159	LumA	comp159	GO:0098742	cell-cell adhesion via plasma-membrane adhesion molecules	14/92	273/18862	5.837014149425776e-11	4.4536417960118675e-8	4.085909904598043e-8	PCDHA7/PCDHA4/PCDHA1/PCDHA6/PCDHA5/PCDHA3/PCDHA2/PCDHA8/PCDHA9/PCDHA13/PCDHA10/PCDHA11/PCDHA12/CDH6	14
LumA.comp159	LumA	comp159	GO:0048663	neuron fate commitment	6/92	59/18862	4.178071831939858e-7	2.1252458718467408e-4	1.949766854905267e-4	HOXC10/GATA2/WNT1/OLIG1/ASCL1/SATB2	6
LumA.comp159	LumA	comp159	GO:0021515	cell differentiation in spinal cord	5/92	49/18862	3.98157753768669e-6	0.00151897183062747	0.00139355213819034	HOXC10/LHX4/GATA2/WNT1/ASCL1	5
LumA.comp159	LumA	comp159	GO:0021953	central nervous system neuron differentiation	7/92	178/18862	2.6419285747952415e-5	0.00794626472866465	0.00729015112721528	HOXC10/SALL1/LHX4/GATA2/WNT1/ASCL1/SATB2	7
LumA.comp159	LumA	comp159	GO:0045165	cell fate commitment	8/92	251/18862	3.1243504830922636e-5	0.00794626472866465	0.00729015112721528	HOXC10/NEUROD1/GATA2/POU6F2/WNT1/OLIG1/ASCL1/SATB2	8
LumA.comp160	LumA	comp160	GO:0009952	anterior/posterior pattern specification	10/84	203/18862	2.3079909536857035e-8	4.154383716634266e-5	3.4717042871756526e-5	HOXC4/HOXC6/HOXC5/HOXB2/SMO/HOXC9/SKI/HOXC10/SHH/HOXA11	10
LumA.comp160	LumA	comp160	GO:0003002	regionalization	11/84	326/18862	2.098117464733227e-7	1.332938133793806e-4	1.113899762100204e-4	HOXC4/HOXC6/HOXC5/HOXB2/SMO/HOXC9/SKI/HOXC10/ROBO1/SHH/HOXA11	11
LumA.comp160	LumA	comp160	GO:0001501	skeletal system development	13/84	486/18862	2.22156355632301e-7	1.332938133793806e-4	1.113899762100204e-4	HOXC4/HOXC6/BMP8B/ALPL/HOXB2/HOXC9/SKI/HOXC10/HAS2/SHH/HAND1/HOXA11/RHOA	13
LumA.comp160	LumA	comp160	GO:0007389	pattern specification process	12/84	426/18862	3.926269880635199e-7	1.7668214462858396e-4	1.476484120902026e-4	HOXC4/HOXC6/HOXC5/HOXB2/SMO/HOXC9/SKI/HOXC10/ROBO1/SHH/HAND1/HOXA11	12
LumA.comp160	LumA	comp160	GO:0048706	embryonic skeletal system development	6/84	117/18862	1.3723281472089728e-5	0.0049403813299523	0.00412854088918236	HOXC4/HOXC6/HOXB2/HOXC9/SHH/HOXA11	6
LumA.comp161	LumA	comp161	GO:0001508	action potential	7/70	135/18862	6.776751227374136e-7	0.00108970159736176	8.724175527451124e-4	KCNC2/CACNA1H/CACNA1I/KCNH2/KCNMB3/CACNA1G/RNF207	7
LumA.comp161	LumA	comp161	GO:0019228	neuronal action potential	4/70	33/18862	6.561113787235579e-6	0.00502011899568857	0.00401911857274622	CACNA1H/CACNA1I/KCNMB3/CACNA1G	4
LumA.comp161	LumA	comp161	GO:0086010	membrane depolarization during action potential	4/70	36/18862	9.365893648672712e-6	0.00502011899568857	0.00401911857274622	CACNA1H/CACNA1I/KCNH2/CACNA1G	4
LumA.comp161	LumA	comp161	GO:0017158	regulation of calcium ion-dependent exocytosis	4/70	41/18862	1.5878333349312447e-5	0.0063830900064236	0.00511031623321292	CACNA1H/CACNA1I/SYT2/CACNA1G	4
LumA.comp162	LumA	comp162	GO:0007156	homophilic cell adhesion via plasma membrane adhesion molecules	11/77	167/18862	7.589621284958059e-11	1.2348313830626762e-7	1.107285800100197e-7	CDH10/PCDHA7/PCDHA10/PCDHA9/PCDHA6/PCDHA1/PCDHA5/PCDHA2/PCDHA3/PCDHA4/PCDHA8	11
LumA.comp162	LumA	comp162	GO:0098742	cell-cell adhesion via plasma-membrane adhesion molecules	12/77	273/18862	1.057801558533214e-9	8.605215678667697e-7	7.716384000668605e-7	SLITRK3/CDH10/PCDHA7/PCDHA10/PCDHA9/PCDHA6/PCDHA1/PCDHA5/PCDHA2/PCDHA3/PCDHA4/PCDHA8	12
LumA.comp164	LumA	comp164	GO:0030902	hindbrain development	6/61	139/18862	5.719783540426024e-6	0.00532471976337233	0.00442255022884277	DAB1/LHX1/HOXB3/CDK5R2/NLGN4X/CKB	6
LumA.comp164	LumA	comp164	GO:0001764	neuron migration	6/61	145/18862	7.294136662153884e-6	0.00532471976337233	0.00442255022884277	DAB1/SRF/LHX1/CDK5R2/KIAA0319/FEZF2	6
LumA.comp164	LumA	comp164	GO:0021549	cerebellum development	5/61	94/18862	1.3175538499680306e-5	0.00595555858891549	0.00494650576382887	DAB1/LHX1/CDK5R2/NLGN4X/CKB	5
LumA.comp164	LumA	comp164	GO:0022037	metencephalon development	5/61	101/18862	1.868644370429397e-5	0.00595555858891549	0.00494650576382887	DAB1/LHX1/CDK5R2/NLGN4X/CKB	5
LumA.comp164	LumA	comp164	GO:0022029	telencephalon cell migration	4/61	50/18862	2.0395748592176342e-5	0.00595555858891549	0.00494650576382887	DAB1/SRF/CDK5R2/FEZF2	4
LumA.comp164	LumA	comp164	GO:0021885	forebrain cell migration	4/61	53/18862	2.574591104715087e-5	0.00626483835480671	0.00520338412742417	DAB1/SRF/CDK5R2/FEZF2	4
LumA.comp167	LumA	comp167	GO:0015872	dopamine transport	6/66	47/18862	1.3957380817358754e-8	2.0405690754978497e-5	1.6704781041407268e-5	SNCA/DRD4/SYT6/SYT1/KCNA2/SYT13	6
LumA.comp167	LumA	comp167	GO:0014046	dopamine secretion	5/66	33/18862	9.890404220139117e-8	4.819923656614462e-5	3.9457507362449734e-5	SNCA/SYT6/SYT1/KCNA2/SYT13	5
LumA.comp167	LumA	comp167	GO:0014059	regulation of dopamine secretion	5/66	33/18862	9.890404220139117e-8	4.819923656614462e-5	3.9457507362449734e-5	SNCA/SYT6/SYT1/KCNA2/SYT13	5
LumA.comp167	LumA	comp167	GO:0051937	catecholamine transport	6/66	68/18862	1.343485076789477e-7	4.910437955665538e-5	4.0198487692358825e-5	SNCA/DRD4/SYT6/SYT1/KCNA2/SYT13	6
LumA.comp167	LumA	comp167	GO:0015844	monoamine transport	6/66	79/18862	3.3109551111599244e-7	9.107310735192398e-5	7.455549215864177e-5	SNCA/DRD4/SYT6/SYT1/KCNA2/SYT13	6
LumA.comp167	LumA	comp167	GO:0099003	vesicle-mediated transport in synapse	8/66	194/18862	3.737610424839562e-7	9.107310735192398e-5	7.455549215864177e-5	CACNB2/SNCA/SYNJ2/DRD4/SYT6/SYT1/CPLX2/FGF14	8
LumA.comp167	LumA	comp167	GO:0051952	regulation of amine transport	6/66	86/18862	5.494303467876645e-7	1.1475245242908076e-4	9.394019613497362e-5	SNCA/DRD4/SYT6/SYT1/KCNA2/SYT13	6
LumA.comp167	LumA	comp167	GO:0048284	organelle fusion	7/66	145/18862	7.314082761006985e-7	1.3366486245740264e-4	1.0942252762190713e-4	SNCA/VAV3/DYSF/SYT1/PCDHGA3/CPLX2/SYT13	7
LumA.comp167	LumA	comp167	GO:0015837	amine transport	6/66	94/18862	9.309625529586264e-7	1.5043552313733928e-4	1.2315155144873986e-4	SNCA/DRD4/SYT6/SYT1/KCNA2/SYT13	6
LumA.comp167	LumA	comp167	GO:0050433	regulation of catecholamine secretion	5/66	52/18862	1.0289707464934289e-6	1.5043552313733928e-4	1.2315155144873986e-4	SNCA/SYT6/SYT1/KCNA2/SYT13	5
LumA.comp167	LumA	comp167	GO:0050432	catecholamine secretion	5/66	53/18862	1.13309719881293e-6	1.5059891860586395e-4	1.2328531244500492e-4	SNCA/SYT6/SYT1/KCNA2/SYT13	5
LumA.comp167	LumA	comp167	GO:0006906	vesicle fusion	6/66	104/18862	1.6882599072126414e-6	2.0568633202874015e-4	1.6838171179831346e-4	SNCA/VAV3/DYSF/SYT1/CPLX2/SYT13	6
LumA.comp167	LumA	comp167	GO:0090174	organelle membrane fusion	6/66	110/18862	2.344369716239111e-6	2.636514250108908e-4	2.158338758999084e-4	SNCA/VAV3/DYSF/SYT1/CPLX2/SYT13	6
LumA.comp167	LumA	comp167	GO:0099504	synaptic vesicle cycle	7/66	177/18862	2.7795563533525923e-6	2.902650991858207e-4	2.376207198317216e-4	CACNB2/SNCA/SYNJ2/SYT6/SYT1/CPLX2/FGF14	7
LumA.comp167	LumA	comp167	GO:0051588	regulation of neurotransmitter transport	5/66	99/18862	2.4950637631003807e-5	0.00243185548110183	0.00199079824466325	CACNB2/SNCA/DRD4/SYT1/CPLX2	5
LumA.comp167	LumA	comp167	GO:0061025	membrane fusion	6/66	172/18862	3.043560472338143e-5	0.00272208832688011	0.00222839256077665	SNCA/VAV3/DYSF/SYT1/CPLX2/SYT13	6
LumA.comp167	LumA	comp167	GO:0016079	synaptic vesicle exocytosis	5/66	104/18862	3.1652189847443235e-5	0.00272208832688011	0.00222839256077665	CACNB2/SNCA/SYT6/SYT1/CPLX2	5
LumA.comp167	LumA	comp167	GO:0015850	organic hydroxy compound transport	7/66	271/18862	4.418270489646911e-5	0.00358861747547988	0.00293776230802838	SNCA/DRD4/SYT6/SYT1/KCNA2/SLC5A8/SYT13	7
LumA.comp167	LumA	comp167	GO:0051590	positive regulation of neurotransmitter transport	3/66	22/18862	6.00879691117554e-5	0.00462361109691507	0.00378504270803689	CACNB2/DRD4/SYT1	3
LumA.comp167	LumA	comp167	GO:0017157	regulation of exocytosis	6/66	197/18862	6.491347246262383e-5	0.0047451748370178	0.00388455885210543	CACNB2/SNCA/SYT6/SYT1/CPLX2/SYT13	6
LumA.comp167	LumA	comp167	GO:0031338	regulation of vesicle fusion	3/66	24/18862	7.85785044591316e-5	0.00547056064377382	0.0044783839383475	SNCA/SYT1/CPLX2	3
LumA.comp167	LumA	comp167	GO:0006836	neurotransmitter transport	6/66	209/18862	8.998209535462015e-5	0.00597971924583884	0.0048951982018279	CACNB2/SNCA/DRD4/SYT6/SYT1/CPLX2	6
LumA.comp167	LumA	comp167	GO:0001505	regulation of neurotransmitter levels	6/66	211/18862	9.48219045757726e-5	0.0060273749778165	0.00493421077815347	CACNB2/SNCA/DRD4/SYT6/SYT1/CPLX2	6
LumA.comp167	LumA	comp167	GO:0036465	synaptic vesicle recycling	4/66	72/18862	1.1762267113886508e-4	0.00716518105020919	0.00586565688968814	SNCA/SYNJ2/SYT1/FGF14	4
LumA.comp167	LumA	comp167	GO:0042391	regulation of membrane potential	8/66	431/18862	1.254360444274927e-4	0.00733549987811977	0.00600508557953933	CACNB2/KCNK2/DRD4/HTR3D/KCNH2/KCNA2/FGF12/FGF14	8
LumA.comp167	LumA	comp167	GO:1904064	positive regulation of cation transmembrane transport	5/66	141/18862	1.3470263333419723e-4	0.00757443268979216	0.00620068397169968	CACNB2/SNCA/DRD4/KCNH2/FGF14	5
LumA.comp167	LumA	comp167	GO:0048678	response to axon injury	4/66	77/18862	1.5270701020864616e-4	0.00826880181203854	0.00676911776246513	KCNK2/CHL1/KIAA0319/SARM1	4
LumA.comp167	LumA	comp167	GO:1904062	regulation of cation transmembrane transport	7/66	340/18862	1.8180648687526736e-4	0.00949289585041574	0.00777120208936763	CACNB2/SNCA/DRD4/KCNH2/DPP6/FGF12/FGF14	7
LumA.comp168	LumA	comp168	GO:0007411	axon guidance	9/65	277/18862	4.346426408222535e-7	2.5549655251883897e-4	1.977388803523328e-4	NGFR/WNT3A/EPHB2/CRMP1/SEMA5A/EPHA5/OTX2/TBR1/EVX1	9
LumA.comp168	LumA	comp168	GO:0007409	axonogenesis	11/65	460/18862	4.40118091200792e-7	2.5549655251883897e-4	1.977388803523328e-4	NGFR/WNT3A/EPHB2/CRMP1/SEMA5A/NGF/EPHA5/OTX2/TBR1/EVX1/CTTN	11
LumA.comp168	LumA	comp168	GO:0097485	neuron projection guidance	9/65	278/18862	4.4797759062332955e-7	2.5549655251883897e-4	1.977388803523328e-4	NGFR/WNT3A/EPHB2/CRMP1/SEMA5A/EPHA5/OTX2/TBR1/EVX1	9
LumA.comp168	LumA	comp168	GO:0000578	embryonic axis specification	4/65	36/18862	6.962918103360356e-6	0.00272953787089332	0.00211249724173847	RIPPLY2/CITED1/BASP1/WNT1	4
LumA.comp168	LumA	comp168	GO:0009798	axis specification	5/65	82/18862	9.240535936770296e-6	0.00272953787089332	0.00211249724173847	RIPPLY2/OTX2/CITED1/BASP1/WNT1	5
LumA.comp168	LumA	comp168	GO:0050769	positive regulation of neurogenesis	7/65	217/18862	9.5717283608182e-6	0.00272953787089332	0.00211249724173847	NGFR/BIN1/WNT3A/EPHB2/SEMA5A/NGF/OBSL1	7
LumA.comp168	LumA	comp168	GO:0030900	forebrain development	8/65	357/18862	3.0016263271744773e-5	0.00706729449054309	0.00546965853708401	SOX2/WNT3A/EPHB2/SEMA5A/EPHA5/OTX2/TBR1/WNT1	8
LumA.comp168	LumA	comp168	GO:0051962	positive regulation of nervous system development	7/65	263/18862	3.3044042036437615e-5	0.00706729449054309	0.00546965853708401	NGFR/BIN1/WNT3A/EPHB2/SEMA5A/NGF/OBSL1	7
LumA.comp168	LumA	comp168	GO:0040019	positive regulation of embryonic development	3/65	21/18862	4.969502689279862e-5	0.00944757677928649	0.00731185307966557	WNT3A/OTX2/WNT1	3
LumA.comp168	LumA	comp168	GO:1901215	negative regulation of neuron death	6/65	195/18862	5.62455201357166e-5	0.00954372869597601	0.0073862688483422	WNT3A/NGF/INPP5A/CITED1/WNT1/SOD2	6
LumA.comp168	LumA	comp168	GO:0010720	positive regulation of cell development	7/65	290/18862	6.135652580697614e-5	0.00954372869597601	0.0073862688483422	NGFR/BIN1/WNT3A/EPHB2/SEMA5A/NGF/OBSL1	7
LumA.comp168	LumA	comp168	GO:0090287	regulation of cellular response to growth factor stimulus	7/65	296/18862	6.978147928340023e-5	0.00963544950510106	0.00745725520773763	NGFR/TGFB1I1/SHISA2/OTX2/CITED1/WNT1/FGFR1	7
LumA.comp168	LumA	comp168	GO:0009880	embryonic pattern specification	4/65	65/18862	7.42537692335022e-5	0.00963544950510106	0.00745725520773763	RIPPLY2/CITED1/BASP1/WNT1	4
LumA.comp168	LumA	comp168	GO:0050771	negative regulation of axonogenesis	4/65	66/18862	7.884061547131206e-5	0.00963544950510106	0.00745725520773763	NGFR/WNT3A/EPHB2/SEMA5A	4
LumA.comp169	LumA	comp169	GO:0007156	homophilic cell adhesion via plasma membrane adhesion molecules	16/96	167/18862	2.468396682725895e-16	3.8013308913978785e-13	3.668816964219962e-13	DSCAM/PCDHA4/PCDHA13/PCDHA2/PCDHA6/PCDHA10/PCDHAC1/PCDHAC2/PCDHA9/PCDHA3/PCDHA1/PCDHA11/PCDHA12/PCDHA5/PCDHA7/PCDHA8	16
LumA.comp169	LumA	comp169	GO:0098742	cell-cell adhesion via plasma-membrane adhesion molecules	16/96	273/18862	5.616981056627488e-13	4.3250754136031645e-10	4.1743038168200055e-10	DSCAM/PCDHA4/PCDHA13/PCDHA2/PCDHA6/PCDHA10/PCDHAC1/PCDHAC2/PCDHA9/PCDHA3/PCDHA1/PCDHA11/PCDHA12/PCDHA5/PCDHA7/PCDHA8	16
LumA.comp170	LumA	comp170	GO:0007156	homophilic cell adhesion via plasma membrane adhesion molecules	13/73	167/18862	6.978008089964423e-14	9.852947423029763e-11	8.616003673187649e-11	PCDHA4/PCDHA11/PCDHA5/PCDHA8/PCDHA3/PCDHA2/PCDHA7/PCDHA10/PCDHA6/PCDHA9/PCDHA1/PCDHB7/PCDHB3	13
LumA.comp170	LumA	comp170	GO:0098742	cell-cell adhesion via plasma-membrane adhesion molecules	14/73	273/18862	2.188575016541433e-12	1.5451339616782515e-9	1.3511571023174216e-9	PCDHA4/PCDHA11/PCDHA5/PCDHA8/PCDHA3/PCDHA2/PCDHA7/PCDHA10/PCDHA6/PCDHA9/PCDHA1/CLDN10/PCDHB7/PCDHB3	14
LumA.comp170	LumA	comp170	GO:0032412	regulation of ion transmembrane transporter activity	9/73	257/18862	6.387814904269452e-7	3.0065315482761553e-4	2.6290901342835324e-4	KCNC2/STAC3/EPO/GRIN2A/SPHK2/FGF12/FGF14/SCN3B/ATP1B1	9
LumA.comp170	LumA	comp170	GO:0022898	regulation of transmembrane transporter activity	9/73	268/18862	9.058300105018364e-7	3.197579937071482e-4	2.7961542166280367e-4	KCNC2/STAC3/EPO/GRIN2A/SPHK2/FGF12/FGF14/SCN3B/ATP1B1	9
LumA.comp170	LumA	comp170	GO:0032409	regulation of transporter activity	9/73	283/18862	1.4225159186026515e-6	4.017184954133888e-4	3.512865626359812e-4	KCNC2/STAC3/EPO/GRIN2A/SPHK2/FGF12/FGF14/SCN3B/ATP1B1	9
LumA.comp170	LumA	comp170	GO:1904062	regulation of cation transmembrane transport	9/73	340/18862	6.3628136825320635e-6	0.00149738215328921	0.00130940007887896	KCNC2/STAC3/EPO/GRIN2A/SPHK2/FGF12/FGF14/SCN3B/ATP1B1	9
LumA.comp170	LumA	comp170	GO:0030901	midbrain development	5/73	86/18862	2.062380930715199e-5	0.0041601169630998	0.00363785388229914	WNT1/FOXB1/MAOB/OTX2/EN1	5
LumA.comp170	LumA	comp170	GO:0097305	response to alcohol	7/73	233/18862	3.269088969684775e-5	0.00576994203149362	0.00504558073873716	KCNC2/CAT/ADCY5/GSTP1/MAOB/GRIN2A/SPHK2	7
LumA.comp170	LumA	comp170	GO:2000649	regulation of sodium ion transmembrane transporter activity	4/73	54/18862	5.640274239922616e-5	0.00884896358530081	0.00773806044845524	FGF12/FGF14/SCN3B/ATP1B1	4
LumA.comp170	LumA	comp170	GO:2001257	regulation of cation channel activity	6/73	177/18862	6.343991637126237e-5	0.00895771619162224	0.00783316020036744	KCNC2/STAC3/EPO/GRIN2A/FGF12/FGF14	6
LumA.comp173	LumA	comp173	GO:0021537	telencephalon development	8/62	231/18862	8.578277102898896e-7	0.00113399647682431	9.251444792739364e-4	NRG3/LHX5/RFX4/NEUROD1/PROX1/ALK/FEZF2/ASCL1	8
LumA.comp173	LumA	comp173	GO:0045165	cell fate commitment	8/62	251/18862	1.599430855887606e-6	0.00113399647682431	9.251444792739364e-4	WNT9B/NEUROD1/APC2/PROX1/FEZF2/IRF4/ASCL1/EOMES	8
LumA.comp173	LumA	comp173	GO:0021766	hippocampus development	5/62	73/18862	4.118220900668804e-6	0.00194654574571612	0.00158804377888947	LHX5/NEUROD1/PROX1/ALK/FEZF2	5
LumA.comp173	LumA	comp173	GO:0021542	dentate gyrus development	3/62	14/18862	1.1996765419020104e-5	0.00342839313997016	0.00279697428611625	NEUROD1/PROX1/FEZF2	3
LumA.comp173	LumA	comp173	GO:0021543	pallium development	6/62	156/18862	1.2191731241561667e-5	0.00342839313997016	0.00279697428611625	LHX5/NEUROD1/PROX1/ALK/FEZF2/ASCL1	6
LumA.comp173	LumA	comp173	GO:0021761	limbic system development	5/62	98/18862	1.748431246855082e-5	0.00342839313997016	0.00279697428611625	LHX5/NEUROD1/PROX1/ALK/FEZF2	5
LumA.comp173	LumA	comp173	GO:0021879	forebrain neuron differentiation	4/62	49/18862	2.0068352244189053e-5	0.00342839313997016	0.00279697428611625	LHX5/PROX1/FEZF2/ASCL1	4
LumA.comp173	LumA	comp173	GO:0030900	forebrain development	8/62	357/18862	2.112272181608225e-5	0.00342839313997016	0.00279697428611625	NRG3/LHX5/RFX4/NEUROD1/PROX1/ALK/FEZF2/ASCL1	8
LumA.comp173	LumA	comp173	GO:2000179	positive regulation of neural precursor cell proliferation	4/62	50/18862	2.1759900042123756e-5	0.00342839313997016	0.00279697428611625	LHX5/PITX3/PROX1/ASCL1	4
LumA.comp173	LumA	comp173	GO:2001257	regulation of cation channel activity	6/62	177/18862	2.4946744274049877e-5	0.00353744833806027	0.00288594441654534	NTSR1/FGF12/RASGRF1/DAPK1/GRIA4/PDE4D	6
LumA.comp173	LumA	comp173	GO:0021516	dorsal spinal cord development	3/62	19/18862	3.156408165586861e-5	0.00404079197054606	0.00329658553606274	LHX5/PROX1/ASCL1	3
LumA.comp173	LumA	comp173	GO:0021872	forebrain generation of neurons	4/62	56/18862	3.4195700738048506e-5	0.00404079197054606	0.00329658553606274	LHX5/PROX1/FEZF2/ASCL1	4
LumA.comp173	LumA	comp173	GO:0007389	pattern specification process	8/62	426/18862	7.370937969266818e-5	0.00803999233878488	0.00655923953702367	NRG3/RFX4/NEUROD1/APC2/FEZF2/ASCL1/EOMES/SIM2	8
LumA.comp174	LumA	comp174	GO:2000696	regulation of epithelial cell differentiation involved in kidney development	4/56	18/18862	2.066835220149328e-7	3.0754508075822e-4	2.3888263912883812e-4	PRKX/CITED1/WNT9B/PAX2	4
LumA.comp174	LumA	comp174	GO:0003337	mesenchymal to epithelial transition involved in metanephros morphogenesis	3/56	12/18862	5.350928280318247e-6	0.00261181153478524	0.00202869911233319	CITED1/WNT9B/PAX2	3
LumA.comp174	LumA	comp174	GO:0060993	kidney morphogenesis	5/56	88/18862	6.2411801092658364e-6	0.00261181153478524	0.00202869911233319	PRKX/CITED1/SIX1/WNT9B/PAX2	5
LumA.comp174	LumA	comp174	GO:0045165	cell fate commitment	7/56	251/18862	9.041755118746203e-6	0.00261181153478524	0.00202869911233319	TBX2/BCL11B/GATA5/SIX1/WNT9B/TBX21/PAX2	7
LumA.comp174	LumA	comp174	GO:0072283	metanephric renal vesicle morphogenesis	3/56	15/18862	1.0996931481458783e-5	0.00261181153478524	0.00202869911233319	CITED1/WNT9B/PAX2	3
LumA.comp174	LumA	comp174	GO:0035850	epithelial cell differentiation involved in kidney development	4/56	48/18862	1.2301268663956938e-5	0.00261181153478524	0.00202869911233319	PRKX/CITED1/WNT9B/PAX2	4
LumA.comp174	LumA	comp174	GO:0072079	nephron tubule formation	3/56	17/18862	1.6365851514511063e-5	0.00261181153478524	0.00202869911233319	SIX1/WNT9B/PAX2	3
LumA.comp174	LumA	comp174	GO:0001658	branching involved in ureteric bud morphogenesis	4/56	52/18862	1.6964939107798987e-5	0.00261181153478524	0.00202869911233319	CITED1/SIX1/WNT9B/PAX2	4
LumA.comp174	LumA	comp174	GO:0048562	embryonic organ morphogenesis	7/56	277/18862	1.712386262413684e-5	0.00261181153478524	0.00202869911233319	TBX2/ALX1/MMP16/SIX1/WNT9B/TBX21/PAX2	7
LumA.comp174	LumA	comp174	GO:0072077	renal vesicle morphogenesis	3/56	18/18862	1.9597685113010325e-5	0.00261181153478524	0.00202869911233319	CITED1/WNT9B/PAX2	3
LumA.comp174	LumA	comp174	GO:0060231	mesenchymal to epithelial transition	3/56	19/18862	2.322327194664828e-5	0.00261181153478524	0.00202869911233319	CITED1/WNT9B/PAX2	3
LumA.comp174	LumA	comp174	GO:0072087	renal vesicle development	3/56	19/18862	2.322327194664828e-5	0.00261181153478524	0.00202869911233319	CITED1/WNT9B/PAX2	3
LumA.comp174	LumA	comp174	GO:0060675	ureteric bud morphogenesis	4/56	58/18862	2.6237719773904724e-5	0.00261181153478524	0.00202869911233319	CITED1/SIX1/WNT9B/PAX2	4
LumA.comp174	LumA	comp174	GO:0061005	cell differentiation involved in kidney development	4/56	58/18862	2.6237719773904724e-5	0.00261181153478524	0.00202869911233319	PRKX/CITED1/WNT9B/PAX2	4
LumA.comp174	LumA	comp174	GO:0048568	embryonic organ development	8/56	412/18862	2.7476223675460697e-5	0.00261181153478524	0.00202869911233319	TBX2/ALX1/MMP16/CITED1/SIX1/WNT9B/TBX21/PAX2	8
LumA.comp174	LumA	comp174	GO:0072171	mesonephric tubule morphogenesis	4/56	59/18862	2.8083994997690833e-5	0.00261181153478524	0.00202869911233319	CITED1/SIX1/WNT9B/PAX2	4
LumA.comp174	LumA	comp174	GO:0060562	epithelial tube morphogenesis	7/56	309/18862	3.4490783044385826e-5	0.00301895795117918	0.00234494611657805	TBX2/PRKX/CITED1/SIX1/WNT9B/TBX21/PAX2	7
LumA.comp174	LumA	comp174	GO:0072078	nephron tubule morphogenesis	4/56	67/18862	4.647053250288379e-5	0.00377773116630114	0.00293431580404545	CITED1/SIX1/WNT9B/PAX2	4
LumA.comp174	LumA	comp174	GO:0072088	nephron epithelium morphogenesis	4/56	69/18862	5.218314057405314e-5	0.00377773116630114	0.00293431580404545	CITED1/SIX1/WNT9B/PAX2	4
LumA.comp174	LumA	comp174	GO:0072202	cell differentiation involved in metanephros development	3/56	25/18862	5.4430143290382034e-5	0.00377773116630114	0.00293431580404545	CITED1/WNT9B/PAX2	3
LumA.comp174	LumA	comp174	GO:0072273	metanephric nephron morphogenesis	3/56	25/18862	5.4430143290382034e-5	0.00377773116630114	0.00293431580404545	CITED1/WNT9B/PAX2	3
LumA.comp174	LumA	comp174	GO:0061333	renal tubule morphogenesis	4/56	71/18862	5.839235001675153e-5	0.00377773116630114	0.00293431580404545	CITED1/SIX1/WNT9B/PAX2	4
LumA.comp174	LumA	comp174	GO:0072028	nephron morphogenesis	4/56	71/18862	5.839235001675153e-5	0.00377773116630114	0.00293431580404545	CITED1/SIX1/WNT9B/PAX2	4
LumA.comp174	LumA	comp174	GO:0030856	regulation of epithelial cell differentiation	5/56	156/18862	9.865366122447276e-5	0.00601154698823126	0.00466941043652937	PRKX/CITED1/WNT9B/PAX2/ALOX15B	5
LumA.comp174	LumA	comp174	GO:0001656	metanephros development	4/56	82/18862	1.0259958229597652e-4	0.00601154698823126	0.00466941043652937	CITED1/SIX1/WNT9B/PAX2	4
LumA.comp174	LumA	comp174	GO:0003338	metanephros morphogenesis	3/56	31/18862	1.05040471568557e-4	0.00601154698823126	0.00466941043652937	CITED1/WNT9B/PAX2	3
LumA.comp174	LumA	comp174	GO:0001657	ureteric bud development	4/56	86/18862	1.2347624015291732e-4	0.00644535597455549	0.00500636733167935	CITED1/SIX1/WNT9B/PAX2	4
LumA.comp174	LumA	comp174	GO:0072163	mesonephric epithelium development	4/56	87/18862	1.291425725914198e-4	0.00644535597455549	0.00500636733167935	CITED1/SIX1/WNT9B/PAX2	4
LumA.comp174	LumA	comp174	GO:0072164	mesonephric tubule development	4/56	87/18862	1.291425725914198e-4	0.00644535597455549	0.00500636733167935	CITED1/SIX1/WNT9B/PAX2	4
LumA.comp174	LumA	comp174	GO:0001708	cell fate specification	4/56	88/18862	1.3499501985247508e-4	0.00644535597455549	0.00500636733167935	TBX2/SIX1/TBX21/PAX2	4
LumA.comp174	LumA	comp174	GO:0072080	nephron tubule development	4/56	88/18862	1.3499501985247508e-4	0.00644535597455549	0.00500636733167935	CITED1/SIX1/WNT9B/PAX2	4
LumA.comp174	LumA	comp174	GO:0010092	specification of animal organ identity	3/56	34/18862	1.3895605080839964e-4	0.00644535597455549	0.00500636733167935	GATA5/SIX1/PAX2	3
LumA.comp174	LumA	comp174	GO:0048704	embryonic skeletal system morphogenesis	4/56	90/18862	1.4727291877344553e-4	0.00644535597455549	0.00500636733167935	ALX1/MMP16/SIX1/WNT9B	4
LumA.comp174	LumA	comp174	GO:0061326	renal tubule development	4/56	90/18862	1.4727291877344553e-4	0.00644535597455549	0.00500636733167935	CITED1/SIX1/WNT9B/PAX2	4
LumA.comp174	LumA	comp174	GO:0001823	mesonephros development	4/56	91/18862	1.537057499926421e-4	0.00653469017111575	0.0050757567967495	CITED1/SIX1/WNT9B/PAX2	4
LumA.comp174	LumA	comp174	GO:0072210	metanephric nephron development	3/56	39/18862	2.0999934088926904e-4	0.00867997275675645	0.00674208410223442	CITED1/WNT9B/PAX2	3
LumA.comp176	LumA	comp176	GO:0007156	homophilic cell adhesion via plasma membrane adhesion molecules	12/69	167/18862	8.87044613189747e-13	1.2347661015601276e-9	1.11860994379086e-9	PCDHA5/PCDHA4/PCDHA10/PCDHA11/PCDHA7/PCDHA2/PCDHA12/PCDHA3/PCDHA6/PCDHA8/PCDHA1/PCDHA9	12
LumA.comp176	LumA	comp176	GO:0098742	cell-cell adhesion via plasma-membrane adhesion molecules	12/69	273/18862	2.8118133229055026e-10	1.9570220727422305e-7	1.772922295179365e-7	PCDHA5/PCDHA4/PCDHA10/PCDHA11/PCDHA7/PCDHA2/PCDHA12/PCDHA3/PCDHA6/PCDHA8/PCDHA1/PCDHA9	12
LumA.comp177	LumA	comp177	GO:0007156	homophilic cell adhesion via plasma membrane adhesion molecules	15/76	167/18862	1.51448328060809e-16	2.271724920912135e-13	2.0676682262617821e-13	CADM3/CDH8/PCDHA13/PCDHA6/PCDHA10/PCDHA11/PCDHA8/PCDHA1/PCDHA9/PCDHA4/PCDHA3/PCDHA5/PCDHA7/PCDHA2/PCDHA12	15
LumA.comp177	LumA	comp177	GO:0098742	cell-cell adhesion via plasma-membrane adhesion molecules	15/76	273/18862	2.2502347750897314e-13	1.6876760813172982e-10	1.5360813175217801e-10	CADM3/CDH8/PCDHA13/PCDHA6/PCDHA10/PCDHA11/PCDHA8/PCDHA1/PCDHA9/PCDHA4/PCDHA3/PCDHA5/PCDHA7/PCDHA2/PCDHA12	15
LumA.comp178	LumA	comp178	GO:0007156	homophilic cell adhesion via plasma membrane adhesion molecules	21/86	167/18862	7.4886426997380095e-25	9.772678723158104e-22	9.396275892723903e-22	CDH7/ROBO2/PCDHB3/PCDHGB5/PCDHGB4/PCDHGA6/PCDHGB2/PCDHGA7/PCDHGA5/PCDHGA1/PCDHGA9/PCDHGA8/PCDHGA10/PCDHGA4/PCDHGB3/PCDHGA2/PCDHGA3/PCDHGB6/PCDHGB1/DSC3/PALLD	21
LumA.comp178	LumA	comp178	GO:0098742	cell-cell adhesion via plasma-membrane adhesion molecules	22/86	273/18862	1.0809114095932139e-21	7.052946947595719e-19	6.78129684334269e-19	CDH7/ROBO2/PCDHB3/PCDHGB5/PCDHGB4/PCDHGA6/PCDHGB2/PCDHGA7/PCDHGA5/PCDHGA1/PCDHGA9/PCDHGA8/PCDHGA10/PCDHGA4/PCDHGB3/PCDHGA2/PCDHGA3/PCDHGB6/PCDHGB1/CLDN10/DSC3/PALLD	22
LumA.comp179	LumA	comp179	GO:0007156	homophilic cell adhesion via plasma membrane adhesion molecules	18/81	167/18862	1.2388027564121143e-20	1.6983985790410087e-17	1.558283467276291e-17	PKD1/PCDHGA4/PCDHGA10/PCDHGA8/PCDHGA9/PCDHGB5/PCDHGA2/PCDHGB3/PCDHGA7/PCDHGB6/PCDHGA3/PCDHGA6/PCDHGB2/PCDHGA1/PCDHGB1/PCDHGB4/PCDHGB7/PCDHGA5	18
LumA.comp179	LumA	comp179	GO:0098742	cell-cell adhesion via plasma-membrane adhesion molecules	19/81	273/18862	4.068823266262361e-18	2.7891783490228482e-15	2.5590756858860637e-15	PKD1/SCARF2/PCDHGA4/PCDHGA10/PCDHGA8/PCDHGA9/PCDHGB5/PCDHGA2/PCDHGB3/PCDHGA7/PCDHGB6/PCDHGA3/PCDHGA6/PCDHGB2/PCDHGA1/PCDHGB1/PCDHGB4/PCDHGB7/PCDHGA5	19
LumA.comp182	LumA	comp182	GO:0007156	homophilic cell adhesion via plasma membrane adhesion molecules	11/72	167/18862	3.566135035231494e-11	4.525425359708766e-8	4.1404704672214086e-8	PCDHGA7/PCDHGA3/PCDHGB2/PCDHGA2/PCDHGB3/PCDHGA1/PCDHGA6/PCDHGA4/PCDHGA5/PCDHGB1/PCDHB15	11
LumA.comp182	LumA	comp182	GO:0098742	cell-cell adhesion via plasma-membrane adhesion molecules	12/72	273/18862	4.715370445099647e-10	2.991902547415727e-7	2.73739663207627e-7	NTNG1/PCDHGA7/PCDHGA3/PCDHGB2/PCDHGA2/PCDHGB3/PCDHGA1/PCDHGA6/PCDHGA4/PCDHGA5/PCDHGB1/PCDHB15	12
LumA.comp183	LumA	comp183	GO:0007156	homophilic cell adhesion via plasma membrane adhesion molecules	9/92	167/18862	1.247597271044888e-7	2.260646255133337e-4	2.1090960182085157e-4	PCDH10/CDH7/PCDHB15/PCDHA2/PCDHA3/PCDHA5/PCDHA1/PCDHA6/PCDHA4	9
LumA.comp183	LumA	comp183	GO:0098742	cell-cell adhesion via plasma-membrane adhesion molecules	9/92	273/18862	7.439177366844564e-6	0.00673989469436117	0.00628806255323808	PCDH10/CDH7/PCDHB15/PCDHA2/PCDHA3/PCDHA5/PCDHA1/PCDHA6/PCDHA4	9
LumA.comp186	LumA	comp186	GO:0007409	axonogenesis	14/70	460/18862	1.200986380935126e-9	2.1365547716835894e-6	1.6295488895003974e-6	NTRK1/CCK/SPTBN4/CTNNA2/LHX4/UST/APBB1/SMO/SLITRK5/PAX2/VAX1/TUBB2B/THY1/NEFL	14
LumA.comp187	LumA	comp187	GO:0042391	regulation of membrane potential	11/72	431/18862	6.7392089785371e-7	0.00115038297263628	8.803535097225834e-4	CCK/GRM1/FZD9/RELN/GRIN2A/WNT7A/MPP2/CACNA1H/CACNA1A/DCN/GABRP	11
LumA.comp187	LumA	comp187	GO:0010001	glial cell differentiation	7/72	210/18862	1.5311015232008366e-5	0.00749737974532436	0.00573751935617891	OLIG1/SKI/ARHGEF10/TTBK1/RELN/MMP24/SOX9	7
LumA.comp187	LumA	comp187	GO:0048705	skeletal system morphogenesis	7/72	213/18862	1.6781013769859897e-5	0.00749737974532436	0.00573751935617891	HOXB6/SMPD3/SKI/COL2A1/WNT7A/BMP6/SOX9	7
LumA.comp187	LumA	comp187	GO:0051899	membrane depolarization	5/72	87/18862	2.0395201617844304e-5	0.00749737974532436	0.00573751935617891	CCK/FZD9/CACNA1H/CACNA1A/DCN	5
LumA.comp187	LumA	comp187	GO:0060349	bone morphogenesis	5/72	90/18862	2.4044571003046213e-5	0.00749737974532436	0.00573751935617891	SMPD3/SKI/COL2A1/BMP6/SOX9	5
LumA.comp187	LumA	comp187	GO:0015837	amine transport	5/72	94/18862	2.967798078964824e-5	0.00749737974532436	0.00573751935617891	CCK/SYT6/SLC18A2/GDNF/SYT7	5
LumA.comp187	LumA	comp187	GO:0015872	dopamine transport	4/72	47/18862	3.0744966735366444e-5	0.00749737974532436	0.00573751935617891	SYT6/SLC18A2/GDNF/SYT7	4
LumA.comp187	LumA	comp187	GO:0032026	response to magnesium ion	3/72	18/18862	4.176401421565328e-5	0.00767513234945949	0.00587354808107743	SMPD3/BMP6/CNGA3	3
LumA.comp187	LumA	comp187	GO:0060350	endochondral bone morphogenesis	4/72	52/18862	4.599830460777038e-5	0.00767513234945949	0.00587354808107743	SMPD3/COL2A1/BMP6/SOX9	4
LumA.comp187	LumA	comp187	GO:0002062	chondrocyte differentiation	5/72	103/18862	4.608944680746668e-5	0.00767513234945949	0.00587354808107743	SMPD3/COL2A1/WNT7A/BMP6/SOX9	5
LumA.comp187	LumA	comp187	GO:0051900	regulation of mitochondrial depolarization	3/72	19/18862	4.945896651672783e-5	0.00767513234945949	0.00587354808107743	CCK/FZD9/DCN	3
LumA.comp187	LumA	comp187	GO:0001502	cartilage condensation	3/72	20/18862	5.802771464134609e-5	0.00825444240773148	0.0063168766552553	COL2A1/WNT7A/SOX9	3
LumA.comp187	LumA	comp187	GO:1903532	positive regulation of secretion by cell	7/72	271/18862	7.76735162710289e-5	0.00850688872671154	0.00651006623491445	FRMD4A/SMPD3/CCK/BMP6/GDNF/CACNA1H/SYT7	7
LumA.comp187	LumA	comp187	GO:0051882	mitochondrial depolarization	3/72	22/18862	7.79597721057707e-5	0.00850688872671154	0.00651006623491445	CCK/FZD9/DCN	3
LumA.comp187	LumA	comp187	GO:0071248	cellular response to metal ion	6/72	189/18862	8.437020355699685e-5	0.00850688872671154	0.00651006623491445	SMPD3/SYT6/BMP6/CACNA1H/RYR1/SYT7	6
LumA.comp187	LumA	comp187	GO:1905330	regulation of morphogenesis of an epithelium	4/72	61/18862	8.640086096668113e-5	0.00850688872671154	0.00651006623491445	TBX2/GDNF/PIK3CD/SOX9	4
LumA.comp187	LumA	comp187	GO:0098743	cell aggregation	3/72	23/18862	8.940838930834286e-5	0.00850688872671154	0.00651006623491445	COL2A1/WNT7A/SOX9	3
LumA.comp187	LumA	comp187	GO:0001501	skeletal system development	9/72	486/18862	9.370175541766092e-5	0.00850688872671154	0.00651006623491445	HOXB6/SMPD3/DLL3/SKI/COL2A1/WNT7A/BMP6/SOX9/RYR1	9
LumA.comp187	LumA	comp187	GO:0060348	bone development	6/72	193/18862	9.468710357792576e-5	0.00850688872671154	0.00651006623491445	SMPD3/SKI/COL2A1/BMP6/SOX9/RYR1	6
LumA.comp187	LumA	comp187	GO:0042063	gliogenesis	7/72	283/18862	1.0179409962415026e-4	0.00868812640292122	0.00664876198071423	OLIG1/SKI/ARHGEF10/TTBK1/RELN/MMP24/SOX9	7
LumA.comp187	LumA	comp187	GO:0060351	cartilage development involved in endochondral bone morphogenesis	3/72	26/18862	1.301858250462053e-4	0.00960264907221107	0.00734861868998485	SMPD3/COL2A1/SOX9	3
LumA.comp187	LumA	comp187	GO:0051047	positive regulation of secretion	7/72	295/18862	1.3169962698920308e-4	0.00960264907221107	0.00734861868998485	FRMD4A/SMPD3/CCK/BMP6/GDNF/CACNA1H/SYT7	7
LumA.comp187	LumA	comp187	GO:0051937	catecholamine transport	4/72	68/18862	1.321470435203372e-4	0.00960264907221107	0.00734861868998485	SYT6/SLC18A2/GDNF/SYT7	4
LumA.comp187	LumA	comp187	GO:0050804	modulation of chemical synaptic transmission	8/72	405/18862	1.5196209288498066e-4	0.00960264907221107	0.00734861868998485	PRKAR1B/GRM1/RELN/GRIN2A/WNT7A/MPP2/CACNA1A/SYT7	8
LumA.comp187	LumA	comp187	GO:0099177	regulation of trans-synaptic signaling	8/72	406/18862	1.5454800280534557e-4	0.00960264907221107	0.00734861868998485	PRKAR1B/GRM1/RELN/GRIN2A/WNT7A/MPP2/CACNA1A/SYT7	8
LumA.comp187	LumA	comp187	GO:0035107	appendage morphogenesis	5/72	134/18862	1.60408055306498e-4	0.00960264907221107	0.00734861868998485	TBX2/SKI/COL2A1/WNT7A/SOX9	5
LumA.comp187	LumA	comp187	GO:0035108	limb morphogenesis	5/72	134/18862	1.60408055306498e-4	0.00960264907221107	0.00734861868998485	TBX2/SKI/COL2A1/WNT7A/SOX9	5
LumA.comp187	LumA	comp187	GO:0001958	endochondral ossification	3/72	28/18862	1.631381506116702e-4	0.00960264907221107	0.00734861868998485	SMPD3/COL2A1/BMP6	3
LumA.comp187	LumA	comp187	GO:0036075	replacement ossification	3/72	28/18862	1.631381506116702e-4	0.00960264907221107	0.00734861868998485	SMPD3/COL2A1/BMP6	3
LumA.comp187	LumA	comp187	GO:0060078	regulation of postsynaptic membrane potential	5/72	136/18862	1.7191874728255996e-4	0.00964525722120021	0.00738122542565255	GRM1/RELN/GRIN2A/WNT7A/MPP2	5
LumA.comp187	LumA	comp187	GO:0071241	cellular response to inorganic substance	6/72	216/18862	1.7516284350158564e-4	0.00964525722120021	0.00738122542565255	SMPD3/SYT6/BMP6/CACNA1H/RYR1/SYT7	6
LumA.comp189	LumA	comp189	GO:0007156	homophilic cell adhesion via plasma membrane adhesion molecules	12/81	167/18862	6.494932262673592e-12	1.2294906773241111e-8	1.0870465576474749e-8	CDH8/PCDHA7/PCDHA10/PCDHA9/PCDHA6/PCDHA1/PCDHA5/PCDHA2/PCDHA3/PCDHA4/PCDHA8/FAT1	12
LumA.comp189	LumA	comp189	GO:0098742	cell-cell adhesion via plasma-membrane adhesion molecules	12/81	273/18862	1.933868057878012e-9	1.8304061167815385e-6	1.6183422168558102e-6	CDH8/PCDHA7/PCDHA10/PCDHA9/PCDHA6/PCDHA1/PCDHA5/PCDHA2/PCDHA3/PCDHA4/PCDHA8/FAT1	12
LumA.comp192	LumA	comp192	GO:0007156	homophilic cell adhesion via plasma membrane adhesion molecules	14/94	167/18862	9.895800824087881e-14	1.4022349767732527e-10	1.3729121564366135e-10	PCDHA1/PCDHA6/PCDHA11/PCDHA3/PCDHA8/PCDHA7/PCDHA9/PCDHA13/PCDHA12/PCDHA4/PCDHA10/PCDHA5/PCDHA2/PALLD	14
LumA.comp192	LumA	comp192	GO:0098742	cell-cell adhesion via plasma-membrane adhesion molecules	14/94	273/18862	7.868340748240044e-11	5.5747194201280716e-8	5.4581437400949366e-8	PCDHA1/PCDHA6/PCDHA11/PCDHA3/PCDHA8/PCDHA7/PCDHA9/PCDHA13/PCDHA12/PCDHA4/PCDHA10/PCDHA5/PCDHA2/PALLD	14
LumA.comp194	LumA	comp194	GO:0007156	homophilic cell adhesion via plasma membrane adhesion molecules	15/71	167/18862	5.065678224951129e-17	6.433411345687933e-14	5.886851326680048e-14	PCDHA2/PCDHA13/PCDHAC2/PCDHA3/PCDHA11/PCDHA8/PCDHA7/PCDHA5/PCDHA1/PCDHA4/PCDHA9/PCDHA12/PCDHAC1/PCDHA6/PCDHA10	15
LumA.comp194	LumA	comp194	GO:0098742	cell-cell adhesion via plasma-membrane adhesion molecules	15/71	273/18862	7.729376531193705e-14	4.908154097308002e-11	4.4911745739146574e-11	PCDHA2/PCDHA13/PCDHAC2/PCDHA3/PCDHA11/PCDHA8/PCDHA7/PCDHA5/PCDHA1/PCDHA4/PCDHA9/PCDHA12/PCDHAC1/PCDHA6/PCDHA10	15
LumA.comp195	LumA	comp195	GO:0007156	homophilic cell adhesion via plasma membrane adhesion molecules	11/82	167/18862	1.531136324204703e-10	2.699393339572892e-7	2.3563382168287126e-7	PCDHA7/PCDHA4/PCDHA1/PCDHA6/PCDHA5/PCDHA3/PCDHA2/PCDHA8/PCDHB15/SDK1/SDK2	11
LumA.comp195	LumA	comp195	GO:0098742	cell-cell adhesion via plasma-membrane adhesion molecules	12/82	273/18862	2.236499751566847e-9	1.971474531006175e-6	1.7209277035740685e-6	PCDHA7/PCDHA4/PCDHA1/PCDHA6/PCDHA5/PCDHA3/PCDHA2/PCDHA8/PCDHB15/SCARF2/SDK1/SDK2	12
LumA.comp195	LumA	comp195	GO:0007389	pattern specification process	11/82	426/18862	2.2735331313378975e-6	0.00133607963684957	0.00116628260983017	WT1/PAX1/ZBTB16/TBX2/DKK1/HOXC5/HOXC4/HOXC6/FGFR2/UNCX/SFRP1	11
LumA.comp195	LumA	comp195	GO:0003002	regionalization	9/82	326/18862	1.1931000414986243e-5	0.00525858843290518	0.00459029542281839	WT1/PAX1/ZBTB16/DKK1/HOXC5/HOXC4/HOXC6/FGFR2/SFRP1	9
LumA.comp196	LumA	comp196	GO:0007156	homophilic cell adhesion via plasma membrane adhesion molecules	13/73	167/18862	6.978008089964423e-14	9.256766722575011e-11	7.890972926168665e-11	FAT1/PCDHA5/PCDHA4/PCDHA10/PCDHA11/PCDHA7/PCDHA2/PCDHA12/PCDHA3/PCDHA6/PCDHA8/PCDHA1/PCDHA9	13
LumA.comp196	LumA	comp196	GO:0098742	cell-cell adhesion via plasma-membrane adhesion molecules	15/73	273/18862	1.197511865792369e-13	9.256766722575011e-11	7.890972926168665e-11	MYADM/FAT1/PCDHA5/PCDHA4/PCDHA10/PCDHA11/PCDHA7/PCDHA2/PCDHA12/PCDHA3/PCDHA6/PCDHA8/PCDHA1/PCDHA9/PTPRS	15
LumA.comp196	LumA	comp196	GO:0007409	axonogenesis	10/73	460/18862	1.061264845287213e-5	0.00546905150271343	0.00466211784666523	NRXN3/OTX2/WNT7A/EPHB6/CRMP1/PTPRS/ISL1/EPHA10/FOXB1/SPTAN1	10
LumA.comp197	LumA	comp197	GO:0048167	regulation of synaptic plasticity	8/81	176/18862	8.825160378930599e-7	0.00150557236064556	0.00129311823657593	JPH3/CAMK2B/INS/NR2E1/SYT7/NEUROD2/SNAP25/CPLX2	8
LumA.comp199	LumA	comp199	GO:0007156	homophilic cell adhesion via plasma membrane adhesion molecules	19/82	167/18862	4.2351307276214867e-22	6.378106875797959e-19	5.523502075287392e-19	PCDHGA6/PCDHGB4/PCDHGB6/PCDHGA10/PCDHGA1/PCDHGA3/PCDHGA2/PCDHGB2/PCDHGA7/PCDHGB5/PCDHGB1/PCDHGA9/PCDHGA8/PCDHGB3/PCDHGA5/PCDHGA4/KIRREL3/ROBO3/PALLD	19
LumA.comp199	LumA	comp199	GO:0098742	cell-cell adhesion via plasma-membrane adhesion molecules	20/82	273/18862	2.2510549150722665e-19	1.6950443510494166e-16	1.4679247577760727e-16	PCDHGA6/PCDHGB4/PCDHGB6/PCDHGA10/PCDHGA1/PCDHGA3/PCDHGA2/PCDHGB2/PCDHGA7/PCDHGB5/PCDHGB1/PCDHGA9/PCDHGA8/PCDHGB3/PCDHGA5/PCDHGA4/KIRREL3/ROBO3/MYADM/PALLD	20
LumA.comp2	LumA	comp2	GO:0007156	homophilic cell adhesion via plasma membrane adhesion molecules	13/68	167/18862	2.6357870523096587e-14	4.391221229147891e-11	3.8537981217453855e-11	PCDHA5/PCDHA4/PCDHA10/PCDHA11/PCDHA7/PCDHA2/PCDHA12/PCDHA3/PCDHA6/PCDHA8/PCDHA1/PCDHA9/CDH6	13
LumA.comp2	LumA	comp2	GO:0098742	cell-cell adhesion via plasma-membrane adhesion molecules	13/68	273/18862	1.4189937326386975e-11	1.1820217792880351e-8	1.0373591024395533e-8	PCDHA5/PCDHA4/PCDHA10/PCDHA11/PCDHA7/PCDHA2/PCDHA12/PCDHA3/PCDHA6/PCDHA8/PCDHA1/PCDHA9/CDH6	13
LumA.comp20	LumA	comp20	GO:0007156	homophilic cell adhesion via plasma membrane adhesion molecules	9/61	167/18862	3.1476142057286155e-9	4.123374609504486e-6	3.700931650314593e-6	PCDHGA5/PCDHGA3/PCDHGA1/PCDHGA2/PCDHGB3/PCDHGB1/PCDHGB2/PCDHGA4/SDK1	9
LumA.comp20	LumA	comp20	GO:0098742	cell-cell adhesion via plasma-membrane adhesion molecules	9/61	273/18862	2.1949785831026617e-7	1.437710971932243e-4	1.290416356487196e-4	PCDHGA5/PCDHGA3/PCDHGA1/PCDHGA2/PCDHGB3/PCDHGB1/PCDHGB2/PCDHGA4/SDK1	9
LumA.comp200	LumA	comp200	GO:0034329	cell junction assembly	11/68	425/18862	3.228449072597989e-7	5.352768562367465e-4	4.530023803971705e-4	FSCN1/GABRB2/DUSP22/EPB41L3/PCDHB3/NLGN1/DCHS1/PTPRO/ITGA5/GJB6/SFRP1	11
LumA.comp201	LumA	comp201	GO:0001708	cell fate specification	6/75	88/18862	1.3498517128143292e-6	0.00234160650770328	0.00173376059688131	SIX1/IHH/DKK1/SHH/MIAT/HOXA13	6
LumA.comp201	LumA	comp201	GO:0010464	regulation of mesenchymal cell proliferation	4/75	26/18862	3.2253759569686018e-6	0.00234160650770328	0.00173376059688131	NFIB/SIX1/IHH/SHH	4
LumA.comp201	LumA	comp201	GO:0007611	learning or memory	8/75	235/18862	4.238457378499192e-6	0.00234160650770328	0.00173376059688131	SORCS3/RGS14/DKK1/SLC6A1/MME/PRKAR1B/ITGA5/SLC1A1	8
LumA.comp201	LumA	comp201	GO:0001655	urogenital system development	9/75	320/18862	4.891084089197462e-6	0.00234160650770328	0.00173376059688131	SIX1/LHX1/SHH/PDGFRA/MME/HOXB13/ITGA8/HOXA13/CA2	9
LumA.comp201	LumA	comp201	GO:0060442	branching involved in prostate gland morphogenesis	3/75	12/18862	1.2946225995062734e-5	0.00420213279652828	0.00311132218052691	SHH/HOXB13/HOXA13	3
LumA.comp201	LumA	comp201	GO:0050890	cognition	8/75	276/18862	1.3720797703357026e-5	0.00420213279652828	0.00311132218052691	SORCS3/RGS14/DKK1/SLC6A1/MME/PRKAR1B/ITGA5/SLC1A1	8
LumA.comp201	LumA	comp201	GO:0010463	mesenchymal cell proliferation	4/75	38/18862	1.5360276540834444e-5	0.00420213279652828	0.00311132218052691	NFIB/SIX1/IHH/SHH	4
LumA.comp201	LumA	comp201	GO:0048806	genitalia development	4/75	42/18862	2.301315882026831e-5	0.00538270356216624	0.00398543449126724	LHX1/SHH/PDGFRA/HOXA13	4
LumA.comp201	LumA	comp201	GO:0021517	ventral spinal cord development	4/75	43/18862	2.5297301336551545e-5	0.00538270356216624	0.00398543449126724	LHX1/DAB1/SHH/PHOX2A	4
LumA.comp201	LumA	comp201	GO:0048557	embryonic digestive tract morphogenesis	3/75	16/18862	3.257880022686846e-5	0.00623884024344531	0.00461933093743071	IHH/SHH/PDGFRA	3
LumA.comp201	LumA	comp201	GO:0048732	gland development	9/75	413/18862	3.713275338575396e-5	0.00646447479397444	0.00478639414455603	SIX1/IHH/IGFBP5/SHH/PDGFRA/ADCYAP1/HOXB13/HOXA13/PITX2	9
LumA.comp201	LumA	comp201	GO:0072189	ureter development	3/75	18/18862	4.720104626571196e-5	0.0075325002999032	0.0055771762561328	SIX1/LHX1/SHH	3
LumA.comp201	LumA	comp201	GO:0001706	endoderm formation	4/75	53/18862	5.824777178888629e-5	0.00837064644730298	0.0061977522410428	LHX1/DKK1/SOX7/ITGA5	4
LumA.comp201	LumA	comp201	GO:0061138	morphogenesis of a branching epithelium	6/75	173/18862	6.509998408572658e-5	0.00837064644730298	0.0061977522410428	SIX1/IHH/LHX1/SHH/HOXB13/HOXA13	6
LumA.comp201	LumA	comp201	GO:0030539	male genitalia development	3/75	20/18862	6.556642125824792e-5	0.00837064644730298	0.0061977522410428	SHH/PDGFRA/HOXA13	3
LumA.comp201	LumA	comp201	GO:0002053	positive regulation of mesenchymal cell proliferation	3/75	21/18862	7.627568800793797e-5	0.00857785973197662	0.00635117606649581	SIX1/IHH/SHH	3
LumA.comp201	LumA	comp201	GO:0048745	smooth muscle tissue development	3/75	21/18862	7.627568800793797e-5	0.00857785973197662	0.00635117606649581	SIX1/IHH/SHH	3
LumA.comp201	LumA	comp201	GO:0060042	retina morphogenesis in camera-type eye	4/75	58/18862	8.313643855435322e-5	0.00857785973197662	0.00635117606649581	IHH/LHX1/THY1/SLC1A1	4
LumA.comp201	LumA	comp201	GO:0001704	formation of primary germ layer	5/75	115/18862	9.481975646028544e-5	0.00857785973197662	0.00635117606649581	LHX1/DKK1/ITGA8/SOX7/ITGA5	5
LumA.comp201	LumA	comp201	GO:0048593	camera-type eye morphogenesis	5/75	115/18862	9.481975646028544e-5	0.00857785973197662	0.00635117606649581	IHH/LHX1/THY1/PITX2/SLC1A1	5
LumA.comp201	LumA	comp201	GO:0001763	morphogenesis of a branching structure	6/75	186/18862	9.71416280674173e-5	0.00857785973197662	0.00635117606649581	SIX1/IHH/LHX1/SHH/HOXB13/HOXA13	6
LumA.comp201	LumA	comp201	GO:0048706	embryonic skeletal system development	5/75	117/18862	1.0287850838974736e-4	0.00857785973197662	0.00635117606649581	SIX1/IHH/LHX1/SHH/PDGFRA	5
LumA.comp201	LumA	comp201	GO:0060541	respiratory system development	6/75	188/18862	1.030239027861422e-4	0.00857785973197662	0.00635117606649581	NFIB/SIX1/IGFBP5/SHH/PDGFRA/MME	6
LumA.comp201	LumA	comp201	GO:0060537	muscle tissue development	8/75	371/18862	1.11142597092519e-4	0.00861125522428004	0.00637590259013616	SIX1/IHH/DKK1/IGFBP5/SHH/PDGFRA/VGLL2/DNER	8
LumA.comp201	LumA	comp201	GO:0001822	kidney development	7/75	280/18862	1.2358645969079985e-4	0.00861125522428004	0.00637590259013616	SIX1/LHX1/SHH/PDGFRA/MME/ITGA8/CA2	7
LumA.comp201	LumA	comp201	GO:0035270	endocrine system development	5/75	122/18862	1.253325110877253e-4	0.00861125522428004	0.00637590259013616	SIX1/SHH/PDGFRA/ADCYAP1/PITX2	5
LumA.comp201	LumA	comp201	GO:0001501	skeletal system development	9/75	486/18862	1.291627638207571e-4	0.00861125522428004	0.00637590259013616	NFIB/SIX1/IHH/LHX1/SHH/PDGFRA/HOXA13/PITX2/COL1A2	9
LumA.comp201	LumA	comp201	GO:0042476	odontogenesis	5/75	123/18862	1.3024131884012232e-4	0.00861125522428004	0.00637590259013616	SHH/PDGFRA/PITX2/CA2/COL1A2	5
LumA.comp201	LumA	comp201	GO:0060740	prostate gland epithelium morphogenesis	3/75	25/18862	1.304054315948414e-4	0.00861125522428004	0.00637590259013616	SHH/HOXB13/HOXA13	3
LumA.comp201	LumA	comp201	GO:0003156	regulation of animal organ formation	3/75	26/18862	1.4699413450412922e-4	0.00908620256145928	0.00672756072573074	SIX1/DKK1/SHH	3
LumA.comp201	LumA	comp201	GO:0072001	renal system development	7/75	288/18862	1.4708735216983706e-4	0.00908620256145928	0.00672756072573074	SIX1/LHX1/SHH/PDGFRA/MME/ITGA8/CA2	7
LumA.comp201	LumA	comp201	GO:0031069	hair follicle morphogenesis	3/75	27/18862	1.648965353945708e-4	0.00956899591759403	0.00708502817149878	IGFBP5/SHH/FOXQ1	3
LumA.comp201	LumA	comp201	GO:0060512	prostate gland morphogenesis	3/75	27/18862	1.648965353945708e-4	0.00956899591759403	0.00708502817149878	SHH/HOXB13/HOXA13	3
LumA.comp201	LumA	comp201	GO:0003407	neural retina development	4/75	70/18862	1.7331153060508254e-4	0.00976151709143332	0.00722757373761752	IHH/LHX1/THY1/SLC1A1	4
LumA.comp202	LumA	comp202	GO:0007156	homophilic cell adhesion via plasma membrane adhesion molecules	15/81	167/18862	4.18005295557549e-16	5.321207412447599e-13	5.165665441942764e-13	CDH22/AMIGO2/PCDHGA4/PCDHGA2/PCDHGB2/PCDHGB4/PCDHGA7/PCDHGA1/PCDHGB3/PCDHGA8/PCDHGA6/PCDHGB5/PCDHGA5/PCDHGA3/PCDHGB1	15
LumA.comp202	LumA	comp202	GO:0098742	cell-cell adhesion via plasma-membrane adhesion molecules	16/81	273/18862	3.4586708665402255e-14	2.2014440065528535e-11	2.137094524904329e-11	CDH22/MDGA1/AMIGO2/PCDHGA4/PCDHGA2/PCDHGB2/PCDHGB4/PCDHGA7/PCDHGA1/PCDHGB3/PCDHGA8/PCDHGA6/PCDHGB5/PCDHGA5/PCDHGA3/PCDHGB1	16
LumA.comp203	LumA	comp203	GO:0007156	homophilic cell adhesion via plasma membrane adhesion molecules	22/77	167/18862	1.1082604705043155e-27	1.5482398772945289e-24	1.4640704110346486e-24	SDK2/PCDHA7/PCDHA8/PCDHA4/PCDHA6/PCDHA1/PCDHA2/PCDHA5/PCDHA3/PCDHGA4/PCDHGA2/PCDHGB2/PCDHGB4/PCDHGA7/PCDHGA1/PCDHGB3/PCDHGA8/PCDHGA6/PCDHGB5/PCDHGA5/PCDHGA3/PCDHGB1	22
LumA.comp203	LumA	comp203	GO:0098742	cell-cell adhesion via plasma-membrane adhesion molecules	22/77	273/18862	7.266864553796452e-23	5.0759048908268214e-20	4.7999552710602877e-20	SDK2/PCDHA7/PCDHA8/PCDHA4/PCDHA6/PCDHA1/PCDHA2/PCDHA5/PCDHA3/PCDHGA4/PCDHGA2/PCDHGB2/PCDHGB4/PCDHGA7/PCDHGA1/PCDHGB3/PCDHGA8/PCDHGA6/PCDHGB5/PCDHGA5/PCDHGA3/PCDHGB1	22
LumA.comp204	LumA	comp204	GO:0010720	positive regulation of cell development	10/82	290/18862	5.096476753529439e-7	0.00112020559042577	9.409705500726986e-4	TP73/TNFSF11/ISLR2/SEMA5A/WNT2/PROC/NEDD9/WNT3A/RHOA/CAPRIN1	10
LumA.comp204	LumA	comp204	GO:0060284	regulation of cell development	11/82	485/18862	7.831037071540441e-6	0.00589782099676808	0.00495415833931862	TP73/TNFSF11/ISLR2/SEMA5A/DLL3/WNT2/PROC/NEDD9/WNT3A/RHOA/CAPRIN1	11
LumA.comp204	LumA	comp204	GO:0031128	developmental induction	4/82	32/18862	1.0873528644597562e-5	0.00589782099676808	0.00495415833931862	SALL1/WNT2/SOX9/WNT3A	4
LumA.comp204	LumA	comp204	GO:0021953	central nervous system neuron differentiation	7/82	178/18862	1.2408849608438184e-5	0.00589782099676808	0.00495415833931862	BCL11B/SPOCK1/SALL1/WNT2/CHD5/TBR1/WNT3A	7
LumA.comp204	LumA	comp204	GO:0051960	regulation of nervous system development	10/82	422/18862	1.4367594328211274e-5	0.00589782099676808	0.00495415833931862	TP73/ISLR2/SLITRK3/SEMA5A/DLL3/WNT2/WASF3/WNT3A/RHOA/CAPRIN1	10
LumA.comp204	LumA	comp204	GO:0050673	epithelial cell proliferation	10/82	428/18862	1.6226872725908546e-5	0.00589782099676808	0.00495415833931862	TNFSF11/BCL11B/SEMA5A/GPX1/CAV1/WNT2/BMP6/SOX9/WNT3A/FST	10
LumA.comp204	LumA	comp204	GO:0051962	positive regulation of nervous system development	8/82	263/18862	1.8782869416458864e-5	0.00589782099676808	0.00495415833931862	TP73/ISLR2/SLITRK3/SEMA5A/WNT2/WNT3A/RHOA/CAPRIN1	8
LumA.comp204	LumA	comp204	GO:0030879	mammary gland development	6/82	132/18862	2.373782810413882e-5	0.00652196827161214	0.00547844085456045	TNFSF11/GPX1/CAV1/WNT2/SOX9/WNT3A	6
LumA.comp204	LumA	comp204	GO:0051899	membrane depolarization	5/82	87/18862	3.836146958692681e-5	0.00936872335022945	0.00786970966730639	CHRNA4/MLLT11/CAV1/CACNA1I/FGF12	5
LumA.comp204	LumA	comp204	GO:0050769	positive regulation of neurogenesis	7/82	217/18862	4.431138585713859e-5	0.00973964261139906	0.00818128113614958	TP73/ISLR2/SEMA5A/WNT2/WNT3A/RHOA/CAPRIN1	7
LumA.comp206	LumA	comp206	GO:0098742	cell-cell adhesion via plasma-membrane adhesion molecules	17/78	273/18862	9.275094614231108e-16	1.239152640461276e-12	1.1657329441465204e-12	CLDN6/SCARF2/CRB2/PCDHAC1/PCDHA1/PCDHA4/PCDHA9/PCDHA3/PCDHA12/PCDHA11/PCDHA2/PCDHA7/PCDHA6/PCDHA5/PCDHA13/PCDHA10/PCDHA8	17
LumA.comp206	LumA	comp206	GO:0007156	homophilic cell adhesion via plasma membrane adhesion molecules	14/78	167/18862	6.5659562012875265e-15	4.386058742460068e-12	4.126185107545951e-12	PCDHAC1/PCDHA1/PCDHA4/PCDHA9/PCDHA3/PCDHA12/PCDHA11/PCDHA2/PCDHA7/PCDHA6/PCDHA5/PCDHA13/PCDHA10/PCDHA8	14
LumA.comp207	LumA	comp207	GO:0007389	pattern specification process	11/80	426/18862	1.7714493041487386e-6	0.00344192599796099	0.00276719028142813	TCF15/BCOR/FOXF1/BMPR1B/HOXB9/DMRT2/DLX1/EXT1/TBX21/APC2/FST	11
LumA.comp207	LumA	comp207	GO:0033555	multicellular organismal response to stress	5/80	67/18862	9.506611348380064e-6	0.00841068704255407	0.00676190349765703	NR2E1/DRD4/EXT1/THBS4/SLC1A1	5
LumA.comp207	LumA	comp207	GO:0042596	fear response	4/80	37/18862	1.7812144058245406e-5	0.00841068704255407	0.00676190349765703	NR2E1/DRD4/EXT1/SLC1A1	4
LumA.comp207	LumA	comp207	GO:0001654	eye development	9/80	359/18862	2.092756260052098e-5	0.00841068704255407	0.00676190349765703	CHRDL1/VIM/ADAMTS18/CALB1/BMPR1B/WNT16/DLX1/NR2E1/SLC1A1	9
LumA.comp207	LumA	comp207	GO:0150063	visual system development	9/80	363/18862	2.2834837125932367e-5	0.00841068704255407	0.00676190349765703	CHRDL1/VIM/ADAMTS18/CALB1/BMPR1B/WNT16/DLX1/NR2E1/SLC1A1	9
LumA.comp207	LumA	comp207	GO:0048880	sensory system development	9/80	369/18862	2.5972270846795903e-5	0.00841068704255407	0.00676190349765703	CHRDL1/VIM/ADAMTS18/CALB1/BMPR1B/WNT16/DLX1/NR2E1/SLC1A1	9
LumA.comp209	LumA	comp209	GO:0007156	homophilic cell adhesion via plasma membrane adhesion molecules	10/67	167/18862	3.6258801753938744e-10	4.3474303302972554e-7	4.019001920726053e-7	PCDHGA1/PCDHGA2/PCDHGB1/PCDHGA3/PCDHGB3/PCDHGA7/PCDHGA6/PCDHGB2/PCDHGA4/PCDHGA5	10
LumA.comp209	LumA	comp209	GO:0098742	cell-cell adhesion via plasma-membrane adhesion molecules	10/67	273/18862	4.105740431547454e-8	2.4613913887126988e-5	2.2754445654839315e-5	PCDHGA1/PCDHGA2/PCDHGB1/PCDHGA3/PCDHGB3/PCDHGA7/PCDHGA6/PCDHGB2/PCDHGA4/PCDHGA5	10
LumA.comp21	LumA	comp21	GO:0072073	kidney epithelium development	7/74	131/18862	8.109170091130124e-7	2.6715722818211466e-4	2.258539392105559e-4	TFAP2B/WNT9B/FAT4/WNT1/WNT2B/SALL1/RET	7
LumA.comp21	LumA	comp21	GO:0001657	ureteric bud development	6/74	86/18862	1.0881120412641866e-6	2.6715722818211466e-4	2.258539392105559e-4	WNT9B/FAT4/WNT1/WNT2B/SALL1/RET	6
LumA.comp21	LumA	comp21	GO:0072006	nephron development	7/74	138/18862	1.151911310045866e-6	2.6715722818211466e-4	2.258539392105559e-4	TFAP2B/WNT9B/FAT4/WNT1/WNT2B/SALL1/RET	7
LumA.comp21	LumA	comp21	GO:0072163	mesonephric epithelium development	6/74	87/18862	1.1651061612937835e-6	2.6715722818211466e-4	2.258539392105559e-4	WNT9B/FAT4/WNT1/WNT2B/SALL1/RET	6
LumA.comp21	LumA	comp21	GO:0072164	mesonephric tubule development	6/74	87/18862	1.1651061612937835e-6	2.6715722818211466e-4	2.258539392105559e-4	WNT9B/FAT4/WNT1/WNT2B/SALL1/RET	6
LumA.comp21	LumA	comp21	GO:0072080	nephron tubule development	6/74	88/18862	1.2464991808743483e-6	2.6715722818211466e-4	2.258539392105559e-4	TFAP2B/WNT9B/FAT4/WNT1/WNT2B/SALL1	6
LumA.comp21	LumA	comp21	GO:0061326	renal tubule development	6/74	90/18862	1.423254556291908e-6	2.6715722818211466e-4	2.258539392105559e-4	TFAP2B/WNT9B/FAT4/WNT1/WNT2B/SALL1	6
LumA.comp21	LumA	comp21	GO:0001823	mesonephros development	6/74	91/18862	1.5190176442479867e-6	2.6715722818211466e-4	2.258539392105559e-4	WNT9B/FAT4/WNT1/WNT2B/SALL1/RET	6
LumA.comp21	LumA	comp21	GO:0001658	branching involved in ureteric bud morphogenesis	5/74	52/18862	1.8241484836678432e-6	2.851752129467395e-4	2.4108629082393717e-4	WNT9B/FAT4/WNT1/WNT2B/SALL1	5
LumA.comp21	LumA	comp21	GO:0060675	ureteric bud morphogenesis	5/74	58/18862	3.157810681875486e-6	4.351699141616874e-4	3.6789137246302827e-4	WNT9B/FAT4/WNT1/WNT2B/SALL1	5
LumA.comp21	LumA	comp21	GO:0072171	mesonephric tubule morphogenesis	5/74	59/18862	3.4397044076249933e-6	4.351699141616874e-4	3.6789137246302827e-4	WNT9B/FAT4/WNT1/WNT2B/SALL1	5
LumA.comp21	LumA	comp21	GO:0072009	nephron epithelium development	6/74	106/18862	3.7114704832553297e-06	4.351699141616874e-4	3.6789137246302827e-4	TFAP2B/WNT9B/FAT4/WNT1/WNT2B/SALL1	6
LumA.comp21	LumA	comp21	GO:0072078	nephron tubule morphogenesis	5/74	67/18862	6.475668560999512e-6	7.008665896404857e-4	5.925105646906436e-4	WNT9B/FAT4/WNT1/WNT2B/SALL1	5
LumA.comp21	LumA	comp21	GO:0072088	nephron epithelium morphogenesis	5/74	69/18862	7.489913777135677e-6	7.527363346021355e-4	6.363610953506252e-4	WNT9B/FAT4/WNT1/WNT2B/SALL1	5
LumA.comp21	LumA	comp21	GO:0061333	renal tubule morphogenesis	5/74	71/18862	8.624439647096597e-6	7.584116614665569e-4	6.411590000802075e-4	WNT9B/FAT4/WNT1/WNT2B/SALL1	5
LumA.comp21	LumA	comp21	GO:0072028	nephron morphogenesis	5/74	71/18862	8.624439647096597e-6	7.584116614665569e-4	6.411590000802075e-4	WNT9B/FAT4/WNT1/WNT2B/SALL1	5
LumA.comp21	LumA	comp21	GO:1904953	Wnt signaling pathway involved in midbrain dopaminergic neuron differentiation	3/74	12/18862	1.2432832730117816e-5	0.00102899974419269	8.69913373686262e-4	WNT9B/WNT1/FZD1	3
LumA.comp21	LumA	comp21	GO:0072210	metanephric nephron development	4/74	39/18862	1.6178222542664503e-5	0.0012645977287516	0.0010690872206556	TFAP2B/WNT9B/SALL1/RET	4
LumA.comp21	LumA	comp21	GO:0001656	metanephros development	5/74	82/18862	1.74786966010161e-5	0.00129434347987524	0.00109423419164255	TFAP2B/WNT9B/FAT4/SALL1/RET	5
LumA.comp21	LumA	comp21	GO:0060993	kidney morphogenesis	5/74	88/18862	2.4641527736157254e-5	0.00173353147623866	0.00146552243904514	WNT9B/FAT4/WNT1/WNT2B/SALL1	5
LumA.comp21	LumA	comp21	GO:1904948	midbrain dopaminergic neuron differentiation	3/74	16/18862	3.129183472990099e-5	0.00209655292690336	0.0017724197115182	WNT9B/WNT1/FZD1	3
LumA.comp21	LumA	comp21	GO:0001822	kidney development	7/74	280/18862	1.1347256671227982e-4	0.00725708642564444	0.00613511963564	TFAP2B/WNT9B/FAT4/WNT1/WNT2B/SALL1/RET	7
LumA.comp21	LumA	comp21	GO:0072202	cell differentiation involved in metanephros development	3/74	25/18862	1.2529871012817356e-4	0.00766501239784087	0.00647997905926023	WNT9B/FAT4/SALL1	3
LumA.comp21	LumA	comp21	GO:0072001	renal system development	7/74	288/18862	1.3509958216720717e-4	0.00792021300455252	0.00669572490565544	TFAP2B/WNT9B/FAT4/WNT1/WNT2B/SALL1/RET	7
LumA.comp21	LumA	comp21	GO:0009952	anterior/posterior pattern specification	6/74	203/18862	1.4549850248534642e-4	0.0081886557198752909	0.00692266559193437	WNT1/HOXC5/HOXC6/HOXC4/AXIN2/WNT2B	6
LumA.comp21	LumA	comp21	GO:0071805	potassium ion transmembrane transport	6/74	212/18862	1.841791898540357e-4	0.00996692769710108	0.00842601151963807	KCNJ2/KCNS3/KCNJ1/DPP10/SLC1A3/KCNH3	6
LumA.comp210	LumA	comp210	GO:0048568	embryonic organ development	10/68	412/18862	2.0822796490649222e-6	0.0035315462848141	0.00292615087526491	ALX4/PAX2/ZFP36L1/SALL1/EN2/PITX2/EYA1/NTN1/EOMES/SATB2	10
LumA.comp211	LumA	comp211	GO:0007156	homophilic cell adhesion via plasma membrane adhesion molecules	22/98	167/18862	4.147628420578065e-25	8.000775223295086e-22	7.570513348718278e-22	ROBO3/PCDHGA1/PCDHGA12/PCDHGA11/PCDHGC3/PCDHGB6/PCDHGB2/PCDHGB5/PCDHGA2/PCDHGC4/PCDHGA6/PCDHGA9/PCDHGB7/PCDHGA4/PCDHGA8/PCDHGB3/PCDHGA10/PCDHGA7/PCDHGB4/PCDHGA3/PCDHGB1/PCDHGA5	22
LumA.comp211	LumA	comp211	GO:0098742	cell-cell adhesion via plasma-membrane adhesion molecules	24/98	273/18862	4.56210751000608e-23	4.400152693400864e-20	4.1635233801844966e-20	MDGA1/LRFN5/ROBO3/PCDHGA1/PCDHGA12/PCDHGA11/PCDHGC3/PCDHGB6/PCDHGB2/PCDHGB5/PCDHGA2/PCDHGC4/PCDHGA6/PCDHGA9/PCDHGB7/PCDHGA4/PCDHGA8/PCDHGB3/PCDHGA10/PCDHGA7/PCDHGB4/PCDHGA3/PCDHGB1/PCDHGA5	24
LumA.comp214	LumA	comp214	GO:0007156	homophilic cell adhesion via plasma membrane adhesion molecules	14/81	167/18862	1.1430094743606991e-14	1.8836796137464317e-11	1.7145142115410482e-11	PCDHGA5/PCDHGA3/PCDHGA1/PCDHGA2/PCDHGB3/PCDHGB1/PCDHGB2/PCDHGA4/PCDHA3/PCDHA1/PCDHA2/PCDHA4/AMIGO2/PCDHB6	14
LumA.comp214	LumA	comp214	GO:0098742	cell-cell adhesion via plasma-membrane adhesion molecules	15/81	273/18862	6.04789150588426e-13	4.983462600848631e-10	4.535918629413196e-10	PCDHGA5/PCDHGA3/PCDHGA1/PCDHGA2/PCDHGB3/PCDHGB1/PCDHGB2/PCDHGA4/PCDHA3/PCDHA1/PCDHA2/PCDHA4/AMIGO2/PCDHB6/CLDN11	15
LumA.comp215	LumA	comp215	GO:0060284	regulation of cell development	11/84	485/18862	9.918997035719682e-6	0.00768941745329383	0.00612283195578502	HEY2/NR2E1/ISLR2/TTBK1/OBSL1/NODAL/CXCL12/DNM2/TNFRSF1B/NTN1/HAS2	11
LumA.comp215	LumA	comp215	GO:0003007	heart morphogenesis	8/84	239/18862	1.1246841810147894e-5	0.00768941745329383	0.00612283195578502	MESP1/TBX1/RYR1/MESP2/HEY2/FAT4/NODAL/HAS2	8
LumA.comp215	LumA	comp215	GO:0048839	inner ear development	7/84	176/18862	1.3522722746405342e-5	0.00768941745329383	0.00612283195578502	TBX1/SOX2/HEY2/GBX2/FAT4/GABRB2/NTN1	7
LumA.comp215	LumA	comp215	GO:0045927	positive regulation of growth	8/84	253/18862	1.6977286014800372e-5	0.00768941745329383	0.00612283195578502	HEY2/ISLR2/SOX15/CXCL12/NTN1/SFRP1/ERBB2/MIR590	8
LumA.comp215	LumA	comp215	GO:0009798	axis specification	5/84	82/18862	3.2379392713097816e-5	0.00768941745329383	0.00612283195578502	MESP1/MESP2/HEY2/NODAL/SFRP1	5
LumA.comp215	LumA	comp215	GO:0043583	ear development	7/84	202/18862	3.2843183840772037e-5	0.00768941745329383	0.00612283195578502	TBX1/SOX2/HEY2/GBX2/FAT4/GABRB2/NTN1	7
LumA.comp215	LumA	comp215	GO:0009952	anterior/posterior pattern specification	7/84	203/18862	3.389494618887344e-5	0.00768941745329383	0.00612283195578502	MESP1/TBX1/MESP2/HEY2/GBX2/NODAL/SFRP1	7
LumA.comp215	LumA	comp215	GO:1903531	negative regulation of secretion by cell	6/84	139/18862	3.6450253924849895e-5	0.00768941745329383	0.00612283195578502	VSNL1/DRD4/INHBA/TNFRSF1B/MIDN/SFRP1	6
LumA.comp215	LumA	comp215	GO:0060485	mesenchyme development	8/84	287/18862	4.1762324216449224e-5	0.00768941745329383	0.00612283195578502	MESP1/TBX1/HEY2/GBX2/NODAL/HAS2/SFRP1/MIR590	8
LumA.comp215	LumA	comp215	GO:0035987	endodermal cell differentiation	4/84	44/18862	4.337553119858526e-5	0.00768941745329383	0.00612283195578502	MESP1/SOX2/NODAL/INHBA	4
LumA.comp215	LumA	comp215	GO:0071805	potassium ion transmembrane transport	7/84	212/18862	4.46694640515747e-5	0.00768941745329383	0.00612283195578502	KCNK13/KCNS2/KCNK9/SLC9A3/KCNK5/DNM2/KCNG1	7
LumA.comp215	LumA	comp215	GO:0010720	positive regulation of cell development	8/84	290/18862	4.494545028715346e-5	0.00768941745329383	0.00612283195578502	ISLR2/TTBK1/OBSL1/CXCL12/DNM2/TNFRSF1B/NTN1/HAS2	8
LumA.comp215	LumA	comp215	GO:0030322	stabilization of membrane potential	3/84	17/18862	5.53848331109332e-5	0.00827296822739092	0.00658749437646479	KCNK13/KCNK9/KCNK5	3
LumA.comp215	LumA	comp215	GO:0015872	dopamine transport	4/84	47/18862	5.641575995298244e-5	0.00827296822739092	0.00658749437646479	SYT5/DRD4/CXCL12/SLC22A3	4
LumA.comp215	LumA	comp215	GO:0009948	anterior/posterior axis specification	4/84	49/18862	6.656296986288711e-5	0.00911025180856714	0.00725419594365359	MESP1/MESP2/HEY2/NODAL	4
LumA.comp215	LumA	comp215	GO:0006813	potassium ion transport	7/84	232/18862	7.886151364041941e-5	0.00964571895415435	0.00768057094152419	KCNK13/KCNS2/KCNK9/SLC9A3/KCNK5/DNM2/KCNG1	7
LumA.comp215	LumA	comp215	GO:0051048	negative regulation of secretion	6/84	160/18862	7.987200303001654e-5	0.00964571895415435	0.00768057094152419	VSNL1/DRD4/INHBA/TNFRSF1B/MIDN/SFRP1	6
LumA.comp216	LumA	comp216	GO:0007156	homophilic cell adhesion via plasma membrane adhesion molecules	15/93	167/18862	3.659931374617276e-15	6.514677846818752e-12	6.1910628621157505e-12	PCDHA10/PCDHA5/PCDHA3/PCDHA6/PCDHAC2/PCDHA7/PCDHA4/PCDHA2/PCDHA8/PCDHAC1/PCDHA12/PCDHA1/PCDHA11/PCDHA9/PCDHA13	15
LumA.comp216	LumA	comp216	GO:0098742	cell-cell adhesion via plasma-membrane adhesion molecules	16/93	273/18862	3.3575714806573174e-13	2.9882386177850117e-10	2.839798615482268e-10	NTNG2/PCDHA10/PCDHA5/PCDHA3/PCDHA6/PCDHAC2/PCDHA7/PCDHA4/PCDHA2/PCDHA8/PCDHAC1/PCDHA12/PCDHA1/PCDHA11/PCDHA9/PCDHA13	16
LumA.comp218	LumA	comp218	GO:0007156	homophilic cell adhesion via plasma membrane adhesion molecules	18/94	167/18862	2.215340758495241e-19	4.3642212942356253e-16	3.626163031010631e-16	PCDHGA10/PCDHGB6/PCDHGA9/PCDHGA11/PCDHGB7/PCDHGA2/PCDHGA1/PCDHGB5/PCDHGB4/PCDHGA3/PCDHGA6/PCDHGB3/PCDHGB2/PCDHGA7/PCDHGA4/PCDHGB1/PCDHGA5/PCDHGA8	18
LumA.comp218	LumA	comp218	GO:0098742	cell-cell adhesion via plasma-membrane adhesion molecules	19/94	273/18862	8.185922827802233e-17	8.063133985385201e-14	6.699531577490777e-14	PCDHGA10/PCDHGB6/PCDHGA9/PCDHGA11/PCDHGB7/PCDHGA2/PCDHGA1/PCDHGB5/PCDHGB4/PCDHGA3/PCDHGA6/PCDHGB3/PCDHGB2/PCDHGA7/PCDHGA4/PCDHGB1/PCDHGA5/PCDHGA8/NLGN1	19
LumA.comp218	LumA	comp218	GO:0050808	synapse organization	11/94	412/18862	6.419003269407448e-6	0.00389358898162045	0.00323512202320053	CHRNB2/NLGN1/CTNNA2/SNCA/DNER/INS/NRXN1/UNC13A/ACTN1/PTN/ERBB2	11
LumA.comp218	LumA	comp218	GO:0009952	anterior/posterior pattern specification	8/94	203/18862	7.905764429686199e-6	0.00389358898162045	0.00323512202320053	HES7/CDX2/ALDH1A2/HOXC5/HOXC6/HOXC4/HOXB7/PLD6	8
LumA.comp218	LumA	comp218	GO:0007269	neurotransmitter secretion	7/94	155/18862	1.2430531730054288e-5	0.00408135791803449	0.00339113628776042	NLGN1/SNCA/GAD1/SYT4/NRXN1/SNCAIP/UNC13A	7
LumA.comp218	LumA	comp218	GO:0099643	signal release from synapse	7/94	155/18862	1.2430531730054288e-5	0.00408135791803449	0.00339113628776042	NLGN1/SNCA/GAD1/SYT4/NRXN1/SNCAIP/UNC13A	7
LumA.comp219	LumA	comp219	GO:0098742	cell-cell adhesion via plasma-membrane adhesion molecules	11/82	273/18862	2.6941573372937404e-8	4.200451230662234e-5	3.657136019871979e-5	PCDHA7/PCDHA4/PCDHA1/PCDHA6/PCDHA5/PCDHA3/PCDHA2/PCDHA8/NLGN1/CLDN10/PCDHB2	11
LumA.comp219	LumA	comp219	GO:0007156	homophilic cell adhesion via plasma membrane adhesion molecules	9/82	167/18862	4.5385750736490926e-8	4.200451230662234e-5	3.657136019871979e-5	PCDHA7/PCDHA4/PCDHA1/PCDHA6/PCDHA5/PCDHA3/PCDHA2/PCDHA8/PCDHB2	9
LumA.comp22	LumA	comp22	GO:0003002	regionalization	9/77	326/18862	7.083621669722969e-6	0.00737749628392568	0.00653814041928743	HOXC4/HOXC5/HOXC6/LHX1/ROBO1/SKI/FGFR2/SPRY1/HOXC10	9
LumA.comp22	LumA	comp22	GO:0007389	pattern specification process	10/77	426/18862	8.835324890928967e-6	0.00737749628392568	0.00653814041928743	HOXC4/HOXC5/HOXC6/LHX1/ROBO1/SKI/MEIS2/FGFR2/SPRY1/HOXC10	10
LumA.comp220	LumA	comp220	GO:0007156	homophilic cell adhesion via plasma membrane adhesion molecules	17/86	167/18862	1.2941505760104935e-18	1.93993171343973e-15	1.777754212309152e-15	DSC3/PCDHA4/PCDHA13/PCDHA2/PCDHA6/PCDHA10/PCDHAC1/PCDHAC2/PCDHA9/PCDHA3/PCDHA1/PCDHA11/PCDHA12/PCDHA5/PCDHA7/PCDHA8/PTPRM	17
LumA.comp220	LumA	comp220	GO:0098742	cell-cell adhesion via plasma-membrane adhesion molecules	17/86	273/18862	5.307857534978748e-15	3.978239222466571e-12	3.6456600437617185e-12	DSC3/PCDHA4/PCDHA13/PCDHA2/PCDHA6/PCDHA10/PCDHAC1/PCDHAC2/PCDHA9/PCDHA3/PCDHA1/PCDHA11/PCDHA12/PCDHA5/PCDHA7/PCDHA8/PTPRM	17
LumA.comp220	LumA	comp220	GO:0048167	regulation of synaptic plasticity	7/86	176/18862	1.5793076739004693e-5	0.00789127401058934	0.00723156671733372	SHISA6/SORCS3/JPH3/KIT/RELN/MPP2/DRD2	7
LumA.comp221	LumA	comp221	GO:0007156	homophilic cell adhesion via plasma membrane adhesion molecules	18/94	167/18862	2.215340758495241e-19	4.3110531160317394e-16	3.859356795062762e-16	PCDHGA10/PCDHGB6/PCDHGA9/PCDHGA11/PCDHGB7/PCDHGA2/PCDHGA1/PCDHGB5/PCDHGB4/PCDHGA3/PCDHGA6/PCDHGB3/PCDHGB2/PCDHGA7/PCDHGA4/PCDHGB1/PCDHGA5/PCDHGA8	18
LumA.comp221	LumA	comp221	GO:0098742	cell-cell adhesion via plasma-membrane adhesion molecules	19/94	273/18862	8.185922827802233e-17	7.964902911451574e-14	7.130369621059316e-14	PCDHGA10/PCDHGB6/PCDHGA9/PCDHGA11/PCDHGB7/PCDHGA2/PCDHGA1/PCDHGB5/PCDHGB4/PCDHGA3/PCDHGA6/PCDHGB3/PCDHGB2/PCDHGA7/PCDHGA4/PCDHGB1/PCDHGA5/PCDHGA8/GATA5	19
LumA.comp223	LumA	comp223	GO:0007156	homophilic cell adhesion via plasma membrane adhesion molecules	18/80	167/18862	9.707984309240501e-21	1.3037822927309996e-17	1.2375125261568682e-17	ROBO3/ROBO1/PCDHGB5/PCDHGB4/PCDHGA6/PCDHGB2/PCDHGA7/PCDHGA5/PCDHGA1/PCDHGA9/PCDHGA8/PCDHGA10/PCDHGA4/PCDHGB3/PCDHGA2/PCDHGA3/PCDHGB6/PCDHGB1	18
LumA.comp223	LumA	comp223	GO:0098742	cell-cell adhesion via plasma-membrane adhesion molecules	18/80	273/18862	7.047349075722606e-17	4.7322949043477305e-14	4.4917577530000396e-14	ROBO3/ROBO1/PCDHGB5/PCDHGB4/PCDHGA6/PCDHGB2/PCDHGA7/PCDHGA5/PCDHGA1/PCDHGA9/PCDHGA8/PCDHGA10/PCDHGA4/PCDHGB3/PCDHGA2/PCDHGA3/PCDHGB6/PCDHGB1	18
LumA.comp225	LumA	comp225	GO:0007156	homophilic cell adhesion via plasma membrane adhesion molecules	22/78	167/18862	1.5322616501980134e-27	2.8729905941212748e-24	2.4838767803209903e-24	CDH8/PCDHGA1/PCDHGA12/PCDHGA11/PCDHGC3/PCDHGB6/PCDHGB2/PCDHGB5/PCDHGA2/PCDHGC4/PCDHGA6/PCDHGA9/PCDHGB7/PCDHGA4/PCDHGA8/PCDHGB3/PCDHGA10/PCDHGA7/PCDHGB4/PCDHGA3/PCDHGB1/PCDHGA5	22
LumA.comp225	LumA	comp225	GO:0098742	cell-cell adhesion via plasma-membrane adhesion molecules	23/78	273/18862	3.2879048718328907e-24	3.082410817343335e-21	2.664933422432975e-21	CDH8/DAB1/PCDHGA1/PCDHGA12/PCDHGA11/PCDHGC3/PCDHGB6/PCDHGB2/PCDHGB5/PCDHGA2/PCDHGC4/PCDHGA6/PCDHGA9/PCDHGB7/PCDHGA4/PCDHGA8/PCDHGB3/PCDHGA10/PCDHGA7/PCDHGB4/PCDHGA3/PCDHGB1/PCDHGA5	23
LumA.comp226	LumA	comp226	GO:0007156	homophilic cell adhesion via plasma membrane adhesion molecules	25/102	167/18862	1.7801322785644702e-29	3.188216910908967e-26	3.0693228129353715e-26	PCDHA8/PCDHA9/PCDHA7/PCDHA1/PCDHA5/PCDHA2/PCDHA6/PCDHA4/PCDHA3/SDK2/PCDHGA4/PCDHGB4/PCDHGB5/PCDHGA8/PCDHGA9/PCDHGA2/PCDHGA7/PCDHGA5/PCDHGB6/PCDHGA1/PCDHGB1/PCDHGB2/PCDHGB3/PCDHGA6/PCDHGA3	25
LumA.comp226	LumA	comp226	GO:0098742	cell-cell adhesion via plasma-membrane adhesion molecules	25/102	273/18862	5.406242981585105e-24	4.8412905900094605e-21	4.6607505283349475e-21	PCDHA8/PCDHA9/PCDHA7/PCDHA1/PCDHA5/PCDHA2/PCDHA6/PCDHA4/PCDHA3/SDK2/PCDHGA4/PCDHGB4/PCDHGB5/PCDHGA8/PCDHGA9/PCDHGA2/PCDHGA7/PCDHGA5/PCDHGB6/PCDHGA1/PCDHGB1/PCDHGB2/PCDHGB3/PCDHGA6/PCDHGA3	25
LumA.comp227	LumA	comp227	GO:0007156	homophilic cell adhesion via plasma membrane adhesion molecules	16/75	167/18862	3.7368500070003265e-18	5.758485860787504e-15	5.1647200623067666e-15	PCDHA6/PCDHA5/PCDHA10/PCDHA12/PCDHA11/PCDHA4/PCDHA9/PCDHA3/PCDHA7/PCDHA13/PCDHA8/PCDHA2/PCDHA1/PCDHAC1/PCDH9/ITGB1	16
LumA.comp227	LumA	comp227	GO:0098742	cell-cell adhesion via plasma-membrane adhesion molecules	16/75	273/18862	9.512211187908163e-15	7.32915872028324e-12	6.5734385735386416e-12	PCDHA6/PCDHA5/PCDHA10/PCDHA12/PCDHA11/PCDHA4/PCDHA9/PCDHA3/PCDHA7/PCDHA13/PCDHA8/PCDHA2/PCDHA1/PCDHAC1/PCDH9/ITGB1	16
LumA.comp227	LumA	comp227	GO:0035115	embryonic forelimb morphogenesis	4/75	29/18862	5.0780663293419776e-6	0.00260843340450532	0.00233947406681614	ALX4/ALDH1A2/HOXA11/SHH	4
LumA.comp227	LumA	comp227	GO:0035136	forelimb morphogenesis	4/75	36/18862	1.233160435425158e-5	0.00475075057747542	0.00426089382029798	ALX4/ALDH1A2/HOXA11/SHH	4
LumA.comp228	LumA	comp228	GO:0007156	homophilic cell adhesion via plasma membrane adhesion molecules	11/82	167/18862	1.531136324204703e-10	2.0256933569228227e-7	1.9598544949820202e-7	PCDHA7/PCDHA10/PCDHA9/PCDHA6/PCDHA1/PCDHA5/PCDHA2/PCDHA3/PCDHA4/PCDHA8/PCDHB3	11
LumA.comp228	LumA	comp228	GO:0098742	cell-cell adhesion via plasma-membrane adhesion molecules	11/82	273/18862	2.6941573372937404e-8	1.7821850786198092e-5	1.724260695867994e-5	PCDHA7/PCDHA10/PCDHA9/PCDHA6/PCDHA1/PCDHA5/PCDHA2/PCDHA3/PCDHA4/PCDHA8/PCDHB3	11
LumA.comp229	LumA	comp229	GO:0007156	homophilic cell adhesion via plasma membrane adhesion molecules	8/64	167/18862	9.268761526656502e-8	9.889768548942488e-5	9.346814255302033e-5	PCDHGA5/PCDHGA3/PCDHGA1/PCDHGA2/PCDHGB3/PCDHGB1/PCDHGB2/PCDHGA4	8
LumA.comp229	LumA	comp229	GO:0098742	cell-cell adhesion via plasma-membrane adhesion molecules	8/64	273/18862	3.8153958854909896e-6	0.00203551370490944	0.0019237627675265	PCDHGA5/PCDHGA3/PCDHGA1/PCDHGA2/PCDHGB3/PCDHGB1/PCDHGB2/PCDHGA4	8
LumA.comp23	LumA	comp23	GO:0007156	homophilic cell adhesion via plasma membrane adhesion molecules	10/81	167/18862	2.4694587253028568e-9	3.751107803735039e-6	3.446844494475356e-6	PCDHGB2/PCDHGA1/PCDHGA6/PCDHGA2/PCDHGB3/PCDHGA7/PCDHGA4/PCDHGA3/PCDHGA5/PCDHGB1	10
LumA.comp23	LumA	comp23	GO:0098742	cell-cell adhesion via plasma-membrane adhesion molecules	10/81	273/18862	2.6028916154533594e-7	1.9768961819368263e-4	1.816544358995345e-4	PCDHGB2/PCDHGA1/PCDHGA6/PCDHGA2/PCDHGB3/PCDHGA7/PCDHGA4/PCDHGA3/PCDHGA5/PCDHGB1	10
LumA.comp231	LumA	comp231	GO:0007156	homophilic cell adhesion via plasma membrane adhesion molecules	19/78	167/18862	1.4862769853203664e-22	2.2204978160686275e-19	2.0260302063051312e-19	PCDHGB6/PCDHGB3/PCDHGA10/PCDHGA3/PCDHGA6/PCDHGA2/PCDHGA9/PCDHGA4/PCDHGA12/PCDHGA1/PCDHGA11/PCDHGB7/PCDHGA7/PCDHGB2/PCDHGB5/PCDHGA5/PCDHGB4/PCDHGB1/PCDHGA8	19
LumA.comp231	LumA	comp231	GO:0098742	cell-cell adhesion via plasma-membrane adhesion molecules	19/78	273/18862	1.874773174892817e-18	1.4004555616449342e-15	1.277805927097999e-15	PCDHGB6/PCDHGB3/PCDHGA10/PCDHGA3/PCDHGA6/PCDHGA2/PCDHGA9/PCDHGA4/PCDHGA12/PCDHGA1/PCDHGA11/PCDHGB7/PCDHGA7/PCDHGB2/PCDHGB5/PCDHGA5/PCDHGB4/PCDHGB1/PCDHGA8	19
LumA.comp233	LumA	comp233	GO:0007156	homophilic cell adhesion via plasma membrane adhesion molecules	16/73	167/18862	2.3392481230589334e-18	2.8913106801008416e-15	2.7455385865375904e-15	PCDHGA6/PCDHGB4/PCDHGB6/PCDHGA10/PCDHGA1/PCDHGA3/PCDHGA2/PCDHGB2/PCDHGA7/PCDHGB5/PCDHGB1/PCDHGA9/PCDHGA8/PCDHGB3/PCDHGA5/PCDHGA4	16
LumA.comp233	LumA	comp233	GO:0098742	cell-cell adhesion via plasma-membrane adhesion molecules	17/73	273/18862	2.7881484754766993e-16	1.7230757578445998e-13	1.63620292113501e-13	PCDHGA6/PCDHGB4/PCDHGB6/PCDHGA10/PCDHGA1/PCDHGA3/PCDHGA2/PCDHGB2/PCDHGA7/PCDHGB5/PCDHGB1/PCDHGA9/PCDHGA8/PCDHGB3/PCDHGA5/PCDHGA4/SPARCL1	17
LumA.comp234	LumA	comp234	GO:0061029	eyelid development in camera-type eye	3/55	11/18862	3.807432435147263e-6	0.00607666216649503	0.00506989687416977	OSR2/TWIST1/INHBA	3
LumA.comp237	LumA	comp237	GO:0007156	homophilic cell adhesion via plasma membrane adhesion molecules	13/98	167/18862	3.592659587009734e-12	7.289506302042751e-9	6.4781324974186044e-9	PCDHA4/PCDHA11/PCDHA5/PCDHA8/PCDHA3/PCDHA2/PCDHA7/PCDHA10/PCDHA6/PCDHA9/PCDHA1/CELSR3/CDH8	13
LumA.comp237	LumA	comp237	GO:0098742	cell-cell adhesion via plasma-membrane adhesion molecules	15/98	273/18862	1.089417869411218e-11	1.1052144285176808e-8	9.821962159481141e-9	PCDHA4/PCDHA11/PCDHA5/PCDHA8/PCDHA3/PCDHA2/PCDHA7/PCDHA10/PCDHA6/PCDHA9/PCDHA1/CELSR3/CLDN5/FGFRL1/CDH8	15
LumA.comp238	LumA	comp238	GO:0048663	neuron fate commitment	6/75	59/18862	1.2291894420909122e-7	2.4006069804035515e-4	2.0960914696708185e-4	BCL11B/OLIG1/POU4F1/DMRTA2/SHH/POU3F2	6
LumA.comp238	LumA	comp238	GO:0030900	forebrain development	10/75	357/18862	1.4465104216113632e-6	0.00141251742670349	0.00123334046474232	LHX1/BCL11B/POU4F1/DMRTA2/LHX5/LPAR1/SHH/NRGN/POU3F2/KCNC2	10
LumA.comp238	LumA	comp238	GO:0021537	telencephalon development	8/75	231/18862	3.73376772259634e-6	0.00243068278741021	0.00212235217916002	LHX1/BCL11B/DMRTA2/LHX5/LPAR1/SHH/NRGN/POU3F2	8
LumA.comp238	LumA	comp238	GO:0021936	regulation of cerebellar granule cell precursor proliferation	3/75	11/18862	9.737518089157132e-6	0.00475434320703097	0.0041512577116933	LHX1/LHX5/SHH	3
LumA.comp238	LumA	comp238	GO:0030902	hindbrain development	6/75	139/18862	1.9062693264598423e-5	0.00744588798915214	0.00650138170287356	LHX1/POU4F1/LHX5/KNDC1/LPAR1/SHH	6
LumA.comp238	LumA	comp238	GO:0021924	cell proliferation in external granule layer	3/75	16/18862	3.257880022686846e-5	0.0090894852632963	0.00793648967932735	LHX1/LHX5/SHH	3
LumA.comp238	LumA	comp238	GO:0021930	cerebellar granule cell precursor proliferation	3/75	16/18862	3.257880022686846e-5	0.0090894852632963	0.00793648967932735	LHX1/LHX5/SHH	3
LumA.comp238	LumA	comp238	GO:0021534	cell proliferation in hindbrain	3/75	17/18862	3.944691838761875e-5	0.00962997895137742	0.00840842207736084	LHX1/LHX5/SHH	3
LumA.comp239	LumA	comp239	GO:0052697	xenobiotic glucuronidation	8/77	11/18862	8.66543843137655e-18	1.4263311658045803e-14	1.2231950459448374e-14	UGT1A8/UGT1A4/UGT1A3/UGT1A7/UGT1A5/UGT1A6/UGT1A10/UGT1A9	8
LumA.comp239	LumA	comp239	GO:0009812	flavonoid metabolic process	8/77	15/18862	3.3357585198239764e-16	2.745329261815133e-13	2.354343250044186e-13	UGT1A8/UGT1A4/UGT1A3/UGT1A7/UGT1A5/UGT1A6/UGT1A10/UGT1A9	8
LumA.comp239	LumA	comp239	GO:0052695	cellular glucuronidation	8/77	20/18862	6.4244697236950695e-15	3.5248923884006948e-12	3.022882069991259e-12	UGT1A8/UGT1A4/UGT1A3/UGT1A7/UGT1A5/UGT1A6/UGT1A10/UGT1A9	8
LumA.comp239	LumA	comp239	GO:0006063	uronic acid metabolic process	8/77	25/18862	5.4268856139427766e-14	1.786530744109962e-11	1.5320954964836346e-11	UGT1A8/UGT1A4/UGT1A3/UGT1A7/UGT1A5/UGT1A6/UGT1A10/UGT1A9	8
LumA.comp239	LumA	comp239	GO:0019585	glucuronate metabolic process	8/77	25/18862	5.4268856139427766e-14	1.786530744109962e-11	1.5320954964836346e-11	UGT1A8/UGT1A4/UGT1A3/UGT1A7/UGT1A5/UGT1A6/UGT1A10/UGT1A9	8
LumA.comp239	LumA	comp239	GO:0006805	xenobiotic metabolic process	8/77	120/18862	3.0933159373651675e-8	8.48599672150511e-6	7.277432757906473e-6	UGT1A8/UGT1A4/UGT1A3/UGT1A7/UGT1A5/UGT1A6/UGT1A10/UGT1A9	8
LumA.comp239	LumA	comp239	GO:0071466	cellular response to xenobiotic stimulus	8/77	125/18862	4.2599209034980125e-8	1.001689972451104e-5	8.590306664046366e-6	UGT1A8/UGT1A4/UGT1A3/UGT1A7/UGT1A5/UGT1A6/UGT1A10/UGT1A9	8
LumA.comp239	LumA	comp239	GO:0009410	response to xenobiotic stimulus	8/77	131/18862	6.143752508999313e-8	1.2640770787266086e-5	1.0840489624431685e-5	UGT1A8/UGT1A4/UGT1A3/UGT1A7/UGT1A5/UGT1A6/UGT1A10/UGT1A9	8
LumA.comp239	LumA	comp239	GO:0042573	retinoic acid metabolic process	4/77	33/18862	9.600718348911575e-6	0.0017558647113676	0.00150579687788192	UGT1A8/UGT1A3/UGT1A7/UGT1A9	4
LumA.comp239	LumA	comp239	GO:0042440	pigment metabolic process	5/77	72/18862	1.1232870654034374e-5	0.00179871467951893	0.00154254421259506	UGT1A8/UGT1A4/UGT1A7/UGT1A10/UGT1A9	5
LumA.comp239	LumA	comp239	GO:0031016	pancreas development	5/77	73/18862	1.2020571977344067e-5	0.00179871467951893	0.00154254421259506	NEUROD1/ISL1/PDX1/IGF2/NR5A2	5
LumA.comp239	LumA	comp239	GO:0007188	adenylate cyclase-modulating G protein-coupled receptor signaling pathway	7/77	230/18862	4.262425181683466e-5	0.00584662654087582	0.00501395804266449	PSAPL1/CHRM3/OPRK1/MC4R/PTH2R/GPR176/PTGER4	7
LumA.comp24	LumA	comp24	GO:0007156	homophilic cell adhesion via plasma membrane adhesion molecules	20/82	167/18862	1.0577664366217592e-23	1.458659916101406e-20	1.371756052545271e-20	PCDHGA5/PCDHGA3/PCDHGA1/PCDHGA2/PCDHGB3/PCDHGB1/PCDHGB2/PCDHGA4/PCDHGA9/PCDHGB4/PCDHGB7/PCDHGA10/PCDHGA11/PCDHGB5/PCDHGA6/PCDHGA7/PCDHGB6/PCDHGA8/PCDHGA12/PCDHGC3	20
LumA.comp24	LumA	comp24	GO:0098742	cell-cell adhesion via plasma-membrane adhesion molecules	21/82	273/18862	9.05066932176755e-21	6.2404364973587244e-18	5.8686445286408535e-18	TGFB2/PCDHGA5/PCDHGA3/PCDHGA1/PCDHGA2/PCDHGB3/PCDHGB1/PCDHGB2/PCDHGA4/PCDHGA9/PCDHGB4/PCDHGB7/PCDHGA10/PCDHGA11/PCDHGB5/PCDHGA6/PCDHGA7/PCDHGB6/PCDHGA8/PCDHGA12/PCDHGC3	21
LumA.comp240	LumA	comp240	GO:0007156	homophilic cell adhesion via plasma membrane adhesion molecules	14/86	167/18862	2.738800574715823e-14	4.0369920471311226e-11	3.623865602545042e-11	PCDHGA7/PCDHGA3/PCDHGB2/PCDHGA2/PCDHGB3/PCDHGA1/PCDHGA6/PCDHGA4/PCDHGA5/PCDHGB1/PCDHB3/PCDHGB4/PCDHGA8/PCDHGB5	14
LumA.comp240	LumA	comp240	GO:0098742	cell-cell adhesion via plasma-membrane adhesion molecules	15/86	273/18862	1.5165703633480214e-12	1.1177123577874914e-9	1.0033310245939275e-9	PCDHGA7/PCDHGA3/PCDHGB2/PCDHGA2/PCDHGB3/PCDHGA1/PCDHGA6/PCDHGA4/PCDHGA5/PCDHGB1/NLGN1/PCDHB3/PCDHGB4/PCDHGA8/PCDHGB5	15
LumA.comp241	LumA	comp241	GO:0098742	cell-cell adhesion via plasma-membrane adhesion molecules	12/73	273/18862	5.570999933892685e-10	5.763354757733106e-7	5.189577524401402e-7	PCDHB15/PTPRS/PCDHGB2/PCDHGA1/PCDHGB3/PCDHGA5/PCDHGA4/PCDHGA2/PCDHGB1/PCDHGA3/CDH8/SPARCL1	12
LumA.comp241	LumA	comp241	GO:0007156	homophilic cell adhesion via plasma membrane adhesion molecules	10/73	167/18862	8.679751141164315e-10	5.763354757733106e-7	5.189577524401402e-7	PCDHB15/PCDHGB2/PCDHGA1/PCDHGB3/PCDHGA5/PCDHGA4/PCDHGA2/PCDHGB1/PCDHGA3/CDH8	10
LumA.comp242	LumA	comp242	GO:0090596	sensory organ morphogenesis	8/69	244/18862	2.961129202813146e-6	0.00474372898290666	0.00397103010987784	PITX2/PAX6/TBX1/HOXC13/FOXF2/OSR2/DIO3/GJB6	8
LumA.comp242	LumA	comp242	GO:0021517	ventral spinal cord development	4/69	43/18862	1.8172292731442125e-5	0.00985315803746691	0.0082481919572461	PHOX2A/PAX6/SHH/LBX1	4
LumA.comp242	LumA	comp242	GO:0048568	embryonic organ development	9/69	412/18862	1.8451606811735795e-5	0.00985315803746691	0.0082481919572461	CITED1/PITX2/HOXB9/TBX1/FOXF2/SHH/OSR2/LBX1/GJB6	9
LumA.comp242	LumA	comp242	GO:0021515	cell differentiation in spinal cord	4/69	49/18862	3.068794003999456e-5	0.00992881354994382	0.00831152405718407	PHOX2A/SHH/LBX1/GSX1	4
LumA.comp242	LumA	comp242	GO:0021510	spinal cord development	5/69	99/18862	3.09888063356549e-5	0.00992881354994382	0.00831152405718407	PHOX2A/PAX6/SHH/LBX1/GSX1	5
LumA.comp244	LumA	comp244	GO:0007411	axon guidance	8/67	277/18862	6.025462995090622e-6	0.00356044116850419	0.00321056746275105	EPHA6/OTX2/ROBO3/SLIT3/NTN1/ISL2/GBX2/GFRA4	8
LumA.comp244	LumA	comp244	GO:0097485	neuron projection guidance	8/67	278/18862	6.186691865341789e-6	0.00356044116850419	0.00321056746275105	EPHA6/OTX2/ROBO3/SLIT3/NTN1/ISL2/GBX2/GFRA4	8
LumA.comp245	LumA	comp245	GO:0043010	camera-type eye development	8/58	310/18862	4.566118950486054e-6	0.00542564638888583	0.00440559274010131	WT1/SLC17A7/SDK1/PAX6/MERTK/WNT16/PTN/RET	8
LumA.comp245	LumA	comp245	GO:0046849	bone remodeling	5/58	89/18862	7.856029675837536e-6	0.00542564638888583	0.00440559274010131	LRRK1/WNT16/S1PR1/CTHRC1/PTN	5
LumA.comp245	LumA	comp245	GO:0001654	eye development	8/58	359/18862	1.3315726919931216e-5	0.00542564638888583	0.00440559274010131	WT1/SLC17A7/SDK1/PAX6/MERTK/WNT16/PTN/RET	8
LumA.comp245	LumA	comp245	GO:0150063	visual system development	8/58	363/18862	1.4425091244327284e-5	0.00542564638888583	0.00440559274010131	WT1/SLC17A7/SDK1/PAX6/MERTK/WNT16/PTN/RET	8
LumA.comp245	LumA	comp245	GO:0048880	sensory system development	8/58	369/18862	1.6234728871591362e-5	0.00542564638888583	0.00440559274010131	WT1/SLC17A7/SDK1/PAX6/MERTK/WNT16/PTN/RET	8
LumA.comp248	LumA	comp248	GO:0007156	homophilic cell adhesion via plasma membrane adhesion molecules	16/90	167/18862	8.373682585372111e-17	1.5415949639670054e-13	1.346840735836693e-13	PCDHGA6/PCDHGB4/PCDHGB6/PCDHGA10/PCDHGA1/PCDHGA3/PCDHGA2/PCDHGB2/PCDHGA7/PCDHGB5/PCDHGB1/PCDHGA9/PCDHGA8/PCDHGB3/PCDHGA5/PCDHGA4	16
LumA.comp248	LumA	comp248	GO:0098742	cell-cell adhesion via plasma-membrane adhesion molecules	17/90	273/18862	1.183306891976386e-14	1.0892339940642632e-11	9.516278583894304e-12	PCDHGA6/PCDHGB4/PCDHGB6/PCDHGA10/PCDHGA1/PCDHGA3/PCDHGA2/PCDHGB2/PCDHGA7/PCDHGB5/PCDHGB1/PCDHGA9/PCDHGA8/PCDHGB3/PCDHGA5/PCDHGA4/NTNG2	17
LumA.comp248	LumA	comp248	GO:0048562	embryonic organ morphogenesis	10/90	277/18862	8.071779414286359e-7	4.953381967233728e-4	4.327606647378792e-4	TBX18/NDRG4/HOXA3/IHH/LBX1/HAND1/HOXA9/CTHRC1/PROX1/WNT1	10
LumA.comp248	LumA	comp248	GO:0048568	embryonic organ development	11/90	412/18862	4.182200250259277e-6	0.00192485766518183	0.00168168473220952	TBX18/NDRG4/HOXA3/IHH/LBX1/HAND1/HOXA9/CTHRC1/PROX1/WNT1/ZFP36L1	11
LumA.comp248	LumA	comp248	GO:0007389	pattern specification process	11/90	426/18862	5.746491101860138e-6	0.0021158580237049	0.00184855545339837	MEIS2/TBX18/NDRG4/HOXA3/IHH/LBX1/HAND1/FOXB1/DLX1/HOXA9/WNT1	11
LumA.comp248	LumA	comp248	GO:0033077	T cell differentiation in thymus	5/90	73/18862	2.571602059834216e-5	0.00789053232025798	0.00689369815338014	IHH/ITPKB/WNT1/ERBB2/ZFP36L1	5
LumA.comp248	LumA	comp248	GO:0086001	cardiac muscle cell action potential	5/90	76/18862	3.127691409246058e-5	0.00807372229476046	0.00705374519934474	BIN1/TBX18/HCN2/CACNA1G/KCNIP2	5
LumA.comp248	LumA	comp248	GO:0021587	cerebellum morphogenesis	4/90	39/18862	3.508407298103407e-5	0.00807372229476046	0.00705374519934474	LHX5/PROX1/WNT1/HSPA5	4
LumA.comp248	LumA	comp248	GO:0021575	hindbrain morphogenesis	4/90	42/18862	4.722504411604929e-5	0.00955101194644197	0.00834440450222323	LHX5/PROX1/WNT1/HSPA5	4
LumA.comp248	LumA	comp248	GO:0042220	response to cocaine	4/90	43/18862	5.187947825335128e-5	0.00955101194644197	0.00834440450222323	DRD4/CRHBP/TIAM1/HSPA5	4
LumA.comp250	LumA	comp250	GO:0016079	synaptic vesicle exocytosis	6/72	104/18862	2.8265967532920347e-6	0.00418374505218839	0.00363096385956304	CACNB2/SYT7/SYT5/SV2A/ADCY1/PSEN1	6
LumA.comp250	LumA	comp250	GO:0048167	regulation of synaptic plasticity	7/72	176/18862	4.831114378970436e-6	0.00418374505218839	0.00363096385956304	SYT7/RELN/CBLN1/GRIN2B/NR2E1/ADCY1/PSEN1	7
LumA.comp250	LumA	comp250	GO:0051952	regulation of amine transport	5/72	86/18862	1.9279954447869903e-5	0.00856704378794512	0.00743511518730134	SYT7/SYT13/SYT5/SV2A/PSEN1	5
LumA.comp250	LumA	comp250	GO:0007269	neurotransmitter secretion	6/72	155/18862	2.791895201312681e-5	0.00856704378794512	0.00743511518730134	CACNB2/SYT7/SYT5/SV2A/ADCY1/PSEN1	6
LumA.comp250	LumA	comp250	GO:0099643	signal release from synapse	6/72	155/18862	2.791895201312681e-5	0.00856704378794512	0.00743511518730134	CACNB2/SYT7/SYT5/SV2A/ADCY1/PSEN1	6
LumA.comp250	LumA	comp250	GO:0015837	amine transport	5/72	94/18862	2.967798078964824e-5	0.00856704378794512	0.00743511518730134	SYT7/SYT13/SYT5/SV2A/PSEN1	5
LumA.comp251	LumA	comp251	GO:0007156	homophilic cell adhesion via plasma membrane adhesion molecules	21/78	167/18862	7.560468691915162e-26	9.964697735944184e-23	9.589857656587129e-23	PCDHGB3/PCDHGA5/PCDHGB4/PCDHGA4/PCDHGB7/PCDHGA2/PCDHGA3/PCDHGB1/PCDHGB5/PCDHGA1/PCDHGB2/PCDHGA12/PCDHGA6/PCDHGA7/PCDHGA10/PCDHGB6/PCDHGA11/PCDHGA8/PCDHGA9/PCDHB7/DSC3	21
LumA.comp251	LumA	comp251	GO:0098742	cell-cell adhesion via plasma-membrane adhesion molecules	22/78	273/18862	9.992536508537253e-23	6.585081559126048e-20	6.337371838309152e-20	PCDHGB3/PCDHGA5/PCDHGB4/PCDHGA4/PCDHGB7/PCDHGA2/PCDHGA3/PCDHGB1/PCDHGB5/PCDHGA1/PCDHGB2/PCDHGA12/PCDHGA6/PCDHGA7/PCDHGA10/PCDHGB6/PCDHGA11/PCDHGA8/PCDHGA9/PTPRS/PCDHB7/DSC3	22
LumA.comp252	LumA	comp252	GO:0030900	forebrain development	10/78	357/18862	2.0881519203964943e-6	0.00429115219641479	0.00370811819969356	EMX2/SOX2/UNCX/CNTNAP2/ETS1/BCL11B/GSX1/ISL1/NPY/OXTR	10
LumA.comp253	LumA	comp253	GO:0060021	roof of mouth development	5/56	86/18862	5.573310719804609e-6	0.00508344119899702	0.00396150695356557	TBX2/ALX4/WNT3A/GLI3/COL2A1	5
LumA.comp253	LumA	comp253	GO:0001708	cell fate specification	5/56	88/18862	6.2411801092658364e-6	0.00508344119899702	0.00396150695356557	TBX2/TBX15/WNT3A/GLI3/POU4F1	5
LumA.comp253	LumA	comp253	GO:0098703	calcium ion import across plasma membrane	3/56	20/18862	2.726400092847361e-5	0.0086177007441685	0.00671574236533049	PRNP/ATP2B4/SLC8A2	3
LumA.comp253	LumA	comp253	GO:0048568	embryonic organ development	8/56	412/18862	2.7476223675460697e-5	0.0086177007441685	0.00671574236533049	TBX2/TBX15/ALX4/WNT3A/GLI3/PITX2/COL2A1/ZFP36L1	8
LumA.comp253	LumA	comp253	GO:0050808	synapse organization	8/56	412/18862	2.7476223675460697e-5	0.0086177007441685	0.00671574236533049	PRNP/APBB2/WNT3A/POU4F1/SLC8A2/SDK1/RHOA/ACTN1	8
LumA.comp253	LumA	comp253	GO:1902656	calcium ion import into cytosol	3/56	21/18862	3.174107088091529e-5	0.0086177007441685	0.00671574236533049	PRNP/ATP2B4/SLC8A2	3
LumA.comp254	LumA	comp254	GO:0009952	anterior/posterior pattern specification	8/63	203/18862	3.656877137347681e-7	5.273216832055356e-4	4.573021093862153e-4	DLL3/LHX1/HOXB9/EMX2/SKI/HOXC5/HOXC6/HOXC4	8
LumA.comp254	LumA	comp254	GO:0007389	pattern specification process	9/63	426/18862	1.129825048600754e-5	0.00595169212944475	0.00516140612437431	BCOR/DLL3/LHX1/HOXB9/EMX2/SKI/HOXC5/HOXC6/HOXC4	9
LumA.comp254	LumA	comp254	GO:0003002	regionalization	8/63	326/18862	1.2382161156958578e-5	0.00595169212944475	0.00516140612437431	DLL3/LHX1/HOXB9/EMX2/SKI/HOXC5/HOXC6/HOXC4	8
LumA.comp255	LumA	comp255	GO:0007156	homophilic cell adhesion via plasma membrane adhesion molecules	7/70	167/18862	2.820677723287269e-6	0.00352132981573456	0.0028079339066085	PCDHGA1/PCDHGB2/PCDHGB1/PCDHGA2/PCDHGA5/PCDHGA3/PCDHGA4	7
LumA.comp255	LumA	comp255	GO:0045664	regulation of neuron differentiation	7/70	190/18862	6.609286506284592e-6	0.00352132981573456	0.0028079339066085	EPO/NLGN1/MEF2C/ISL1/PROX1/DUOXA1/FGFR1	7
LumA.comp255	LumA	comp255	GO:0098742	cell-cell adhesion via plasma-membrane adhesion molecules	8/70	273/18862	7.550455376874619e-6	0.00352132981573456	0.0028079339066085	NLGN1/PCDHGA1/PCDHGB2/PCDHGB1/PCDHGA2/PCDHGA5/PCDHGA3/PCDHGA4	8
LumA.comp255	LumA	comp255	GO:0023061	signal release	10/70	475/18862	9.570573299798264e-6	0.00352132981573456	0.0028079339066085	MAFA/NLGN1/SLC32A1/MEF2C/ISL1/CYP19A1/CACNA1A/CHRNA4/PTPRN2/SPP1	10
LumA.comp255	LumA	comp255	GO:0060078	regulation of postsynaptic membrane potential	6/70	136/18862	1.129355296900118e-5	0.00352132981573456	0.0028079339066085	GABRB2/MPP2/NLGN1/FGF14/MEF2C/CHRNA4	6
LumA.comp255	LumA	comp255	GO:0007517	muscle organ development	8/70	317/18862	2.225231331307043e-5	0.00576258499426563	0.00459512702354931	CHODL/SMTN/MEF2C/HAND1/SHOX2/ISL1/PROX1/SGCE	8
LumA.comp255	LumA	comp255	GO:0045666	positive regulation of neuron differentiation	5/70	94/18862	2.5874339294329347e-5	0.00576258499426563	0.00459512702354931	EPO/MEF2C/PROX1/DUOXA1/FGFR1	5
LumA.comp259	LumA	comp259	GO:0006836	neurotransmitter transport	8/67	209/18862	7.399343224021482e-7	4.632494498346712e-4	4.18064986133376e-4	DVL1/SNCA/RAB5A/SLC6A2/SNPH/PTPRN2/SLC32A1/ADCY1	8
LumA.comp259	LumA	comp259	GO:0001505	regulation of neurotransmitter levels	8/67	211/18862	7.951019759821228e-7	4.632494498346712e-4	4.18064986133376e-4	DVL1/SNCA/RAB5A/SLC6A2/SNPH/PTPRN2/SLC32A1/ADCY1	8
LumA.comp259	LumA	comp259	GO:0007269	neurotransmitter secretion	7/67	155/18862	1.270917557845463e-6	4.632494498346712e-4	4.18064986133376e-4	DVL1/SNCA/RAB5A/SNPH/PTPRN2/SLC32A1/ADCY1	7
LumA.comp259	LumA	comp259	GO:0099643	signal release from synapse	7/67	155/18862	1.270917557845463e-6	4.632494498346712e-4	4.18064986133376e-4	DVL1/SNCA/RAB5A/SNPH/PTPRN2/SLC32A1/ADCY1	7
LumA.comp259	LumA	comp259	GO:0016079	synaptic vesicle exocytosis	5/67	104/18862	3.4055908200749786e-5	0.00946705282863952	0.00854365463562155	DVL1/SNCA/RAB5A/SNPH/ADCY1	5
LumA.comp259	LumA	comp259	GO:0099504	synaptic vesicle cycle	6/67	177/18862	3.895906513843426e-5	0.00946705282863952	0.00854365463562155	DVL1/SNCA/RAB5A/SNPH/SLC32A1/ADCY1	6
LumA.comp26	LumA	comp26	GO:0007156	homophilic cell adhesion via plasma membrane adhesion molecules	14/66	167/18862	5.439996224828395e-16	5.42367623615391e-13	5.096417515891867e-13	PCDHA13/PCDHA4/PCDHA12/PCDHA10/PCDHA6/PCDHAC1/PCDHA11/PCDHA1/PCDHA7/PCDHA5/PCDHA8/PCDHA3/PCDHA9/PCDHA2	14
LumA.comp26	LumA	comp26	GO:0098742	cell-cell adhesion via plasma-membrane adhesion molecules	14/66	273/18862	5.015457601869663e-13	2.5002056145320273e-10	2.349345929296842e-10	PCDHA13/PCDHA4/PCDHA12/PCDHA10/PCDHA6/PCDHAC1/PCDHA11/PCDHA1/PCDHA7/PCDHA5/PCDHA8/PCDHA3/PCDHA9/PCDHA2	14
LumA.comp261	LumA	comp261	GO:0001708	cell fate specification	6/66	88/18862	6.298625140848881e-7	8.7235958200757e-4	7.452268061383308e-4	ISL1/TBX15/TBX5/FEV/MNX1/POU4F1	6
LumA.comp261	LumA	comp261	GO:0048665	neuron fate specification	4/66	27/18862	2.258158520268118e-6	0.00156377477528567	0.00133587904041124	ISL1/FEV/MNX1/POU4F1	4
LumA.comp262	LumA	comp262	GO:0007156	homophilic cell adhesion via plasma membrane adhesion molecules	10/75	167/18862	1.1405471913279291e-9	1.7210857117138451e-6	1.5511441802059838e-6	PCDHGA7/PCDHGA3/PCDHGB2/PCDHGA2/PCDHGB3/PCDHGA1/PCDHGA6/PCDHGA4/PCDHGA5/PCDHGB1	10
LumA.comp262	LumA	comp262	GO:0098742	cell-cell adhesion via plasma-membrane adhesion molecules	10/75	273/18862	1.2396472922672018e-7	9.353138820156036e-5	8.429601587416973e-5	PCDHGA7/PCDHGA3/PCDHGB2/PCDHGA2/PCDHGB3/PCDHGA1/PCDHGA6/PCDHGA4/PCDHGA5/PCDHGB1	10
LumA.comp263	LumA	comp263	GO:0007156	homophilic cell adhesion via plasma membrane adhesion molecules	15/79	167/18862	2.8097294213497475e-16	3.984196319473942e-13	3.611241708913729e-13	PCDHGA4/PCDHGA5/PCDHGA1/PCDHGB5/PCDHGA6/PCDHGA3/PCDHGB1/PCDHGA8/PCDHGA7/PCDHGA9/PCDHGB3/PCDHGB2/PCDHGA2/PCDHGB4/PTPRM	15
LumA.comp263	LumA	comp263	GO:0098742	cell-cell adhesion via plasma-membrane adhesion molecules	16/79	273/18862	2.2785039111547567e-14	1.6154592730087223e-11	1.4642385660631358e-11	DAB1/PCDHGA4/PCDHGA5/PCDHGA1/PCDHGB5/PCDHGA6/PCDHGA3/PCDHGB1/PCDHGA8/PCDHGA7/PCDHGA9/PCDHGB3/PCDHGB2/PCDHGA2/PCDHGB4/PTPRM	16
LumA.comp264	LumA	comp264	GO:0007156	homophilic cell adhesion via plasma membrane adhesion molecules	11/83	167/18862	1.751676990440703e-10	1.5593154270440986e-7	1.4098674056565702e-7	PCDHGA7/PCDHGA3/PCDHGB2/PCDHGA2/PCDHGB3/PCDHGA1/PCDHGA6/PCDHGA4/PCDHGA5/PCDHGB1/CDH2	11
LumA.comp264	LumA	comp264	GO:0098742	cell-cell adhesion via plasma-membrane adhesion molecules	13/83	273/18862	1.9725685351601495e-10	1.5593154270440986e-7	1.4098674056565702e-7	PCDHGA7/PCDHGA3/PCDHGB2/PCDHGA2/PCDHGB3/PCDHGA1/PCDHGA6/PCDHGA4/PCDHGA5/PCDHGB1/MDGA1/CDH2/FGFRL1	13
LumA.comp265	LumA	comp265	GO:0031128	developmental induction	4/67	32/18862	4.850716770189669e-6	0.00581790399372974	0.00468736824313462	SALL1/BMP2/HOXA11/SPRY1	4
LumA.comp265	LumA	comp265	GO:0048754	branching morphogenesis of an epithelial tube	6/67	143/18862	1.1660976007703527e-5	0.00581790399372974	0.00468736824313462	LEF1/SALL1/BMP2/HOXA11/SPRY1/GBX2	6
LumA.comp265	LumA	comp265	GO:0021537	telencephalon development	7/67	231/18862	1.7573983090665385e-5	0.00581790399372974	0.00468736824313462	LEF1/SALL1/BMP2/PTPRS/SLITRK5/OXTR/RFX4	7
LumA.comp265	LumA	comp265	GO:0003002	regionalization	8/67	326/18862	1.9640796114117116e-5	0.00581790399372974	0.00468736824313462	ALX4/TCF15/LEF1/BMP2/HOXA11/SPRY1/GBX2/RFX4	8
LumA.comp265	LumA	comp265	GO:0048736	appendage development	6/67	167/18862	2.810897919047284e-5	0.00581790399372974	0.00468736824313462	ALX4/LEF1/SALL1/COMP/HOXA11/COL2A1	6
LumA.comp265	LumA	comp265	GO:0060173	limb development	6/67	167/18862	2.810897919047284e-5	0.00581790399372974	0.00468736824313462	ALX4/LEF1/SALL1/COMP/HOXA11/COL2A1	6
LumA.comp265	LumA	comp265	GO:0071772	response to BMP	6/67	167/18862	2.810897919047284e-5	0.00581790399372974	0.00468736824313462	LEF1/BMP2/COMP/GDF6/COL2A1/SFRP4	6
LumA.comp265	LumA	comp265	GO:0071773	cellular response to BMP stimulus	6/67	167/18862	2.810897919047284e-5	0.00581790399372974	0.00468736824313462	LEF1/BMP2/COMP/GDF6/COL2A1/SFRP4	6
LumA.comp265	LumA	comp265	GO:0002062	chondrocyte differentiation	5/67	103/18862	3.250735887698499e-5	0.00581790399372974	0.00468736824313462	BMP2/COMP/GDF6/HOXA11/COL2A1	5
LumA.comp265	LumA	comp265	GO:0061138	morphogenesis of a branching epithelium	6/67	173/18862	3.4275814844858796e-5	0.00581790399372974	0.00468736824313462	LEF1/SALL1/BMP2/HOXA11/SPRY1/GBX2	6
LumA.comp265	LumA	comp265	GO:0030900	forebrain development	8/67	357/18862	3.753486447567577e-5	0.00581790399372974	0.00468736824313462	LEF1/SALL1/BMP2/PTPRS/SLITRK5/OXTR/GBX2/RFX4	8
LumA.comp265	LumA	comp265	GO:0001763	morphogenesis of a branching structure	6/67	186/18862	5.1385407915951915e-5	0.00662804922154099	0.00534008596024757	LEF1/SALL1/BMP2/HOXA11/SPRY1/GBX2	6
LumA.comp265	LumA	comp265	GO:0001501	skeletal system development	9/67	486/18862	5.2738925383244346e-5	0.00662804922154099	0.00534008596024757	ALX4/TCF15/BMP2/COMP/GDF6/HOXA11/KIAA1217/COL2A1/SFRP4	9
LumA.comp265	LumA	comp265	GO:0001759	organ induction	3/67	21/18862	5.442386457570321e-5	0.00662804922154099	0.00534008596024757	BMP2/HOXA11/SPRY1	3
LumA.comp265	LumA	comp265	GO:0009952	anterior/posterior pattern specification	6/67	203/18862	8.342320827393045e-5	0.00948243800713676	0.0076398095998231	ALX4/TCF15/LEF1/BMP2/HOXA11/GBX2	6
LumA.comp265	LumA	comp265	GO:0003156	regulation of animal organ formation	3/67	26/18862	1.050488953411248e-4	0.00971048155705779	0.0078235397017814	BMP2/HOXA11/SPRY1	3
LumA.comp265	LumA	comp265	GO:0060351	cartilage development involved in endochondral bone morphogenesis	3/67	26/18862	1.050488953411248e-4	0.00971048155705779	0.0078235397017814	COMP/HOXA11/COL2A1	3
LumA.comp265	LumA	comp265	GO:0048705	skeletal system morphogenesis	6/67	213/18862	1.0866784543202488e-4	0.00971048155705779	0.0078235397017814	ALX4/TCF15/COMP/HOXA11/COL2A1/SFRP4	6
LumA.comp265	LumA	comp265	GO:0035107	appendage morphogenesis	5/67	134/18862	1.1390594201827328e-4	0.00971048155705779	0.0078235397017814	ALX4/LEF1/SALL1/HOXA11/COL2A1	5
LumA.comp265	LumA	comp265	GO:0035108	limb morphogenesis	5/67	134/18862	1.1390594201827328e-4	0.00971048155705779	0.0078235397017814	ALX4/LEF1/SALL1/HOXA11/COL2A1	5
LumA.comp268	LumA	comp268	GO:0048732	gland development	9/55	413/18862	2.7649174993354886e-6	0.00466441582137896	0.00341103506233809	ETS1/BCL11B/ISL1/LIMS2/PAX1/PCSK9/BMP2/HOXA13/WNT1	9
LumA.comp268	LumA	comp268	GO:0030900	forebrain development	8/55	357/18862	8.534367590220363e-6	0.00705854067000018	0.00516183175692772	ALK/ETS1/LHX1/BCL11B/ISL1/BMP2/LHX8/WNT1	8
LumA.comp268	LumA	comp268	GO:0051146	striated muscle cell differentiation	7/55	269/18862	1.2552235927682612e-5	0.00705854067000018	0.00516183175692772	ISL1/OBSCN/DNER/NOS1/BMP2/RYR1/WNT1	7
LumA.comp268	LumA	comp268	GO:0021871	forebrain regionalization	3/55	20/18862	2.582088343496457e-5	0.00797658667067126	0.00583318851778412	LHX1/BMP2/WNT1	3
LumA.comp268	LumA	comp268	GO:0035270	endocrine system development	5/55	122/18862	2.8002564882590177e-5	0.00797658667067126	0.00583318851778412	ETS1/FOXA2/ISL1/PAX1/BMP2	5
LumA.comp268	LumA	comp268	GO:0040019	positive regulation of embryonic development	3/55	21/18862	3.00621696487497e-5	0.00797658667067126	0.00583318851778412	LHX1/FOXA2/WNT1	3
LumA.comp268	LumA	comp268	GO:0042391	regulation of membrane potential	8/55	431/18862	3.309787000278533e-5	0.00797658667067126	0.00583318851778412	CACNA1G/CACNA1E/KCNK12/SHANK1/GABRA1/KCNN2/TCL1A/GRIN2A	8
LumA.comp269	LumA	comp269	GO:0007156	homophilic cell adhesion via plasma membrane adhesion molecules	8/82	167/18862	6.52114119391221e-7	0.0010322966509963	9.754254354262368e-4	PCDHGB2/PCDHGA1/PCDHGB3/PCDHGA5/PCDHGA4/PCDHGA2/PCDHGB1/PCDHGA3	8
LumA.comp270	LumA	comp270	GO:0007156	homophilic cell adhesion via plasma membrane adhesion molecules	11/90	167/18862	4.2806146369727685e-10	9.023535654738596e-7	7.389692636458254e-7	PCDHA3/PCDHA9/PCDHA2/PCDHA10/PCDHA8/PCDHA4/PCDHA6/PCDHA5/PCDHA1/PCDHA7/PCDHA11	11
LumA.comp270	LumA	comp270	GO:0098742	cell-cell adhesion via plasma-membrane adhesion molecules	11/90	273/18862	7.227190469266492e-8	7.617458754606881e-5	6.238206510314235e-5	PCDHA3/PCDHA9/PCDHA2/PCDHA10/PCDHA8/PCDHA4/PCDHA6/PCDHA5/PCDHA1/PCDHA7/PCDHA11	11
LumA.comp270	LumA	comp270	GO:0051897	positive regulation of protein kinase B signaling	9/90	175/18862	1.53653393089762e-7	1.0796711754440608e-4	8.841809286568761e-5	TNFSF11/ESR1/FGF5/PDGFRA/IGF2/INS/IGFBP5/NRG1/AREG	9
LumA.comp270	LumA	comp270	GO:0051896	regulation of protein kinase B signaling	10/90	247/18862	2.8241552824186913e-7	1.4883298338346505e-4	1.2188459639912248e-4	TNFSF11/ESR1/FGF5/PDGFRA/NTRK3/IGF2/INS/IGFBP5/NRG1/AREG	10
LumA.comp270	LumA	comp270	GO:0043491	protein kinase B signaling	10/90	273/18862	7.070956119569256e-7	2.981115100010398e-4	2.441340639177596e-4	TNFSF11/ESR1/FGF5/PDGFRA/NTRK3/IGF2/INS/IGFBP5/NRG1/AREG	10
LumA.comp270	LumA	comp270	GO:0060537	muscle tissue development	11/90	371/18862	1.524548921174857e-6	5.356248543060997e-4	4.3864214574153775e-4	MYOM2/FOXL2/TBX2/RYR1/PDGFRA/FOXC2/PTCH1/IGF2/IGFBP5/PROX1/NRG1	11
LumA.comp270	LumA	comp270	GO:0030879	mammary gland development	7/90	132/18862	3.230299675054486e-6	9.727816735735508e-4	7.966453333968958e-4	TNFSF11/ESR1/TBX2/OXTR/PTCH1/IGFBP5/NRG1	7
LumA.comp270	LumA	comp270	GO:0048732	gland development	11/90	413/18862	4.2800118277400395e-6	0.0011277831166095	9.235814996702192e-4	TNFSF11/ESR1/TBX2/OXTR/PDGFRA/PTCH1/IGF2/IGFBP5/PROX1/NRG1/PSEN1	11
LumA.comp270	LumA	comp270	GO:0042698	ovulation cycle	5/90	62/18862	1.1545195417203377e-5	0.00270414132660719	0.00221451701569749	ESR1/OXTR/PDGFRA/PTPRN/ADAMTS1	5
LumA.comp270	LumA	comp270	GO:0003007	heart morphogenesis	8/90	239/18862	1.873590047282917e-5	0.00394952781967238	0.00323440808162524	TBX2/RYR1/FOXC2/PTCH1/PROX1/ADAMTS1/NRG1/PSEN1	8
LumA.comp270	LumA	comp270	GO:0050673	epithelial cell proliferation	10/90	428/18862	3.693548257919206e-5	0.00682300504432958	0.00558760025601743	TNFSF11/ESR1/CDK6/PTCH1/PTPRN/IGF2/IGFBP5/PROX1/PSEN1/AREG	10
LumA.comp270	LumA	comp270	GO:0060443	mammary gland morphogenesis	4/90	40/18862	3.884063592597487e-5	0.00682300504432958	0.00558760025601743	ESR1/TBX2/PTCH1/IGFBP5	4
LumA.comp270	LumA	comp270	GO:0014706	striated muscle tissue development	9/90	351/18862	4.532918420291452e-5	0.00735030156151875	0.00601942203180403	MYOM2/FOXL2/TBX2/RYR1/PDGFRA/FOXC2/IGF2/PROX1/NRG1	9
LumA.comp270	LumA	comp270	GO:0022602	ovulation cycle process	4/90	43/18862	5.187947825335128e-5	0.00781156715414746	0.00639716874702978	ESR1/PDGFRA/PTPRN/ADAMTS1	4
LumA.comp270	LumA	comp270	GO:0051952	regulation of amine transport	5/90	86/18862	5.679212796627771e-5	0.00798118705019422	0.00653607648173301	SNCA/OXTR/SYT2/PSEN1/SYT7	5
LumA.comp270	LumA	comp270	GO:0001708	cell fate specification	5/90	88/18862	6.340843306925235e-5	0.00835406105687399	0.00684143619957722	HOXC10/TBX2/PTCH1/PSEN1/APC2	5
LumA.comp271	LumA	comp271	GO:0007156	homophilic cell adhesion via plasma membrane adhesion molecules	20/96	167/18862	3.3170797783427784e-22	6.491525126216816e-19	5.890435353751859e-19	PCDHA7/PCDHA10/PCDHA9/PCDHA6/PCDHA1/PCDHA5/PCDHA2/PCDHA3/PCDHA4/PCDHA8/PCDHGA1/PCDHGB2/PCDHGB1/PCDHGA2/PCDHGA5/PCDHGA3/PCDHGA4/PTPRM/CDH23/BSG	20
LumA.comp271	LumA	comp271	GO:0098742	cell-cell adhesion via plasma-membrane adhesion molecules	20/96	273/18862	6.543938621315547e-18	6.4032439409572626e-15	5.810328660083857e-15	PCDHA7/PCDHA10/PCDHA9/PCDHA6/PCDHA1/PCDHA5/PCDHA2/PCDHA3/PCDHA4/PCDHA8/PCDHGA1/PCDHGB2/PCDHGB1/PCDHGA2/PCDHGA5/PCDHGA3/PCDHGA4/PTPRM/CDH23/BSG	20
LumA.comp272	LumA	comp272	GO:0007389	pattern specification process	13/87	426/18862	7.449208448698984e-8	8.317651112127675e-5	6.795174630682431e-5	HELT/ALX4/HOXD8/TBX2/HOXA10/SIM2/FEZF1/PAX2/FOXD1/SOX17/LHX1/GLI3/HAND1	13
LumA.comp272	LumA	comp272	GO:0001656	metanephros development	7/87	82/18862	9.985175404715097e-8	8.317651112127675e-5	6.795174630682431e-5	TFAP2B/PAX2/FOXD1/SOX17/LHX1/GLI3/WNT9B	7
LumA.comp272	LumA	comp272	GO:0072210	metanephric nephron development	5/87	39/18862	9.457400873823552e-7	5.252009951930012e-4	4.290673449071527e-4	TFAP2B/PAX2/FOXD1/LHX1/WNT9B	5
LumA.comp272	LumA	comp272	GO:0003002	regionalization	10/87	326/18862	2.553725896149011e-6	9.215901454664864e-4	7.529007759450098e-4	HELT/ALX4/HOXD8/HOXA10/FEZF1/PAX2/FOXD1/SOX17/LHX1/GLI3	10
LumA.comp272	LumA	comp272	GO:0072080	nephron tubule development	6/87	88/18862	3.2372522707827226e-6	9.215901454664864e-4	7.529007759450098e-4	TFAP2B/PAX2/FOXD1/LHX1/GLI3/WNT9B	6
LumA.comp272	LumA	comp272	GO:0061326	renal tubule development	6/87	90/18862	3.691955449921332e-6	9.215901454664864e-4	7.529007759450098e-4	TFAP2B/PAX2/FOXD1/LHX1/GLI3/WNT9B	6
LumA.comp272	LumA	comp272	GO:0001658	branching involved in ureteric bud morphogenesis	5/87	52/18862	4.072728534119017e-6	9.215901454664864e-4	7.529007759450098e-4	PAX2/FOXD1/LHX1/GLI3/WNT9B	5
LumA.comp272	LumA	comp272	GO:0009952	anterior/posterior pattern specification	8/87	203/18862	4.425402859382888e-6	9.215901454664864e-4	7.529007759450098e-4	HELT/ALX4/HOXD8/HOXA10/FEZF1/SOX17/LHX1/GLI3	8
LumA.comp272	LumA	comp272	GO:0048562	embryonic organ morphogenesis	9/87	277/18862	5.262801036026762e-6	9.742029473356206e-4	7.958832443956262e-4	ALX4/TBX2/PAX2/HMX3/SOX17/LHX1/GLI3/HAND1/WNT9B	9
LumA.comp272	LumA	comp272	GO:0060675	ureteric bud morphogenesis	5/87	58/18862	7.026202434779636e-6	0.00115848306925308	9.464324310003392e-4	PAX2/FOXD1/LHX1/GLI3/WNT9B	5
LumA.comp272	LumA	comp272	GO:0072171	mesonephric tubule morphogenesis	5/87	59/18862	7.649047876220838e-6	0.00115848306925308	9.464324310003392e-4	PAX2/FOXD1/LHX1/GLI3/WNT9B	5
LumA.comp272	LumA	comp272	GO:0072009	nephron epithelium development	6/87	106/18862	9.537588145174048e-6	0.00132413515415499	0.0010817632869921	TFAP2B/PAX2/FOXD1/LHX1/GLI3/WNT9B	6
LumA.comp272	LumA	comp272	GO:0072178	nephric duct morphogenesis	3/87	10/18862	1.111109110276432e-5	0.00142392905978502	0.00116329075270236	PAX2/LHX1/WNT9B	3
LumA.comp272	LumA	comp272	GO:0019226	transmission of nerve impulse	5/87	67/18862	1.4334607591341425e-5	0.00159209708314498	0.00130067702565645	GHSR/CACNG8/CNTNAP2/JAM3/CACNA1G	5
LumA.comp272	LumA	comp272	GO:0072078	nephron tubule morphogenesis	5/87	67/18862	1.4334607591341425e-5	0.00159209708314498	0.00130067702565645	PAX2/FOXD1/LHX1/GLI3/WNT9B	5
LumA.comp272	LumA	comp272	GO:0072088	nephron epithelium morphogenesis	5/87	69/18862	1.656083199819893e-5	0.00172439663181246	0.00140876024826784	PAX2/FOXD1/LHX1/GLI3/WNT9B	5
LumA.comp272	LumA	comp272	GO:0061333	renal tubule morphogenesis	5/87	71/18862	1.9047611287458636e-5	0.001762962244717	0.00144026674822713	PAX2/FOXD1/LHX1/GLI3/WNT9B	5
LumA.comp272	LumA	comp272	GO:0072028	nephron morphogenesis	5/87	71/18862	1.9047611287458636e-5	0.001762962244717	0.00144026674822713	PAX2/FOXD1/LHX1/GLI3/WNT9B	5
LumA.comp272	LumA	comp272	GO:0072176	nephric duct development	3/87	13/18862	2.6217312766754997e-5	0.00229884437207441	0.00187806013337474	PAX2/LHX1/WNT9B	3
LumA.comp272	LumA	comp272	GO:0072073	kidney epithelium development	6/87	131/18862	3.187453757419198e-5	0.00265514897993019	0.0021691461622858	TFAP2B/PAX2/FOXD1/LHX1/GLI3/WNT9B	6
LumA.comp272	LumA	comp272	GO:0072283	metanephric renal vesicle morphogenesis	3/87	15/18862	4.143169073098841e-5	0.00323424204846287	0.00264224108716907	PAX2/LHX1/WNT9B	3
LumA.comp272	LumA	comp272	GO:0072006	nephron development	6/87	138/18862	4.270907867117836e-5	0.00323424204846287	0.00264224108716907	TFAP2B/PAX2/FOXD1/LHX1/GLI3/WNT9B	6
LumA.comp272	LumA	comp272	GO:0001657	ureteric bud development	5/87	86/18862	4.826114606137572e-5	0.00326915887522475	0.0026707666807769	PAX2/FOXD1/LHX1/GLI3/WNT9B	5
LumA.comp272	LumA	comp272	GO:0072044	collecting duct development	3/87	16/18862	5.082287694043899e-5	0.00326915887522475	0.0026707666807769	TFAP2B/PAX2/WNT9B	3
LumA.comp272	LumA	comp272	GO:0072163	mesonephric epithelium development	5/87	87/18862	5.1019286167973426e-5	0.00326915887522475	0.0026707666807769	PAX2/FOXD1/LHX1/GLI3/WNT9B	5
LumA.comp272	LumA	comp272	GO:0072164	mesonephric tubule development	5/87	87/18862	5.1019286167973426e-5	0.00326915887522475	0.0026707666807769	PAX2/FOXD1/LHX1/GLI3/WNT9B	5
LumA.comp272	LumA	comp272	GO:0060993	kidney morphogenesis	5/87	88/18862	5.389772194491262e-5	0.00332568906519349	0.00271694949219384	PAX2/FOXD1/LHX1/GLI3/WNT9B	5
LumA.comp272	LumA	comp272	GO:0001823	mesonephros development	5/87	91/18862	6.329109986744877e-5	0.0037658204421132	0.00307651850107561	PAX2/FOXD1/LHX1/GLI3/WNT9B	5
LumA.comp272	LumA	comp272	GO:0060065	uterus development	3/87	18/18862	7.356345149134946e-5	0.00382989719326838	0.00312886653876035	HOXA10/LHX1/WNT9B	3
LumA.comp272	LumA	comp272	GO:0072077	renal vesicle morphogenesis	3/87	18/18862	7.356345149134946e-5	0.00382989719326838	0.00312886653876035	PAX2/LHX1/WNT9B	3
LumA.comp272	LumA	comp272	GO:0072189	ureter development	3/87	18/18862	7.356345149134946e-5	0.00382989719326838	0.00312886653876035	PAX2/SOX17/LHX1	3
LumA.comp272	LumA	comp272	GO:2000696	regulation of epithelial cell differentiation involved in kidney development	3/87	18/18862	7.356345149134946e-5	0.00382989719326838	0.00312886653876035	PAX2/LHX1/WNT9B	3
LumA.comp272	LumA	comp272	GO:0072087	renal vesicle development	3/87	19/18862	8.706557600390756e-5	0.00439549241280333	0.00359093428303197	PAX2/LHX1/WNT9B	3
LumA.comp272	LumA	comp272	GO:0060562	epithelial tube morphogenesis	8/87	309/18862	9.01600509660055e-5	0.00441784249733426	0.00360919337148746	TBX2/PAX2/FOXD1/SOX17/LHX1/GLI3/HAND1/WNT9B	8
LumA.comp272	LumA	comp272	GO:0021871	forebrain regionalization	3/87	20/18862	1.0208891349197593e-4	0.00485943228221805	0.00396995383895112	FEZF1/LHX1/GLI3	3
LumA.comp272	LumA	comp272	GO:0048568	embryonic organ development	9/87	412/18862	1.182146591153886e-4	0.0054707117246177	0.00446934369111688	ALX4/TBX2/PAX2/HMX3/SOX17/LHX1/GLI3/HAND1/WNT9B	9
LumA.comp272	LumA	comp272	GO:0061005	cell differentiation involved in kidney development	4/87	58/18862	1.4813446364996528e-4	0.00667005449840113	0.00544915679941408	PAX2/LHX1/GLI3/WNT9B	4
LumA.comp272	LumA	comp272	GO:0050796	regulation of insulin secretion	6/87	178/18862	1.74140123008376e-4	0.00763466960347248	0.00623720717589557	GHSR/TFAP2B/VSNL1/ADCY5/DPP4/CPT1A	6
LumA.comp272	LumA	comp272	GO:0048593	camera-type eye morphogenesis	5/87	115/18862	1.915505873682976e-4	0.00818264816809189	0.00668488284661832	TBX2/TFAP2B/PAX2/LHX1/GLI3	5
LumA.comp272	LumA	comp272	GO:0072273	metanephric nephron morphogenesis	3/87	25/18862	2.0256329338607428e-4	0.00843619307579526	0.00689201847918321	PAX2/LHX1/WNT9B	3
LumA.comp272	LumA	comp272	GO:0048706	embryonic skeletal system development	5/87	117/18862	2.076133950225726e-4	0.00843619307579526	0.00689201847918321	ALX4/KIAA1217/LHX1/GLI3/WNT9B	5
LumA.comp273	LumA	comp273	GO:0007389	pattern specification process	11/84	426/18862	2.896262875448638e-6	0.00436177189042564	0.00392672271955562	HES7/EMX1/APC2/GATA5/CRB2/WNT7A/EMX2/HOXC5/HOXC6/HOXC4/SATB2	11
LumA.comp273	LumA	comp273	GO:0007416	synapse assembly	7/84	173/18862	1.209288385064154e-5	0.00729995390237121	0.00657184638726086	FARP1/SDK1/FLRT2/PCDHB2/WNT7A/CUX2/NRXN1	7
LumA.comp273	LumA	comp273	GO:0003002	regionalization	9/84	326/18862	1.4541740841376916e-5	0.00729995390237121	0.00657184638726086	HES7/EMX1/GATA5/CRB2/WNT7A/EMX2/HOXC5/HOXC6/HOXC4	9
LumA.comp273	LumA	comp273	GO:0030900	forebrain development	9/84	357/18862	2.9750801965668737e-5	0.00799168020545609	0.00719457895060281	DLX5/KCNC2/EMX1/SLC8A1/MCPH1/WNT7A/EMX2/FEZ1/SATB2	9
LumA.comp273	LumA	comp273	GO:0007411	axon guidance	8/84	277/18862	3.2478086073216774e-5	0.00799168020545609	0.00719457895060281	DLX5/DPYSL5/RHOH/FLRT2/EVX1/NRXN1/SPTBN4/FEZ1	8
LumA.comp273	LumA	comp273	GO:0097485	neuron projection guidance	8/84	278/18862	3.3320645062529934e-5	0.00799168020545609	0.00719457895060281	DLX5/DPYSL5/RHOH/FLRT2/EVX1/NRXN1/SPTBN4/FEZ1	8
LumA.comp273	LumA	comp273	GO:0007409	axonogenesis	10/84	460/18862	3.71459239297428e-5	0.00799168020545609	0.00719457895060281	DLX5/DPYSL5/CTNNA2/RHOH/FLRT2/EVX1/WNT7A/NRXN1/SPTBN4/FEZ1	10
LumA.comp273	LumA	comp273	GO:0002028	regulation of sodium ion transport	5/84	87/18862	4.309162591230917e-5	0.0081119985779922	0.00730289660198081	SLC8A1/CNTN1/FGF12/SPTBN4/FGF14	5
LumA.comp275	LumA	comp275	GO:0007156	homophilic cell adhesion via plasma membrane adhesion molecules	19/87	167/18862	1.4459162292694963e-21	2.1949008360310955e-18	2.1232138314009974e-18	PCDHGA10/PCDHGB6/PCDHGA9/PCDHGA11/PCDHGB7/PCDHGA2/PCDHGA1/PCDHGB5/PCDHGB4/PCDHGA3/PCDHGA6/PCDHGB3/PCDHGB2/PCDHGA7/PCDHGA4/PCDHGB1/PCDHGA5/PCDHGA8/PCDHB3	19
LumA.comp275	LumA	comp275	GO:0098742	cell-cell adhesion via plasma-membrane adhesion molecules	20/87	273/18862	8.075016542514131e-19	6.128937555768227e-16	5.928762145688009e-16	TGFB2/PCDHGA10/PCDHGB6/PCDHGA9/PCDHGA11/PCDHGB7/PCDHGA2/PCDHGA1/PCDHGB5/PCDHGB4/PCDHGA3/PCDHGA6/PCDHGB3/PCDHGB2/PCDHGA7/PCDHGA4/PCDHGB1/PCDHGA5/PCDHGA8/PCDHB3	20
LumA.comp276	LumA	comp276	GO:0045664	regulation of neuron differentiation	8/69	190/18862	4.524145591934988e-7	8.043930862460408e-4	6.729071285688567e-4	ALK/EPO/ZEB1/SIX1/EDNRB/TIAM1/BMP2/CALR	8
LumA.comp276	LumA	comp276	GO:0010092	specification of animal organ identity	4/69	34/18862	7.000334501652578e-6	0.00577978064104262	0.00483501867609569	PAX2/ROBO2/SIX1/BMP2	4
LumA.comp276	LumA	comp276	GO:0060485	mesenchyme development	8/69	287/18862	9.752160811657972e-6	0.00577978064104262	0.00483501867609569	ZFPM2/PDPN/PAX2/ROBO2/SIX1/EDNRB/TIAM1/BMP2	8
LumA.comp277	LumA	comp277	GO:0021527	spinal cord association neuron differentiation	5/74	12/18862	6.280254856025623e-10	1.1203974663149711e-6	8.488260247512528e-7	WNT3A/LHX5/WNT1/GDF7/LHX1	5
LumA.comp277	LumA	comp277	GO:0021516	dorsal spinal cord development	5/74	19/18862	9.025617516695912e-9	8.050850824892754e-6	6.099417311282922e-6	WNT3A/LHX5/WNT1/GDF7/LHX1	5
LumA.comp277	LumA	comp277	GO:0021953	central nervous system neuron differentiation	9/74	178/18862	3.163078495423925e-8	1.8809773452787608e-5	1.4250501010962529e-5	WNT7A/WNT3A/NR2E1/PLXNA4/LHX5/WNT1/NPY/GDF7/LHX1	9
LumA.comp277	LumA	comp277	GO:0009880	embryonic pattern specification	6/74	65/18862	2.039871518326474e-7	9.097826971736072e-5	6.892618498766296e-5	SIM2/WNT7A/NODAL/WNT1/CITED1/LHX1	6
LumA.comp277	LumA	comp277	GO:0007389	pattern specification process	11/74	426/18862	7.979183947101427e-7	2.4395772204456037e-4	1.8482518002431884e-4	SIM2/WNT7A/WNT3A/DNAH11/BCOR/TBX2/HELT/NODAL/WNT1/CITED1/LHX1	11
LumA.comp277	LumA	comp277	GO:0009798	axis specification	6/74	82/18862	8.204856122574901e-7	2.4395772204456037e-4	1.8482518002431884e-4	WNT7A/BCOR/NODAL/WNT1/CITED1/LHX1	6
LumA.comp277	LumA	comp277	GO:0030900	forebrain development	10/74	357/18862	1.2748301931922254e-6	3.012040672701844e-4	2.2819567050679537e-4	WNT7A/WNT3A/NR2E1/PLXNA4/LHX5/WNT1/NPY/GDF7/LHX1/KCNC2	10
LumA.comp277	LumA	comp277	GO:0021515	cell differentiation in spinal cord	5/74	49/18862	1.350690884619661e-6	3.012040672701844e-4	2.2819567050679537e-4	WNT3A/LHX5/WNT1/GDF7/LHX1	5
LumA.comp277	LumA	comp277	GO:0001505	regulation of neurotransmitter levels	8/74	211/18862	1.7182397389949466e-6	3.405932993741094e-4	2.580374064174867e-4	SLC44A4/PDE1B/WNT7A/SYT11/CPLX1/PTPRN2/SYT1/SLC6A2	8
LumA.comp277	LumA	comp277	GO:0045165	cell fate commitment	8/74	251/18862	6.214345610322771e-6	0.00110863925688158	8.399178698583618e-4	WNT7A/WNT3A/NR2E1/TBX2/NODAL/WNT1/NOTCH4/GDF7	8
LumA.comp277	LumA	comp277	GO:0000578	embryonic axis specification	4/74	36/18862	1.1689772993758975e-5	0.00189432827129441	0.00143516491641611	WNT7A/WNT1/CITED1/LHX1	4
LumA.comp277	LumA	comp277	GO:0048562	embryonic organ morphogenesis	8/74	277/18862	1.2742118416778605e-5	0.00189432827129441	0.00143516491641611	SLC44A4/WNT3A/TBX2/TRIOBP/FBN1/NODAL/WNT1/LHX1	8
LumA.comp277	LumA	comp277	GO:0023061	signal release	10/74	475/18862	1.5843326735849975e-5	0.00198464168855518	0.00150358740152517	SLC44A4/WNT7A/HNF1B/SYT11/SYT10/CPLX1/PTPRN2/SYT1/KCNC2/MYRIP	10
LumA.comp277	LumA	comp277	GO:0021587	cerebellum morphogenesis	4/74	39/18862	1.6178222542664503e-5	0.00198464168855518	0.00150358740152517	WNT7A/LHX5/WNT1/LHX1	4
LumA.comp277	LumA	comp277	GO:0061351	neural precursor cell proliferation	6/74	138/18862	1.693432057723819e-5	0.00198464168855518	0.00150358740152517	WNT7A/WNT3A/NR2E1/LHX5/WNT1/LHX1	6
LumA.comp277	LumA	comp277	GO:0006836	neurotransmitter transport	7/74	209/18862	1.7799477027400786e-5	0.00198464168855518	0.00150358740152517	WNT7A/SYT11/SV2B/CPLX1/PTPRN2/SYT1/SLC6A2	7
LumA.comp277	LumA	comp277	GO:0001709	cell fate determination	4/74	41/18862	1.980134856932092e-5	0.00207797681456873	0.00157429916798811	WNT7A/TBX2/WNT1/NOTCH4	4
LumA.comp277	LumA	comp277	GO:0021575	hindbrain morphogenesis	4/74	42/18862	2.1820906843023977e-5	0.00216269432266415	0.00163848212786215	WNT7A/LHX5/WNT1/LHX1	4
LumA.comp277	LumA	comp277	GO:0060562	epithelial tube morphogenesis	8/74	309/18862	2.7946406805544315e-5	0.002624020512689	0.00198798816278775	WNT3A/TBX2/NODAL/WNT1/CITED1/NOTCH4/GDF7/LHX1	8
LumA.comp277	LumA	comp277	GO:0048568	embryonic organ development	9/74	412/18862	3.2688110278795376e-5	0.00291054807232961	0.00220506474207648	SLC44A4/WNT3A/TBX2/TRIOBP/FBN1/NODAL/WNT1/CITED1/LHX1	9
LumA.comp277	LumA	comp277	GO:0015872	dopamine transport	4/74	47/18862	3.426093582899211e-5	0.00291054807232961	0.00220506474207648	SYT11/SYT10/SYT1/SLC6A2	4
LumA.comp277	LumA	comp277	GO:0021510	spinal cord development	5/74	99/18862	4.350763975995233e-5	0.00340086833384919	0.00257653701950812	WNT3A/LHX5/WNT1/GDF7/LHX1	5
LumA.comp277	LumA	comp277	GO:2000179	positive regulation of neural precursor cell proliferation	4/74	50/18862	4.3845275604557965e-5	0.00340086833384919	0.00257653701950812	WNT3A/NR2E1/LHX5/LHX1	4
LumA.comp277	LumA	comp277	GO:0090596	sensory organ morphogenesis	7/74	244/18862	4.788790588706349e-5	0.00355966767093838	0.00269684522627147	SLC44A4/WNT3A/TBX2/TRIOBP/FBN1/WNT1/LHX1	7
LumA.comp277	LumA	comp277	GO:0090092	regulation of transmembrane receptor protein serine/threonine kinase signaling pathway	7/74	251/18862	5.725620844836796e-5	0.00398741561519762	0.0030209119954648	VWC2/THBS1/FBN1/NODAL/WNT1/CITED1/GDF7	7
LumA.comp277	LumA	comp277	GO:0061138	morphogenesis of a branching epithelium	6/74	173/18862	6.0346293998893225e-5	0.00398741561519762	0.0030209119954648	TGM2/WNT1/CITED1/NOTCH4/GDF7/LHX1	6
LumA.comp277	LumA	comp277	GO:0072009	nephron epithelium development	5/74	106/18862	6.034765785332722e-5	0.00398741561519762	0.0030209119954648	HNF1B/CD34/WNT1/CITED1/LHX1	5
LumA.comp277	LumA	comp277	GO:0021533	cell differentiation in hindbrain	3/74	20/18862	6.298633809450572e-5	0.00401312954144993	0.00304039316215584	WNT7A/LHX5/LHX1	3
LumA.comp277	LumA	comp277	GO:0040019	positive regulation of embryonic development	3/74	21/18862	7.327709331802465e-5	0.00450780463721917	0.0034151647121721802	WNT3A/WNT1/LHX1	3
LumA.comp277	LumA	comp277	GO:0007409	axonogenesis	9/74	460/18862	7.656324874416739e-5	0.00455296119198648	0.00344937583815827	WNT7A/WNT3A/NR2E1/PLXNA4/NCAM1/CRMP1/LHX9/GDF7/LHX1	9
LumA.comp277	LumA	comp277	GO:0001763	morphogenesis of a branching structure	6/74	186/18862	9.01007132667404e-5	0.00518515072476983	0.00392832990949048	TGM2/WNT1/CITED1/NOTCH4/GDF7/LHX1	6
LumA.comp277	LumA	comp277	GO:0045995	regulation of embryonic development	4/74	61/18862	9.616813934299009e-5	0.00524525712765009	0.00397386721259306	WNT3A/NODAL/WNT1/LHX1	4
LumA.comp277	LumA	comp277	GO:0021697	cerebellar cortex formation	3/74	23/18862	9.702549619532124e-5	0.00524525712765009	0.00397386721259306	WNT7A/LHX5/LHX1	3
LumA.comp277	LumA	comp277	GO:0007411	axon guidance	7/74	277/18862	1.0612893768404772e-4	0.00553205388048539	0.00419114773574654	WNT3A/PLXNA4/NCAM1/CRMP1/LHX9/GDF7/LHX1	7
LumA.comp277	LumA	comp277	GO:0097485	neuron projection guidance	7/74	278/18862	1.0853244720683235e-4	0.00553205388048539	0.00419114773574654	WNT3A/PLXNA4/NCAM1/CRMP1/LHX9/GDF7/LHX1	7
LumA.comp277	LumA	comp277	GO:0072089	stem cell proliferation	4/74	64/18862	1.1605292339924408e-4	0.00575106709289587	0.00435707466797162	NR2E1/CD34/WNT1/CITED1	4
LumA.comp277	LumA	comp277	GO:0021846	cell proliferation in forebrain	3/74	25/18862	1.2529871012817356e-4	0.00604142969915301	0.0045770567227475	WNT7A/WNT3A/LHX5	3
LumA.comp277	LumA	comp277	GO:0051937	catecholamine transport	4/74	68/18862	1.4699926305476266e-4	0.00690122856025517	0.00522845024272341	SYT11/SYT10/SYT1/SLC6A2	4
LumA.comp277	LumA	comp277	GO:0072073	kidney epithelium development	5/74	131/18862	1.642584347659205e-4	0.00751377045185646	0.00569251903480275	HNF1B/CD34/WNT1/CITED1/LHX1	5
LumA.comp277	LumA	comp277	GO:0036465	synaptic vesicle recycling	4/74	72/18862	1.835160406210984e-4	0.00818481541170098	0.00620091042519711	WNT7A/WNT3A/SYT11/SYT1	4
LumA.comp277	LumA	comp277	GO:0072006	nephron development	5/74	138/18862	2.094394708150548e-4	0.00894348862827254	0.00677568999215361	HNF1B/CD34/WNT1/CITED1/LHX1	5
LumA.comp277	LumA	comp277	GO:0048732	gland development	8/74	413/18862	2.105529834010351e-4	0.00894348862827254	0.00677568999215361	HNF1B/WNT3A/TGM2/TBX2/NODAL/WNT1/NOTCH4/GDF7	8
LumA.comp278	LumA	comp278	GO:0007156	homophilic cell adhesion via plasma membrane adhesion molecules	21/84	167/18862	4.325558128261568e-25	6.3239659835184125e-22	5.9055251498476355e-22	SDK1/PCDHGB6/PCDHGB3/PCDHGA10/PCDHGA3/PCDHGA6/PCDHGA2/PCDHGA9/PCDHGA4/PCDHGA12/PCDHGA1/PCDHGA11/PCDHGB7/PCDHGA7/PCDHGB2/PCDHGB5/PCDHGA5/PCDHGB4/PCDHGB1/PCDHGA8/PCDHB4	21
LumA.comp278	LumA	comp278	GO:0098742	cell-cell adhesion via plasma-membrane adhesion molecules	22/84	273/18862	6.117178128097626e-22	4.471657211639366e-19	4.1757789642855914e-19	SDK1/PCDHGB6/PCDHGB3/PCDHGA10/PCDHGA3/PCDHGA6/PCDHGA2/PCDHGA9/PCDHGA4/PCDHGA12/PCDHGA1/PCDHGA11/PCDHGB7/PCDHGA7/PCDHGB2/PCDHGB5/PCDHGA5/PCDHGB4/PCDHGB1/PCDHGA8/PCDHB4/CLDN6	22
LumA.comp279	LumA	comp279	GO:0007156	homophilic cell adhesion via plasma membrane adhesion molecules	8/92	167/18862	1.580099636277315e-6	0.00296900721656507	0.00272109789994703	KIRREL3/PCDHA2/PCDHA3/PCDHA5/PCDHA1/PCDHA6/PCDHA4/PALLD	8
LumA.comp279	LumA	comp279	GO:0098742	cell-cell adhesion via plasma-membrane adhesion molecules	9/92	273/18862	7.439177366844564e-6	0.00698910713615046	0.00640552324850405	KIRREL3/PCDHA2/PCDHA3/PCDHA5/PCDHA1/PCDHA6/PCDHA4/CLDN11/PALLD	9
LumA.comp28	LumA	comp28	GO:0007156	homophilic cell adhesion via plasma membrane adhesion molecules	10/76	167/18862	1.3034254111954e-9	1.690542758320434e-6	1.5654825201831071e-6	PCDHA5/PCDHA7/PCDHA10/PCDHA2/PCDHA8/PCDHA3/PCDHA1/PCDHA9/PCDHA6/PCDHA4	10
LumA.comp28	LumA	comp28	GO:0098742	cell-cell adhesion via plasma-membrane adhesion molecules	11/76	273/18862	1.1897585837289878e-8	7.715584415482485e-6	7.144813389656711e-6	PCDHA5/PCDHA7/PCDHA10/PCDHA2/PCDHA8/PCDHA3/PCDHA1/PCDHA9/PCDHA6/PCDHA4/FXYD5	11
LumA.comp282	LumA	comp282	GO:0009952	anterior/posterior pattern specification	9/62	203/18862	2.0100567495856932e-8	2.777898427927428e-5	2.3951413058221102e-5	MESP1/WT1/HOXD8/NEUROD1/HOXA6/HOXC5/HOXC4/HOXC6/PSEN1	9
LumA.comp282	LumA	comp282	GO:0003002	regionalization	9/62	326/18862	1.117862300351673e-6	5.392775995617074e-4	4.6497238380977435e-4	MESP1/WT1/HOXD8/NEUROD1/HOXA6/HOXC5/HOXC4/HOXC6/PSEN1	9
LumA.comp282	LumA	comp282	GO:0007389	pattern specification process	10/62	426/18862	1.1706460193090608e-6	5.392775995617074e-4	4.6497238380977435e-4	MESP1/WT1/HOXD8/NEUROD1/HOXA6/HOXC5/HOXC4/HOXC6/HAND1/PSEN1	10
LumA.comp283	LumA	comp283	GO:0007156	homophilic cell adhesion via plasma membrane adhesion molecules	16/81	167/18862	1.402966998467803e-17	2.2587768675331628e-14	2.060146276697458e-14	PCDHGA6/PCDHGB4/PCDHGA9/PCDHGA4/PCDHGA7/PCDHGB2/PCDHGA1/PCDHGA3/PCDHGB6/PCDHGB1/PCDHGA5/PCDHGB5/PCDHGB3/PCDHGA2/PCDHGA8/IGSF11	16
LumA.comp283	LumA	comp283	GO:0098742	cell-cell adhesion via plasma-membrane adhesion molecules	17/81	273/18862	1.8271562568202466e-15	1.4708607867402981e-12	1.3415173569811808e-12	PCDHGA6/PCDHGB4/PCDHGA9/PCDHGA4/PCDHGA7/PCDHGB2/PCDHGA1/PCDHGA3/PCDHGB6/PCDHGB1/PCDHGA5/PCDHGB5/PCDHGB3/PCDHGA2/PCDHGA8/IGSF11/MMP24	17
LumA.comp283	LumA	comp283	GO:0042391	regulation of membrane potential	12/81	431/18862	2.959336898386244e-7	1.5881774688006177e-4	1.448517534473267e-4	MPP2/IGSF11/GRIN1/GRIN2D/KCNJ3/KCNH2/TRPC5/ACTN2/CACNA1E/KCNQ3/KDR/PSEN1	12
LumA.comp284	LumA	comp284	GO:0007156	homophilic cell adhesion via plasma membrane adhesion molecules	11/74	167/18862	4.8574541002756726e-11	6.649854663277395e-8	6.002790646024884e-8	PCDHGA7/PCDHGA3/PCDHGB2/PCDHGA2/PCDHGB3/PCDHGA1/PCDHGA6/PCDHGA4/PCDHGA5/PCDHGB1/DSC3	11
LumA.comp284	LumA	comp284	GO:0098742	cell-cell adhesion via plasma-membrane adhesion molecules	12/74	273/18862	6.564440271573204e-10	4.493359365891859e-7	4.056133094119444e-7	PCDHGA7/PCDHGA3/PCDHGB2/PCDHGA2/PCDHGB3/PCDHGA1/PCDHGA6/PCDHGA4/PCDHGA5/PCDHGB1/CLDN5/DSC3	12
LumA.comp284	LumA	comp284	GO:0023061	signal release	11/74	475/18862	2.3011633388893375e-6	0.00105009753697983	9.479178104758183e-4	MAOB/CACNA1E/GAD2/SNCAIP/EPHA5/PTPRN/CACNA1A/ISL1/HFE/PTPRN2/ABCC4	11
LumA.comp285	LumA	comp285	GO:0009952	anterior/posterior pattern specification	8/78	203/18862	1.928733563042488e-6	0.00277737633078118	0.00239162961817268	HEY2/HOXC5/HOXC6/HOXC4/BPTF/HOXD9/BASP1/PLD6	8
LumA.comp286	LumA	comp286	GO:0007156	homophilic cell adhesion via plasma membrane adhesion molecules	15/68	167/18862	2.5134793668347948e-17	3.031256116402763e-14	2.8071595875912824e-14	PCDHA6/PCDHA5/PCDHA10/PCDHA12/PCDHA11/PCDHA4/PCDHA9/PCDHA3/PCDHA7/PCDHA13/PCDHA8/PCDHA2/PCDHA1/PCDH10/PCDH11Y	15
LumA.comp286	LumA	comp286	GO:0098742	cell-cell adhesion via plasma-membrane adhesion molecules	16/68	273/18862	1.7897004594005002e-15	1.0791893770185017e-12	9.994064144336476e-13	PCDHA6/PCDHA5/PCDHA10/PCDHA12/PCDHA11/PCDHA4/PCDHA9/PCDHA3/PCDHA7/PCDHA13/PCDHA8/PCDHA2/PCDHA1/PCDH10/PCDH11Y/NLGN1	16
LumA.comp287	LumA	comp287	GO:0007156	homophilic cell adhesion via plasma membrane adhesion molecules	17/82	167/18862	5.430229885549418e-19	7.341670805262813e-16	6.870669813084634e-16	CDH8/PCDHB2/PCDHA10/PCDHA5/PCDHA3/PCDHA6/PCDHAC2/PCDHA7/PCDHA4/PCDHA2/PCDHA8/PCDHAC1/PCDHA12/PCDHA1/PCDHA11/PCDHA9/PCDHA13	17
LumA.comp287	LumA	comp287	GO:0098742	cell-cell adhesion via plasma-membrane adhesion molecules	18/82	273/18862	1.1313262534860648e-16	7.647765473565799e-14	7.157127140475e-14	CDH8/NTNG2/PCDHB2/PCDHA10/PCDHA5/PCDHA3/PCDHA6/PCDHAC2/PCDHA7/PCDHA4/PCDHA2/PCDHA8/PCDHAC1/PCDHA12/PCDHA1/PCDHA11/PCDHA9/PCDHA13	18
LumA.comp287	LumA	comp287	GO:0021520	spinal cord motor neuron cell fate specification	3/82	10/18862	9.296397498291409e-6	0.00418957647256332	0.00392079641857764	HOXC10/ISL2/MNX1	3
LumA.comp288	LumA	comp288	GO:0061053	somite development	6/87	84/18862	2.4641341622569893e-6	0.00302227557056171	0.00230151821033127	IHH/WNT3A/DLL3/TCF15/SIX1/CDX2	6
LumA.comp288	LumA	comp288	GO:0045664	regulation of neuron differentiation	8/87	190/18862	2.709346096424669e-6	0.00302227557056171	0.00230151821033127	WNT3A/BCL11B/LMX1A/GATA2/SIX1/BMP7/NGF/GLI3	8
LumA.comp288	LumA	comp288	GO:0007389	pattern specification process	11/87	426/18862	4.109876074821093e-6	0.00305637784097528	0.00232748771395131	IHH/WNT3A/DLL3/EMX1/TCF15/SIX1/CDX2/BMP7/PCSK5/BASP1/GLI3	11
LumA.comp288	LumA	comp288	GO:0048663	neuron fate commitment	5/87	59/18862	7.649047876220838e-6	0.00426625645296217	0.003248832440058	IHH/BCL11B/GATA2/SIX1/GLI3	5
LumA.comp288	LumA	comp288	GO:0021953	central nervous system neuron differentiation	7/87	178/18862	1.8332701932409407e-5	0.00719982789143829	0.00548280082888551	KNDC1/WNT3A/BCL11B/LMX1A/EMX1/GATA2/GLI3	7
LumA.comp288	LumA	comp288	GO:0003002	regionalization	9/87	326/18862	1.936305125442841e-5	0.00719982789143829	0.00548280082888551	WNT3A/DLL3/EMX1/TCF15/SIX1/CDX2/PCSK5/BASP1/GLI3	9
LumA.comp288	LumA	comp288	GO:0001701	in utero embryonic development	9/87	335/18862	2.3995031178690272e-5	0.00764755922280828	0.00582375643945956	IHH/IGF2/WNT3A/SLC34A2/EMX1/GATA2/CDX2/BMP7/GLI3	9
LumA.comp288	LumA	comp288	GO:0045598	regulation of fat cell differentiation	6/87	136/18862	3.935094198892805e-5	0.00914826357606997	0.00696657029501848	INS/WNT3A/GATA2/TRIB2/SIX1/BMP7	6
LumA.comp288	LumA	comp288	GO:0072075	metanephric mesenchyme development	3/87	15/18862	4.143169073098841e-5	0.00914826357606997	0.00696657029501848	SIX1/BMP7/BASP1	3
LumA.comp288	LumA	comp288	GO:0009952	anterior/posterior pattern specification	7/87	203/18862	4.255561286067785e-5	0.00914826357606997	0.00696657029501848	WNT3A/DLL3/TCF15/CDX2/PCSK5/BASP1/GLI3	7
LumA.comp288	LumA	comp288	GO:0090336	positive regulation of brown fat cell differentiation	3/87	16/18862	5.082287694043899e-5	0.00914826357606997	0.00696657029501848	INS/SIX1/BMP7	3
LumA.comp288	LumA	comp288	GO:0007189	adenylate cyclase-activating G protein-coupled receptor signaling pathway	6/87	143/18862	5.211762094957435e-5	0.00914826357606997	0.00696657029501848	GPR12/S1PR1/TBXA2R/CALCA/CHGA/ADCY1	6
LumA.comp288	LumA	comp288	GO:0001708	cell fate specification	5/87	88/18862	5.389772194491262e-5	0.00914826357606997	0.00696657029501848	IHH/WNT3A/SIX1/NRP1/GLI3	5
LumA.comp288	LumA	comp288	GO:0050873	brown fat cell differentiation	4/87	46/18862	5.942694611816147e-5	0.00914826357606997	0.00696657029501848	BNIP3/INS/SIX1/BMP7	4
LumA.comp288	LumA	comp288	GO:0048339	paraxial mesoderm development	3/87	17/18862	6.150782323668739e-5	0.00914826357606997	0.00696657029501848	WNT3A/DLL3/TCF15	3
LumA.comp29	LumA	comp29	GO:0007156	homophilic cell adhesion via plasma membrane adhesion molecules	36/101	167/18862	4.3443816528707315e-49	6.777235378478342e-46	6.5714488791318344e-46	PCDHA9/PCDHA13/PCDHA10/PCDHA3/PCDHA5/PCDHA8/PCDHA7/PCDHA1/PCDHA12/PCDHA6/PCDHA11/PCDHA4/PCDHA2/CLSTN2/DSCAM/PCDHGA1/PCDHGA12/PCDHGA11/PCDHGC3/PCDHGB6/PCDHGB2/PCDHGB5/PCDHGA2/PCDHGC4/PCDHGA6/PCDHGA9/PCDHGB7/PCDHGA4/PCDHGA8/PCDHGB3/PCDHGA10/PCDHGA7/PCDHGB4/PCDHGA3/PCDHGB1/PCDHGA5	36
LumA.comp29	LumA	comp29	GO:0098742	cell-cell adhesion via plasma-membrane adhesion molecules	36/101	273/18862	7.683567162366546e-41	5.993182386645907e-38	5.811203164379331e-38	PCDHA9/PCDHA13/PCDHA10/PCDHA3/PCDHA5/PCDHA8/PCDHA7/PCDHA1/PCDHA12/PCDHA6/PCDHA11/PCDHA4/PCDHA2/CLSTN2/DSCAM/PCDHGA1/PCDHGA12/PCDHGA11/PCDHGC3/PCDHGB6/PCDHGB2/PCDHGB5/PCDHGA2/PCDHGC4/PCDHGA6/PCDHGA9/PCDHGB7/PCDHGA4/PCDHGA8/PCDHGB3/PCDHGA10/PCDHGA7/PCDHGB4/PCDHGA3/PCDHGB1/PCDHGA5	36
LumA.comp290	LumA	comp290	GO:0021542	dentate gyrus development	3/54	14/18862	7.895609555165549e-6	0.00956158317130547	0.00853556948753159	NR2E1/NEUROD1/EMX2	3
LumA.comp291	LumA	comp291	GO:0007156	homophilic cell adhesion via plasma membrane adhesion molecules	10/84	167/18862	3.548110754596456e-9	5.648592321317558e-6	5.281082744209883e-6	DSCAM/PCDHGB2/PCDHGA1/PCDHGB3/PCDHGA5/PCDHGA4/PCDHGA2/PCDHGB1/PCDHGA3/CELSR3	10
LumA.comp291	LumA	comp291	GO:0098742	cell-cell adhesion via plasma-membrane adhesion molecules	11/84	273/18862	3.4835821219509324e-8	2.7729313690729423e-5	2.5925184844413782e-5	DSCAM/GATA5/PCDHGB2/PCDHGA1/PCDHGB3/PCDHGA5/PCDHGA4/PCDHGA2/PCDHGB1/PCDHGA3/CELSR3	11
LumA.comp293	LumA	comp293	GO:0007156	homophilic cell adhesion via plasma membrane adhesion molecules	14/77	167/18862	5.428618405059531e-15	8.322072014956261e-12	7.308634673759096e-12	PTPRM/PCDHGA4/PCDHGA2/PCDHGB2/PCDHGB4/PCDHGA7/PCDHGA1/PCDHGB3/PCDHGA8/PCDHGA6/PCDHGB5/PCDHGA5/PCDHGA3/PCDHGB1	14
LumA.comp293	LumA	comp293	GO:0098742	cell-cell adhesion via plasma-membrane adhesion molecules	15/77	273/18862	2.758788741626593e-13	2.1146115704567836e-10	1.8571004213370595e-10	DAB1/PTPRM/PCDHGA4/PCDHGA2/PCDHGB2/PCDHGB4/PCDHGA7/PCDHGA1/PCDHGB3/PCDHGA8/PCDHGA6/PCDHGB5/PCDHGA5/PCDHGA3/PCDHGB1	15
LumA.comp295	LumA	comp295	GO:0048608	reproductive structure development	9/74	405/18862	2.859174558006586e-5	0.00978813589647784	0.00844192555491355	BMP6/PDGFRA/SOX8/PSAPL1/CYP19A1/IMMP2L/COL9A3/LHX9/GDF7	9
LumA.comp295	LumA	comp295	GO:0061458	reproductive system development	9/74	408/18862	3.0290418267181096e-05	0.00978813589647784	0.00844192555491355	BMP6/PDGFRA/SOX8/PSAPL1/CYP19A1/IMMP2L/COL9A3/LHX9/GDF7	9
LumA.comp295	LumA	comp295	GO:0050919	negative chemotaxis	4/74	46/18862	3.143814720069147e-5	0.00978813589647784	0.00844192555491355	EPHA7/PLXNA4/ROBO1/RHOA	4
LumA.comp295	LumA	comp295	GO:0008585	female gonad development	5/74	93/18862	3.21964211948075e-5	0.00978813589647784	0.00844192555491355	PDGFRA/CYP19A1/IMMP2L/COL9A3/LHX9	5
LumA.comp295	LumA	comp295	GO:0045666	positive regulation of neuron differentiation	5/74	94/18862	3.3901929299706495e-5	0.00978813589647784	0.00844192555491355	BMP6/NEUROD2/TRPC5/GDF7/RHOA	5
LumA.comp295	LumA	comp295	GO:0046545	development of primary female sexual characteristics	5/74	97/18862	3.9441783330333816e-5	0.00978813589647784	0.00844192555491355	PDGFRA/CYP19A1/IMMP2L/COL9A3/LHX9	5
LumA.comp296	LumA	comp296	GO:0007156	homophilic cell adhesion via plasma membrane adhesion molecules	21/90	167/18862	2.1484897274341467e-24	3.205546673331747e-21	2.980746800798111e-21	PCDH11X/PCDHA9/PCDHA5/PCDHA10/PCDHAC1/PCDHA4/PCDHA6/PCDHA1/PCDHA7/PCDHA3/PCDHA2/PCDHA12/PCDHA8/PCDHA11/PCDHA13/PCDHGA1/PCDHGA2/PCDHGB1/PCDHGA3/CELSR3/PTPRM	21
LumA.comp296	LumA	comp296	GO:0098742	cell-cell adhesion via plasma-membrane adhesion molecules	22/90	273/18862	3.2215592145170867e-21	2.403283174029747e-18	2.2347447603860636e-18	PCDH11X/PCDHA9/PCDHA5/PCDHA10/PCDHAC1/PCDHA4/PCDHA6/PCDHA1/PCDHA7/PCDHA3/PCDHA2/PCDHA12/PCDHA8/PCDHA11/PCDHA13/PCDHGA1/PCDHGA2/PCDHGB1/PCDHGA3/CELSR3/PTPRM/NLGN1	22
LumA.comp296	LumA	comp296	GO:0071805	potassium ion transmembrane transport	10/90	212/18862	6.804123845074741e-8	3.383917592283838e-5	3.1466088518626355e-5	HCN4/SNAP25/KCNT1/KCNJ1/KCNG1/SLC12A5/KCNA3/KCNN2/KCNC2/KCNJ3	10
LumA.comp296	LumA	comp296	GO:0006813	potassium ion transport	10/90	232/18862	1.5805302789367017e-7	5.895377940433897e-5	5.481944493785718e-5	HCN4/SNAP25/KCNT1/KCNJ1/KCNG1/SLC12A5/KCNA3/KCNN2/KCNC2/KCNJ3	10
LumA.comp299	LumA	comp299	GO:0006836	neurotransmitter transport	9/63	209/18862	2.9888057141376454e-8	4.862786896901949e-5	3.618027969745571e-5	RPH3A/SLC6A15/STXBP5L/NRXN1/HTR1B/GABRA2/NLGN1/SLC29A4/ITGB1	9
LumA.comp299	LumA	comp299	GO:0001505	regulation of neurotransmitter levels	8/63	211/18862	4.905513280939028e-7	3.990635054043899e-4	2.9691264595157275e-4	RPH3A/STXBP5L/NRXN1/HTR1B/GABRA2/NLGN1/SLC29A4/ITGB1	8
LumA.comp299	LumA	comp299	GO:0048706	embryonic skeletal system development	6/63	117/18862	2.5498592890858057e-6	0.00113638473357468	8.45497003597766e-4	WNT9B/LHX1/BMP7/HOXC6/HOXC4/ALX4	6
LumA.comp299	LumA	comp299	GO:0048562	embryonic organ morphogenesis	8/63	277/18862	3.763897163159905e-6	0.00113638473357468	8.45497003597766e-4	PAX2/WNT9B/LHX1/BMP7/POU4F3/HOXC4/WNT1/ALX4	8
LumA.comp299	LumA	comp299	GO:0072028	nephron morphogenesis	5/63	71/18862	3.885719604654148e-6	0.00113638473357468	8.45497003597766e-4	PAX2/WNT9B/LHX1/BMP7/WNT1	5
LumA.comp299	LumA	comp299	GO:0072178	nephric duct morphogenesis	3/63	10/18862	4.190724278701971e-6	0.00113638473357468	8.45497003597766e-4	PAX2/WNT9B/LHX1	3
LumA.comp299	LumA	comp299	GO:0048568	embryonic organ development	9/63	412/18862	8.648751885771039e-6	0.00134086262250038	9.976333684051674e-4	PAX2/WNT9B/LHX1/PBX4/BMP7/POU4F3/HOXC4/WNT1/ALX4	9
LumA.comp299	LumA	comp299	GO:0072176	nephric duct development	3/63	13/18862	9.916633010754784e-6	0.00134086262250038	9.976333684051674e-4	PAX2/WNT9B/LHX1	3
LumA.comp299	LumA	comp299	GO:0001657	ureteric bud development	5/63	86/18862	1.000203788428022e-5	0.00134086262250038	9.976333684051674e-4	PAX2/WNT9B/LHX1/BMP7/WNT1	5
LumA.comp299	LumA	comp299	GO:0072163	mesonephric epithelium development	5/63	87/18862	1.0584784539774888e-5	0.00134086262250038	9.976333684051674e-4	PAX2/WNT9B/LHX1/BMP7/WNT1	5
LumA.comp299	LumA	comp299	GO:0072164	mesonephric tubule development	5/63	87/18862	1.0584784539774888e-5	0.00134086262250038	9.976333684051674e-4	PAX2/WNT9B/LHX1/BMP7/WNT1	5
LumA.comp299	LumA	comp299	GO:0060993	kidney morphogenesis	5/63	88/18862	1.119372838404856e-5	0.00134086262250038	9.976333684051674e-4	PAX2/WNT9B/LHX1/BMP7/WNT1	5
LumA.comp299	LumA	comp299	GO:0007389	pattern specification process	9/63	426/18862	1.129825048600754e-5	0.00134086262250038	9.976333684051674e-4	DKK1/PAX2/LHX1/BMP7/HOXC5/HOXC6/HOXC4/WNT1/ALX4	9
LumA.comp299	LumA	comp299	GO:0003002	regionalization	8/63	326/18862	1.2382161156958578e-5	0.00134086262250038	9.976333684051674e-4	DKK1/PAX2/LHX1/HOXC5/HOXC6/HOXC4/WNT1/ALX4	8
LumA.comp299	LumA	comp299	GO:0048704	embryonic skeletal system morphogenesis	5/63	90/18862	1.2493539733963209e-5	0.00134086262250038	9.976333684051674e-4	WNT9B/LHX1/BMP7/HOXC4/ALX4	5
LumA.comp299	LumA	comp299	GO:0001823	mesonephros development	5/63	91/18862	1.318611060848569e-5	0.00134086262250038	9.976333684051674e-4	PAX2/WNT9B/LHX1/BMP7/WNT1	5
LumA.comp299	LumA	comp299	GO:0072283	metanephric renal vesicle morphogenesis	3/63	15/18862	1.570135485609644e-5	0.00150017549447868	0.00111616589696923	PAX2/WNT9B/LHX1	3
LumA.comp299	LumA	comp299	GO:0051932	synaptic transmission, GABAergic	4/63	46/18862	1.6596901598412053e-5	0.00150017549447868	0.00111616589696923	HTR1B/GABRA2/GABRA4/NLGN1	4
LumA.comp299	LumA	comp299	GO:0090092	regulation of transmembrane receptor protein serine/threonine kinase signaling pathway	7/63	251/18862	1.9929680290210813e-5	0.00168974525845187	0.00125721026572617	DKK1/SOST/DKK3/BMP7/WNT1/RBPMS/PRDM16	7
LumA.comp299	LumA	comp299	GO:0007409	axonogenesis	9/63	460/18862	2.0771300042432396e-5	0.00168974525845187	0.00125721026572617	PAX2/SLITRK1/BDNF/LHX1/NRXN1/BMP7/POU4F3/CHL1/LMTK2	9
LumA.comp299	LumA	comp299	GO:2000027	regulation of animal organ morphogenesis	6/63	176/18862	2.6500970158130952e-5	0.00189532813895071	0.00141016877028649	DKK1/PAX2/WNT9B/LHX1/BMP7/WNT1	6
LumA.comp299	LumA	comp299	GO:0001658	branching involved in ureteric bud morphogenesis	4/63	52/18862	2.7124579102475784e-5	0.00189532813895071	0.00141016877028649	PAX2/WNT9B/LHX1/WNT1	4
LumA.comp299	LumA	comp299	GO:0072077	renal vesicle morphogenesis	3/63	18/18862	2.7958128663071454e-5	0.00189532813895071	0.00141016877028649	PAX2/WNT9B/LHX1	3
LumA.comp299	LumA	comp299	GO:2000696	regulation of epithelial cell differentiation involved in kidney development	3/63	18/18862	2.7958128663071454e-5	0.00189532813895071	0.00141016877028649	PAX2/WNT9B/LHX1	3
LumA.comp299	LumA	comp299	GO:0072087	renal vesicle development	3/63	19/18862	3.312119772094021e-5	0.00215552754767878	0.00160376325806657	PAX2/WNT9B/LHX1	3
LumA.comp299	LumA	comp299	GO:0001704	formation of primary germ layer	5/63	115/18862	4.092536168073681e-5	0.00243330676848565	0.0018104375400372	DKK1/PAX2/LHX1/BMP7/ITGB1	5
LumA.comp299	LumA	comp299	GO:0051965	positive regulation of synapse assembly	4/63	58/18862	4.1876207447817046e-5	0.00243330676848565	0.0018104375400372	SLITRK1/BDNF/NRXN1/NLGN1	4
LumA.comp299	LumA	comp299	GO:0060675	ureteric bud morphogenesis	4/63	58/18862	4.1876207447817046e-5	0.00243330676848565	0.0018104375400372	PAX2/WNT9B/LHX1/WNT1	4
LumA.comp299	LumA	comp299	GO:0072171	mesonephric tubule morphogenesis	4/63	59/18862	4.48096933919388e-5	0.00251397831547187	0.00187045907080688	PAX2/WNT9B/LHX1/WNT1	4
LumA.comp299	LumA	comp299	GO:0007498	mesoderm development	5/63	123/18862	5.644994549412468e-5	0.00306146871063136	0.00227780481818397	DKK1/PAX2/LHX1/BMP7/ITGB1	5
LumA.comp299	LumA	comp299	GO:0009952	anterior/posterior pattern specification	6/63	203/18862	5.886030335025435e-5	0.00308921656615689	0.00229844987615594	LHX1/HOXC5/HOXC6/HOXC4/WNT1/ALX4	6
LumA.comp299	LumA	comp299	GO:0072078	nephron tubule morphogenesis	4/63	67/18862	7.397179431075046e-5	0.00364443781627166	0.00271154756168111	PAX2/WNT9B/LHX1/WNT1	4
LumA.comp299	LumA	comp299	GO:0072073	kidney epithelium development	5/63	131/18862	7.617634243595474e-5	0.00364443781627166	0.00271154756168111	PAX2/WNT9B/LHX1/BMP7/WNT1	5
LumA.comp299	LumA	comp299	GO:0072273	metanephric nephron morphogenesis	3/63	25/18862	7.74994432235535e-5	0.00364443781627166	0.00271154756168111	PAX2/WNT9B/LHX1	3
LumA.comp299	LumA	comp299	GO:0001707	mesoderm formation	4/63	68/18862	7.839909254425837e-5	0.00364443781627166	0.00271154756168111	DKK1/PAX2/BMP7/ITGB1	4
LumA.comp299	LumA	comp299	GO:0072088	nephron epithelium morphogenesis	4/63	69/18862	8.301618752835656e-5	0.00375187047523989	0.00279147998998859	PAX2/WNT9B/LHX1/WNT1	4
LumA.comp299	LumA	comp299	GO:0048332	mesoderm morphogenesis	4/63	70/18862	8.782799637627922e-5	0.00386205811092449	0.00287346218585266	DKK1/PAX2/BMP7/ITGB1	4
LumA.comp299	LumA	comp299	GO:0061333	renal tubule morphogenesis	4/63	71/18862	9.28394755865256e-5	0.00397499544155992	0.00295749021951535	PAX2/WNT9B/LHX1/WNT1	4
LumA.comp299	LumA	comp299	GO:0072006	nephron development	5/63	138/18862	9.745601594593972e-5	0.0040656650754883	0.00302495056242457	PAX2/WNT9B/LHX1/BMP7/WNT1	5
LumA.comp299	LumA	comp299	GO:0048754	branching morphogenesis of an epithelial tube	5/63	143/18862	1.152573523043373e-4	0.00468809280497891	0.00348805145131547	PAX2/WNT9B/LHX1/BMP7/WNT1	5
LumA.comp299	LumA	comp299	GO:0003338	metanephros morphogenesis	3/63	31/18862	1.4931154896411555e-4	0.00578404500391942	0.00430346569696072	PAX2/WNT9B/LHX1	3
LumA.comp299	LumA	comp299	GO:2000036	regulation of stem cell population maintenance	3/63	31/18862	1.4931154896411555e-4	0.00578404500391942	0.00430346569696072	PAX2/WNT9B/BMP7	3
LumA.comp299	LumA	comp299	GO:0001656	metanephros development	4/63	82/18862	1.6259856032392812e-4	0.00594788182267129	0.00442536414846309	PAX2/WNT9B/LHX1/BMP7	4
LumA.comp299	LumA	comp299	GO:0048333	mesodermal cell differentiation	3/63	32/18862	1.643657442581874e-4	0.00594788182267129	0.00442536414846309	DKK1/PAX2/ITGB1	3
LumA.comp299	LumA	comp299	GO:0007269	neurotransmitter secretion	5/63	155/18862	1.681638376415977e-4	0.00594788182267129	0.00442536414846309	RPH3A/STXBP5L/NRXN1/HTR1B/NLGN1	5
LumA.comp299	LumA	comp299	GO:0099643	signal release from synapse	5/63	155/18862	1.681638376415977e-4	0.00594788182267129	0.00442536414846309	RPH3A/STXBP5L/NRXN1/HTR1B/NLGN1	5
LumA.comp299	LumA	comp299	GO:0007178	transmembrane receptor protein serine/threonine kinase signaling pathway	7/63	358/18862	1.8578118218194877e-4	0.00643119113638363	0.00478495765978143	DKK1/SOST/DKK3/BMP7/WNT1/RBPMS/PRDM16	7
LumA.comp299	LumA	comp299	GO:0001501	skeletal system development	8/63	486/18862	2.0481231154068284e-4	0.00694228397659772	0.00516522276911809	RYR1/WNT9B/LHX1/BMP7/HOXC6/HOXC4/WNT1/ALX4	8
LumA.comp299	LumA	comp299	GO:0072080	nephron tubule development	4/63	88/18862	2.1356164264342e-4	0.00709111821593572	0.00527595894822636	PAX2/WNT9B/LHX1/WNT1	4
LumA.comp299	LumA	comp299	GO:0061326	renal tubule development	4/63	90/18862	2.328484627261108e-4	0.00757688897710764	0.00563738383442163	PAX2/WNT9B/LHX1/WNT1	4
LumA.comp299	LumA	comp299	GO:0071542	dopaminergic neuron differentiation	3/63	37/18862	2.54438118908684e-4	0.00811707489145939	0.00603929487605751	DKK1/WNT9B/WNT1	3
LumA.comp299	LumA	comp299	GO:0007416	synapse assembly	5/63	173/18862	2.801007456929464e-4	0.00859856440080044	0.00639753441006729	SLITRK1/BDNF/NRXN1/GABRA2/NLGN1	5
LumA.comp299	LumA	comp299	GO:0061138	morphogenesis of a branching epithelium	5/63	173/18862	2.801007456929464e-4	0.00859856440080044	0.00639753441006729	PAX2/WNT9B/LHX1/BMP7/WNT1	5
LumA.comp299	LumA	comp299	GO:0051963	regulation of synapse assembly	4/63	95/18862	2.8651667753287193e-4	0.00863264137677745	0.0064228884827057	SLITRK1/BDNF/NRXN1/NLGN1	4
LumA.comp299	LumA	comp299	GO:0072210	metanephric nephron development	3/63	39/18862	2.978470630207547e-4	0.00866464563071625	0.00644670040133516	PAX2/WNT9B/LHX1	3
LumA.comp299	LumA	comp299	GO:1901890	positive regulation of cell junction assembly	4/63	96/18862	2.982299663922007e-4	0.00866464563071625	0.00644670040133516	SLITRK1/BDNF/NRXN1/NLGN1	4
LumA.comp299	LumA	comp299	GO:0007411	axon guidance	6/63	277/18862	3.2010392480128386e-4	0.00903836918036528	0.00672475952344973	BDNF/LHX1/NRXN1/BMP7/POU4F3/CHL1	6
LumA.comp299	LumA	comp299	GO:0097485	neuron projection guidance	6/63	278/18862	3.2632027471161745e-4	0.00903836918036528	0.00672475952344973	BDNF/LHX1/NRXN1/BMP7/POU4F3/CHL1	6
LumA.comp299	LumA	comp299	GO:0007369	gastrulation	5/63	179/18862	3.2775893155596305e-4	0.00903836918036528	0.00672475952344973	DKK1/PAX2/LHX1/BMP7/ITGB1	5
LumA.comp299	LumA	comp299	GO:0051588	regulation of neurotransmitter transport	4/63	99/18862	3.3543179068998367e-4	0.00909579205754339	0.00676748349637686	STXBP5L/HTR1B/NLGN1/ITGB1	4
LumA.comp30	LumA	comp30	GO:0007156	homophilic cell adhesion via plasma membrane adhesion molecules	23/87	167/18862	5.051745594595775e-28	8.300018011920859e-25	7.4021367028182305e-25	PCDH10/CDH15/PCDHGA12/PCDHGA4/PCDHGB7/PCDHGA2/PCDHGC3/PCDHGA3/PCDHGA7/PCDHGA1/PCDHGA6/PCDHGA10/PCDHGB5/PCDHGA11/PCDHGB4/PCDHGB2/PCDHGB1/PCDHGA9/PCDHGA5/PCDHGB3/PCDHGA8/PCDHGB6/FAT4	23
LumA.comp30	LumA	comp30	GO:0098742	cell-cell adhesion via plasma-membrane adhesion molecules	24/87	273/18862	1.9591278935729207e-24	1.6094235645701542e-21	1.435318962028161e-21	PCDH10/CDH15/CLDN6/PCDHGA12/PCDHGA4/PCDHGB7/PCDHGA2/PCDHGC3/PCDHGA3/PCDHGA7/PCDHGA1/PCDHGA6/PCDHGA10/PCDHGB5/PCDHGA11/PCDHGB4/PCDHGB2/PCDHGB1/PCDHGA9/PCDHGA5/PCDHGB3/PCDHGA8/PCDHGB6/FAT4	24
LumA.comp30	LumA	comp30	GO:0048641	regulation of skeletal muscle tissue development	4/87	25/18862	4.959727670494154e-6	0.00271627752087396	0.00242243540958872	IGF2/TWIST1/MEGF10/MYOG	4
LumA.comp30	LumA	comp30	GO:0035115	embryonic forelimb morphogenesis	4/87	29/18862	9.181976220713791e-6	0.00358283472042237	0.00319524997970846	CACNA1C/ALDH1A2/ZNF358/TWIST1	4
LumA.comp30	LumA	comp30	GO:0030326	embryonic limb morphogenesis	6/87	112/18862	1.3083997761737226e-5	0.00358283472042237	0.00319524997970846	CACNA1C/FBN2/SALL1/ALDH1A2/ZNF358/TWIST1	6
LumA.comp30	LumA	comp30	GO:0035113	embryonic appendage morphogenesis	6/87	112/18862	1.3083997761737226e-5	0.00358283472042237	0.00319524997970846	CACNA1C/FBN2/SALL1/ALDH1A2/ZNF358/TWIST1	6
LumA.comp30	LumA	comp30	GO:0035136	forelimb morphogenesis	4/87	36/18862	2.2218508489923507e-5	0.00521500134984918	0.0046508517019509	CACNA1C/ALDH1A2/ZNF358/TWIST1	4
LumA.comp30	LumA	comp30	GO:0016202	regulation of striated muscle tissue development	4/87	39/18862	3.069900622318161e-5	0.00560604490080468	0.00499959285127982	IGF2/TWIST1/MEGF10/MYOG	4
LumA.comp30	LumA	comp30	GO:0035107	appendage morphogenesis	6/87	134/18862	3.620804958778557e-5	0.00560604490080468	0.00499959285127982	CACNA1C/FBN2/SALL1/ALDH1A2/ZNF358/TWIST1	6
LumA.comp30	LumA	comp30	GO:0035108	limb morphogenesis	6/87	134/18862	3.620804958778557e-5	0.00560604490080468	0.00499959285127982	CACNA1C/FBN2/SALL1/ALDH1A2/ZNF358/TWIST1	6
LumA.comp30	LumA	comp30	GO:1901861	regulation of muscle tissue development	4/87	41/18862	3.753286299990963e-5	0.00560604490080468	0.00499959285127982	IGF2/TWIST1/MEGF10/MYOG	4
LumA.comp30	LumA	comp30	GO:0048634	regulation of muscle organ development	4/87	43/18862	4.54181723085925e-5	0.00621850475858478	0.00554579788189129	IGF2/TWIST1/MEGF10/MYOG	4
LumA.comp300	LumA	comp300	GO:0007156	homophilic cell adhesion via plasma membrane adhesion molecules	21/79	167/18862	1.0221555815349304e-25	1.3277801004138745e-22	1.2384221835228472e-22	PCDHGB3/PCDHGA5/PCDHGB4/PCDHGA4/PCDHGB7/PCDHGA2/PCDHGA3/PCDHGB1/PCDHGB5/PCDHGA1/PCDHGB2/PCDHGA12/PCDHGA6/PCDHGA7/PCDHGA10/PCDHGB6/PCDHGA11/PCDHGA8/PCDHGA9/PCDH10/PCDHGC3	21
LumA.comp300	LumA	comp300	GO:0098742	cell-cell adhesion via plasma-membrane adhesion molecules	21/79	273/18862	3.822865645823604e-21	2.482951236962431e-18	2.315851767548931e-18	PCDHGB3/PCDHGA5/PCDHGB4/PCDHGA4/PCDHGB7/PCDHGA2/PCDHGA3/PCDHGB1/PCDHGB5/PCDHGA1/PCDHGB2/PCDHGA12/PCDHGA6/PCDHGA7/PCDHGA10/PCDHGB6/PCDHGA11/PCDHGA8/PCDHGA9/PCDH10/PCDHGC3	21
LumA.comp301	LumA	comp301	GO:0001708	cell fate specification	5/56	88/18862	6.2411801092658364e-6	0.00337031422051264	0.00260545311974397	ISL1/ISL2/SHH/MIAT/PAX2	5
LumA.comp301	LumA	comp301	GO:0001709	cell fate determination	4/56	41/18862	6.50179041032118e-6	0.00337031422051264	0.00260545311974397	TRIM15/ISL1/PAX2/WNT7A	4
LumA.comp301	LumA	comp301	GO:0021517	ventral spinal cord development	4/56	43/18862	7.888380515961078e-6	0.00337031422051264	0.00260545311974397	ISL1/ISL2/SHH/LHX1	4
LumA.comp301	LumA	comp301	GO:0045165	cell fate commitment	7/56	251/18862	9.041755118746203e-6	0.00337031422051264	0.00260545311974397	TRIM15/ISL1/ISL2/SHH/MIAT/PAX2/WNT7A	7
LumA.comp301	LumA	comp301	GO:0021515	cell differentiation in spinal cord	4/56	49/18862	1.3365230605087814e-5	0.00354169958770161	0.00273794419042907	ISL1/ISL2/SHH/LHX1	4
LumA.comp301	LumA	comp301	GO:0021953	central nervous system neuron differentiation	6/56	178/18862	1.4252312224151356e-5	0.00354169958770161	0.00273794419042907	ISL1/ISL2/SHH/KNDC1/LHX1/WNT7A	6
LumA.comp301	LumA	comp301	GO:0072189	ureter development	3/56	18/18862	1.9597685113010325e-5	0.00417430692907119	0.00322698724793177	SHH/LHX1/PAX2	3
LumA.comp301	LumA	comp301	GO:0048706	embryonic skeletal system development	5/56	117/18862	2.5005391448223945e-5	0.00451673615381712	0.00349170538206767	COL2A1/KIAA1217/MMP16/SHH/LHX1	5
LumA.comp301	LumA	comp301	GO:0021533	cell differentiation in hindbrain	3/56	20/18862	2.726400092847361e-5	0.00451673615381712	0.00349170538206767	KNDC1/LHX1/WNT7A	3
LumA.comp301	LumA	comp301	GO:0048705	skeletal system morphogenesis	6/56	213/18862	3.919312878445635e-5	0.00570484860298175	0.0044101868899467	COL2A1/FBN2/MMP16/LHX1/WNT7A/SFRP4	6
LumA.comp301	LumA	comp301	GO:0021697	cerebellar cortex formation	3/56	23/18862	4.2088084931454896e-5	0.00570484860298175	0.0044101868899467	KNDC1/LHX1/WNT7A	3
LumA.comp301	LumA	comp301	GO:0007409	axonogenesis	8/56	460/18862	5.98963972444404e-5	0.00744212735762172	0.00575320657742651	LAMA1/ISL1/ISL2/SHH/LHX1/PAX2/WNT7A/SPP1	8
LumA.comp301	LumA	comp301	GO:0023061	signal release	8/56	475/18862	7.49658304002822e-5	0.00859800408667852	0.00664676795856753	KCNC2/CHRNA4/ISL1/CRHR1/CDK16/WNT7A/CPT1A/SPP1	8
LumA.comp301	LumA	comp301	GO:0021522	spinal cord motor neuron differentiation	3/56	29/18862	8.57478748294935e-5	0.00873920817930616	0.00675592711097479	ISL1/ISL2/SHH	3
LumA.comp301	LumA	comp301	GO:0001501	skeletal system development	8/56	486/18862	8.791959938939799e-5	0.00873920817930616	0.00675592711097479	COL2A1/KIAA1217/FBN2/MMP16/SHH/LHX1/WNT7A/SFRP4	8
LumA.comp301	LumA	comp301	GO:0048880	sensory system development	7/56	369/18862	1.0533447240152936e-4	0.00977676445265898	0.0075580197505465	LAMA1/FBN2/ISL1/SHH/LHX1/PAX2/WNT7A	7
LumA.comp301	LumA	comp301	GO:0021696	cerebellar cortex morphogenesis	3/56	32/18862	1.1566310697525406e-4	0.00977676445265898	0.0075580197505465	KNDC1/LHX1/WNT7A	3
LumA.comp301	LumA	comp301	GO:0046883	regulation of hormone secretion	6/56	260/18862	1.1802934952908236e-4	0.00977676445265898	0.0075580197505465	KCNC2/ISL1/CRHR1/CDK16/CPT1A/SPP1	6
LumA.comp302	LumA	comp302	GO:0048703	embryonic viscerocranium morphogenesis	3/64	10/18862	4.3955997281668415e-6	0.0062478913936528	0.00545057576519098	FOXC2/LHX1/CHST11	3
LumA.comp302	LumA	comp302	GO:2000177	regulation of neural precursor cell proliferation	5/64	82/18862	8.55875533377096e-6	0.0062478913936528	0.00545057576519098	VAX1/LHX1/PITX3/NES/CEND1	5
LumA.comp304	LumA	comp304	GO:0001503	ossification	12/76	401/18862	6.58205134445751e-8	1.2677030889425166e-4	9.886933966885124e-5	SOX2/FOXC2/VCAN/LEF1/WNT3/SHH/CHSY1/SHOX2/TMEM64/BMP3/RRBP1/ECM1	12
LumA.comp304	LumA	comp304	GO:0001649	osteoblast differentiation	9/76	223/18862	2.75287550310735e-7	2.651019109492378e-4	2.0675543910179944e-4	SOX2/VCAN/LEF1/WNT3/SHH/SHOX2/TMEM64/BMP3/RRBP1	9
LumA.comp304	LumA	comp304	GO:0003002	regionalization	10/76	326/18862	7.20603170523791e-7	4.626272354762738e-4	3.608072716973508e-4	DLL3/FOXC2/LEF1/WNT3/FGF10/DMRTA2/SHH/CHSY1/OTX2/LHX1	10
LumA.comp304	LumA	comp304	GO:0060688	regulation of morphogenesis of a branching structure	5/76	48/18862	1.3899650462108924e-6	6.309569119190169e-4	4.920891475697858e-4	FGF10/BCL11A/SHH/SHOX2/LHX1	5
LumA.comp304	LumA	comp304	GO:0030900	forebrain development	10/76	357/18862	1.6379982137046128e-6	6.309569119190169e-4	4.920891475697858e-4	SOX2/LEF1/FGF10/DMRTA2/SHH/OTX2/EZH1/IGF2BP1/LHX1/ALK	10
LumA.comp304	LumA	comp304	GO:0007369	gastrulation	7/76	179/18862	7.762453620213117e-6	0.00197282364225211	0.00153862345602763	SOX2/FOXC2/LEF1/WNT3/OTX2/LHX1/RPS6	7
LumA.comp304	LumA	comp304	GO:0007389	pattern specification process	10/76	426/18862	7.843771636753234e-6	0.00197282364225211	0.00153862345602763	DLL3/FOXC2/LEF1/WNT3/FGF10/DMRTA2/SHH/CHSY1/OTX2/LHX1	10
LumA.comp304	LumA	comp304	GO:0001763	morphogenesis of a branching structure	7/76	186/18862	9.973438830052045e-6	0.00197282364225211	0.00153862345602763	FOXC2/LEF1/FGF10/BCL11A/SHH/SHOX2/LHX1	7
LumA.comp304	LumA	comp304	GO:0060174	limb bud formation	3/76	11/18862	1.0134459849823776e-5	0.00197282364225211	0.00153862345602763	WNT3/FGF10/SHH	3
LumA.comp304	LumA	comp304	GO:0007498	mesoderm development	6/76	123/18862	1.0243113407331831e-5	0.00197282364225211	0.00153862345602763	DLL3/FOXC2/LEF1/WNT3/SHH/LHX1	6
LumA.comp304	LumA	comp304	GO:0014706	striated muscle tissue development	9/76	351/18862	1.1486793793815487e-5	0.00201123316789896	0.00156857940131815	FOXC2/LEF1/CAV1/EPHB1/DMRTA2/ACTN2/SHH/SHOX2/MYOM2	9
LumA.comp304	LumA	comp304	GO:0071542	dopaminergic neuron differentiation	4/76	37/18862	1.453028546420441e-5	0.0021697058886993802	0.00169217374606439	WNT3/DMRTA2/SHH/OTX2	4
LumA.comp304	LumA	comp304	GO:0008589	regulation of smoothened signaling pathway	5/76	77/18862	1.4644951481356177e-5	0.0021697058886993802	0.00169217374606439	FGF10/SHH/CHSY1/SHOX2/OTX2	5
LumA.comp304	LumA	comp304	GO:0009952	anterior/posterior pattern specification	7/76	203/18862	1.7590617581546696e-5	0.00225572189593113	0.00175925842788092	DLL3/FOXC2/LEF1/WNT3/SHH/OTX2/LHX1	7
LumA.comp304	LumA	comp304	GO:0060537	muscle tissue development	9/76	371/18862	1.7835945053975958e-5	0.00225572189593113	0.00175925842788092	FOXC2/LEF1/CAV1/EPHB1/DMRTA2/ACTN2/SHH/SHOX2/MYOM2	9
LumA.comp304	LumA	comp304	GO:0061351	neural precursor cell proliferation	6/76	138/18862	1.9746883280330293e-5	0.00225572189593113	0.00175925842788092	LEF1/EPHB1/DMRTA2/SHH/IGF2BP1/LHX1	6
LumA.comp304	LumA	comp304	GO:0009798	axis specification	5/76	82/18862	1.991031787685844e-5	0.00225572189593113	0.00175925842788092	WNT3/FGF10/SHH/OTX2/LHX1	5
LumA.comp304	LumA	comp304	GO:0061053	somite development	5/76	84/18862	2.2386917799349065e-5	0.00239540020453034	0.00186819483623807	DLL3/FOXC2/LEF1/SHH/LHX1	5
LumA.comp304	LumA	comp304	GO:0001501	skeletal system development	10/76	486/18862	2.4478752538041283e-5	0.00248137249411934	0.00193524542225955	DLL3/FOXC2/VCAN/HOXD1/SHH/CHSY1/SHOX2/LHX1/BMP3/ECM1	10
LumA.comp304	LumA	comp304	GO:0007519	skeletal muscle tissue development	6/76	147/18862	2.822785760686181e-5	0.00271834268754079	0.00212006067394693	CAV1/EPHB1/DMRTA2/SHH/SHOX2/MYOM2	6
LumA.comp304	LumA	comp304	GO:0048557	embryonic digestive tract morphogenesis	3/76	16/18862	3.390011011544993e-5	0.00310912438487412	0.00242483494409759	FGF10/SHH/SHOX2	3
LumA.comp304	LumA	comp304	GO:0021537	telencephalon development	7/76	231/18862	4.024524069818134e-5	0.00316211845458035	0.00246616551056794	LEF1/DMRTA2/SHH/EZH1/IGF2BP1/LHX1/ALK	7
LumA.comp304	LumA	comp304	GO:0007517	muscle organ development	8/76	317/18862	4.0735627584138854e-5	0.00316211845458035	0.00246616551056794	FOXC2/LEF1/CAV1/EPHB1/DMRTA2/SHH/SHOX2/MYOM2	8
LumA.comp304	LumA	comp304	GO:0060538	skeletal muscle organ development	6/76	157/18862	4.085748213264335e-5	0.00316211845458035	0.00246616551056794	CAV1/EPHB1/DMRTA2/SHH/SHOX2/MYOM2	6
LumA.comp304	LumA	comp304	GO:0048339	paraxial mesoderm development	3/76	17/18862	4.104515127959961e-5	0.00316211845458035	0.00246616551056794	DLL3/FOXC2/LEF1	3
LumA.comp304	LumA	comp304	GO:0009948	anterior/posterior axis specification	4/76	49/18862	4.493927554283826e-5	0.00332896325751948	0.00259628931982308	WNT3/SHH/OTX2/LHX1	4
LumA.comp304	LumA	comp304	GO:0051960	regulation of nervous system development	9/76	422/18862	4.882430029706979e-5	0.00348280008785764	0.00271626809060111	DLL3/JAM2/WNT3/EPHB1/DMRTA2/NRXN1/SHH/SHOX2/TRPC5	9
LumA.comp304	LumA	comp304	GO:0045165	cell fate commitment	7/76	251/18862	6.800610231351233e-5	0.00453040314890432	0.00353330343416213	SOX2/FOXC2/WNT3/FGF10/MIAT/DMRTA2/SHH	7
LumA.comp304	LumA	comp304	GO:0021871	forebrain regionalization	3/76	20/18862	6.821479300011698e-5	0.00453040314890432	0.00353330343416213	DMRTA2/SHH/LHX1	3
LumA.comp304	LumA	comp304	GO:0051962	positive regulation of nervous system development	7/76	263/18862	9.110255720642953e-5	0.00584878417265277	0.0045615210222307	WNT3/EPHB1/DMRTA2/NRXN1/SHH/SHOX2/TRPC5	7
LumA.comp304	LumA	comp304	GO:0001704	formation of primary germ layer	5/76	115/18862	1.0100726488495336e-4	0.00627548361833613	0.00489430787744748	SOX2/FOXC2/LEF1/WNT3/LHX1	5
LumA.comp304	LumA	comp304	GO:0048706	embryonic skeletal system development	5/76	117/18862	1.0958233443501322e-4	0.00659548675380735	0.00514388129074881	FOXC2/HOXD1/SHH/SHOX2/LHX1	5
LumA.comp304	LumA	comp304	GO:0001756	somitogenesis	4/76	65/18862	1.3677240175700167e-4	0.00798253472072682	0.00622565286466479	DLL3/FOXC2/LEF1/LHX1	4
LumA.comp304	LumA	comp304	GO:0031069	hair follicle morphogenesis	3/76	27/18862	1.7150951259426602e-4	0.00971550944872224	0.00757721592792624	FGF10/SHH/KRT17	3
LumA.comp305	LumA	comp305	GO:0007156	homophilic cell adhesion via plasma membrane adhesion molecules	10/75	167/18862	1.1405471913279291e-9	1.7085396926092378e-6	1.5619493641238273e-6	PCDHA8/PCDHA9/PCDHA7/PCDHA1/PCDHA5/PCDHA2/PCDHA6/PCDHA4/PCDHA3/PCDH10	10
LumA.comp305	LumA	comp305	GO:0098742	cell-cell adhesion via plasma-membrane adhesion molecules	10/75	273/18862	1.2396472922672018e-7	9.28495821908134e-5	8.48832172231384e-5	PCDHA8/PCDHA9/PCDHA7/PCDHA1/PCDHA5/PCDHA2/PCDHA6/PCDHA4/PCDHA3/PCDH10	10
LumA.comp308	LumA	comp308	GO:0007156	homophilic cell adhesion via plasma membrane adhesion molecules	23/93	167/18862	2.809791553076868e-27	5.658920187896813e-24	5.0073443151148825e-24	SDK1/PCDHGA1/PCDHGA2/PCDHGB1/PCDHGA3/ROBO1/PCDHGA12/PCDHGA11/PCDHGC3/PCDHGB6/PCDHGB2/PCDHGB5/PCDHGC4/PCDHGA6/PCDHGA9/PCDHGB7/PCDHGA4/PCDHGA8/PCDHGB3/PCDHGA10/PCDHGA7/PCDHGB4/PCDHGA5	23
LumA.comp308	LumA	comp308	GO:0098742	cell-cell adhesion via plasma-membrane adhesion molecules	23/93	273/18862	2.9370389914677506e-22	2.9575982644080247e-19	2.617056322397318e-19	SDK1/PCDHGA1/PCDHGA2/PCDHGB1/PCDHGA3/ROBO1/PCDHGA12/PCDHGA11/PCDHGC3/PCDHGB6/PCDHGB2/PCDHGB5/PCDHGC4/PCDHGA6/PCDHGA9/PCDHGB7/PCDHGA4/PCDHGA8/PCDHGB3/PCDHGA10/PCDHGA7/PCDHGB4/PCDHGA5	23
LumA.comp309	LumA	comp309	GO:0007156	homophilic cell adhesion via plasma membrane adhesion molecules	34/99	167/18862	1.087753762489064e-45	1.4934859158974848e-42	1.4934859158974848e-42	PCDHA6/PCDHA1/PCDHA11/PCDHA5/PCDHA10/PCDHA13/PCDHA7/PCDHA12/PCDHA2/PCDHA4/PCDHA9/PCDHA3/PCDHA8/PCDHGA9/PCDHGA4/PCDHGB1/PCDHGA1/PCDHGB4/PCDHGB7/PCDHGB3/PCDHGA10/PCDHGB2/PCDHGA11/PCDHGA2/PCDHGB5/PCDHGA6/PCDHGA7/PCDHGB6/PCDHGA8/PCDHGA12/PCDHGA3/PCDHGC3/PCDHGA5/CELSR3	34
LumA.comp309	LumA	comp309	GO:0098742	cell-cell adhesion via plasma-membrane adhesion molecules	34/99	273/18862	5.941238216546571e-38	4.0786600356592204e-35	4.0786600356592204e-35	PCDHA6/PCDHA1/PCDHA11/PCDHA5/PCDHA10/PCDHA13/PCDHA7/PCDHA12/PCDHA2/PCDHA4/PCDHA9/PCDHA3/PCDHA8/PCDHGA9/PCDHGA4/PCDHGB1/PCDHGA1/PCDHGB4/PCDHGB7/PCDHGB3/PCDHGA10/PCDHGB2/PCDHGA11/PCDHGA2/PCDHGB5/PCDHGA6/PCDHGA7/PCDHGB6/PCDHGA8/PCDHGA12/PCDHGA3/PCDHGC3/PCDHGA5/CELSR3	34
LumA.comp31	LumA	comp31	GO:0007156	homophilic cell adhesion via plasma membrane adhesion molecules	12/80	167/18862	5.575041904310901e-12	7.821783791748195e-9	7.112579776868224e-9	DSCAM/PCDHA3/PCDHA9/PCDHA2/PCDHA10/PCDHA8/PCDHA4/PCDHA6/PCDHA5/PCDHA1/PCDHA7/PCDHA11	12
LumA.comp31	LumA	comp31	GO:0098742	cell-cell adhesion via plasma-membrane adhesion molecules	13/80	273/18862	1.2214701028369938e-10	8.568612771401513e-8	7.791693498097037e-8	DSCAM/FGFRL1/PCDHA3/PCDHA9/PCDHA2/PCDHA10/PCDHA8/PCDHA4/PCDHA6/PCDHA5/PCDHA1/PCDHA7/PCDHA11	13
LumA.comp31	LumA	comp31	GO:0090596	sensory organ morphogenesis	9/80	244/18862	9.131044928182804e-7	4.270285344746825e-4	3.883097001037741e-4	SLC44A4/DSCAM/HOXC13/DIO3/WNT2/LHX1/SKI/FOXI1/GATA2	9
LumA.comp310	LumA	comp310	GO:0007156	homophilic cell adhesion via plasma membrane adhesion molecules	17/103	167/18862	3.285701341461622e-17	6.091690287069848e-14	5.43351242888022e-14	PCDHA6/PCDHA1/PCDHA11/PCDHA5/PCDHA10/PCDHA13/PCDHA7/PCDHA12/PCDHA2/PCDHA4/PCDHA9/PCDHA3/PCDHA8/PCDH10/PCDHB14/DSCAM/DSC3	17
LumA.comp310	LumA	comp310	GO:0098742	cell-cell adhesion via plasma-membrane adhesion molecules	18/103	273/18862	8.093795169693927e-15	7.50294812230627e-12	6.692290637678505e-12	PCDHA6/PCDHA1/PCDHA11/PCDHA5/PCDHA10/PCDHA13/PCDHA7/PCDHA12/PCDHA2/PCDHA4/PCDHA9/PCDHA3/PCDHA8/PCDH10/PCDHB14/DSCAM/DSC3/SPARCL1	18
LumA.comp311	LumA	comp311	GO:0007156	homophilic cell adhesion via plasma membrane adhesion molecules	17/74	167/18862	8.169350689385681e-20	1.1126655638943295e-16	9.71722766211139e-17	PCDHGA2/PCDHGA3/PCDHGA1/PCDHA5/PCDHA4/PCDHA10/PCDHA11/PCDHA7/PCDHA2/PCDHA12/PCDHA3/PCDHA6/PCDHA8/PCDHA1/PCDHA9/CELSR1/BSG	17
LumA.comp311	LumA	comp311	GO:0098742	cell-cell adhesion via plasma-membrane adhesion molecules	18/74	273/18862	1.5578420639773146e-17	1.0608904455685512e-14	9.265060696286132e-15	PCDHGA2/PCDHGA3/PCDHGA1/PCDHA5/PCDHA4/PCDHA10/PCDHA11/PCDHA7/PCDHA2/PCDHA12/PCDHA3/PCDHA6/PCDHA8/PCDHA1/PCDHA9/PTPRS/CELSR1/BSG	18
LumA.comp311	LumA	comp311	GO:0009952	anterior/posterior pattern specification	8/74	203/18862	1.286191674587668e-6	5.839310202628013e-4	5.099637165909e-4	CYP26C1/WT1/HOXA6/ALX4/TCF15/RIPPLY2/PAX1/WNT1	8
LumA.comp311	LumA	comp311	GO:0048705	skeletal system morphogenesis	7/74	213/18862	2.0112874583092484e-5	0.00684843379554299	0.00598093375760381	HOXA6/FBN2/ALX4/TCF15/RIPPLY2/SFRP4/PAX1	7
LumA.comp312	LumA	comp312	GO:0090596	sensory organ morphogenesis	9/67	244/18862	1.9481685210730667e-7	3.245648756107728e-4	2.665914818310512e-4	FBN2/RDH13/SOX8/COL5A1/CRB2/THY1/GJB6/MFRP/MYO6	9
LumA.comp312	LumA	comp312	GO:0001754	eye photoreceptor cell differentiation	5/67	43/18862	4.2124812569623114e-7	3.508996887049605e-4	2.8822240179215817e-4	RDH13/SOX8/CRB2/THY1/MFRP	5
LumA.comp312	LumA	comp312	GO:0048592	eye morphogenesis	7/67	143/18862	7.389146754773697e-7	4.10343949781766e-4	3.370487993405546e-4	FBN2/RDH13/SOX8/COL5A1/CRB2/THY1/MFRP	7
LumA.comp312	LumA	comp312	GO:0046530	photoreceptor cell differentiation	5/67	60/18862	2.2812947555123616e-6	9.501592656708986e-4	7.804429426752816e-4	RDH13/SOX8/CRB2/THY1/MFRP	5
LumA.comp312	LumA	comp312	GO:0042462	eye photoreceptor cell development	4/67	32/18862	4.850716770189669e-6	0.00161625882782719	0.00132756458973612	RDH13/CRB2/THY1/MFRP	4
LumA.comp312	LumA	comp312	GO:0060041	retina development in camera-type eye	6/67	145/18862	1.262305358747001e-5	0.0035050012127875	0.00287894204626508	RDH13/SOX8/CRB2/PDGFRA/THY1/MFRP	6
LumA.comp312	LumA	comp312	GO:0042461	photoreceptor cell development	4/67	46/18862	2.120477685442052e-5	0.00504673689135208	0.00414529472342055	RDH13/CRB2/THY1/MFRP	4
LumA.comp312	LumA	comp312	GO:0090092	regulation of transmembrane receptor protein serine/threonine kinase signaling pathway	7/67	251/18862	2.9942710934161465e-5	0.00623556955203912	0.00512177950189604	FBN2/TBX20/CRB2/MAGI2/GDF6/PRDM16/SFRP1	7
LumA.comp312	LumA	comp312	GO:0001654	eye development	8/67	359/18862	3.9049015664828265e-5	0.00703569139383003	0.00577898452769257	FBN2/RDH13/SOX8/COL5A1/CRB2/PDGFRA/THY1/MFRP	8
LumA.comp312	LumA	comp312	GO:0150063	visual system development	8/67	363/18862	4.22310407792919e-5	0.00703569139383003	0.00577898452769257	FBN2/RDH13/SOX8/COL5A1/CRB2/PDGFRA/THY1/MFRP	8
LumA.comp312	LumA	comp312	GO:0048880	sensory system development	8/67	369/18862	4.740896523003535e-5	0.00718030327938535	0.00589776600947808	FBN2/RDH13/SOX8/COL5A1/CRB2/PDGFRA/THY1/MFRP	8
LumA.comp312	LumA	comp312	GO:0060042	retina morphogenesis in camera-type eye	4/67	58/18862	5.339429846652773e-5	0.00741290843710293	0.00608882350934088	RDH13/SOX8/CRB2/THY1	4
LumA.comp316	LumA	comp316	GO:0007156	homophilic cell adhesion via plasma membrane adhesion molecules	15/88	167/18862	1.5442740441755636e-15	2.7271879620140458e-12	2.430199680044703e-12	PCDHA10/PCDHA5/PCDHA3/PCDHA6/PCDHAC2/PCDHA7/PCDHA4/PCDHA2/PCDHA8/PCDHAC1/PCDHA12/PCDHA1/PCDHA11/PCDHA9/PCDHA13	15
LumA.comp316	LumA	comp316	GO:0098742	cell-cell adhesion via plasma-membrane adhesion molecules	16/88	273/18862	1.3616212560681325e-13	1.2023115691081607e-10	1.0713809356957148e-10	DAB1/PCDHA10/PCDHA5/PCDHA3/PCDHA6/PCDHAC2/PCDHA7/PCDHA4/PCDHA2/PCDHA8/PCDHAC1/PCDHA12/PCDHA1/PCDHA11/PCDHA9/PCDHA13	16
LumA.comp317	LumA	comp317	GO:0009952	anterior/posterior pattern specification	8/56	203/18862	1.4304953820754797e-7	1.56639244337265e-4	1.3853218436941483e-4	SOX17/HES7/HOXC5/HOXC4/HOXC6/HOXA4/HOXB7/PSEN1	8
LumA.comp317	LumA	comp317	GO:0007389	pattern specification process	9/56	426/18862	4.157985581832343e-6	0.00184097609390781	0.00162816438970939	SOX17/HES7/MEIS2/HOXC5/HOXC4/HOXC6/HOXA4/HOXB7/PSEN1	9
LumA.comp317	LumA	comp317	GO:0003002	regionalization	8/56	326/18862	5.043770120295395e-6	0.00184097609390781	0.00162816438970939	SOX17/HES7/HOXC5/HOXC4/HOXC6/HOXA4/HOXB7/PSEN1	8
LumA.comp318	LumA	comp318	GO:0048593	camera-type eye morphogenesis	6/67	115/18862	3.3204124405897325e-6	0.00484780216326101	0.00419071001712325	PAX2/SOX8/IHH/PROM1/SDK1/PAX6	6
LumA.comp318	LumA	comp318	GO:0048592	eye morphogenesis	6/67	143/18862	1.1660976007703527e-5	0.00851251248562357	0.00735868959644028	PAX2/SOX8/IHH/PROM1/SDK1/PAX6	6
LumA.comp319	LumA	comp319	GO:0007389	pattern specification process	10/68	426/18862	2.8058062473000536e-6	0.00267393335367695	0.00250159778048752	HOXC4/HOXC5/ALX4/PAX1/TBX2/HOXB5/HOXD12/HOXC6/SATB2/STC1	10
LumA.comp319	LumA	comp319	GO:0048705	skeletal system morphogenesis	7/68	213/18862	1.147286491675308e-5	0.00546682013283284	0.0051144824128894	HOXC4/FGFR1/ALX4/PAX1/HOXB5/SATB2/STC1	7
LumA.comp320	LumA	comp320	GO:0097107	postsynaptic density assembly	4/78	18/18862	7.922507190085866e-7	0.0010614668859573	9.743342576888608e-4	NRXN2/CBLN1/PTPRS/LRRTM1	4
LumA.comp320	LumA	comp320	GO:0098698	postsynaptic specialization assembly	4/78	21/18862	1.535020803987426e-6	0.0010614668859573	9.743342576888608e-4	NRXN2/CBLN1/PTPRS/LRRTM1	4
LumA.comp320	LumA	comp320	GO:1904861	excitatory synapse assembly	4/78	26/18862	3.774637323834203e-6	0.0015795502034348101	0.00144988967183649	NRXN2/CBLN1/PTPRS/LRRTM1	4
LumA.comp320	LumA	comp320	GO:0097106	postsynaptic density organization	4/78	29/18862	5.940565104050013e-6	0.0015795502034348101	0.00144988967183649	NRXN2/CBLN1/PTPRS/LRRTM1	4
LumA.comp320	LumA	comp320	GO:0099068	postsynapse assembly	4/78	30/18862	6.8330277787092624e-6	0.0015795502034348101	0.00144988967183649	NRXN2/CBLN1/PTPRS/LRRTM1	4
LumA.comp320	LumA	comp320	GO:0099084	postsynaptic specialization organization	4/78	31/18862	7.820756399688825e-6	0.0015795502034348101	0.00144988967183649	NRXN2/CBLN1/PTPRS/LRRTM1	4
LumA.comp320	LumA	comp320	GO:0099151	regulation of postsynaptic density assembly	3/78	10/18862	7.994831109214517e-6	0.0015795502034348101	0.00144988967183649	CBLN1/PTPRS/LRRTM1	3
LumA.comp320	LumA	comp320	GO:0099150	regulation of postsynaptic specialization assembly	3/78	11/18862	1.0960140870229829e-5	0.00189473435294098	0.00173920130124962	CBLN1/PTPRS/LRRTM1	3
LumA.comp320	LumA	comp320	GO:1904889	regulation of excitatory synapse assembly	3/78	13/18862	1.888457131537389e-5	0.00290192912546245	0.00266371848027379	CBLN1/PTPRS/LRRTM1	3
LumA.comp320	LumA	comp320	GO:1905874	regulation of postsynaptic density organization	3/78	14/18862	2.3963334110569907e-5	0.00331412910749181	0.00304208220393129	CBLN1/PTPRS/LRRTM1	3
LumA.comp320	LumA	comp320	GO:0035176	social behavior	4/78	50/18862	5.3932897801925554e-5	0.00678083615091482	0.00622421767934183	GRID1/NRXN2/DLG4/GRP	4
LumA.comp320	LumA	comp320	GO:0051703	biological process involved in intraspecies interaction between organisms	4/78	52/18862	6.300406615717587e-5	0.00726121862461451	0.00666516699873281	GRID1/NRXN2/DLG4/GRP	4
LumA.comp323	LumA	comp323	GO:0007156	homophilic cell adhesion via plasma membrane adhesion molecules	20/85	167/18862	2.338809799009012e-23	3.5549908944936984e-20	3.2767956236642054e-20	PCDHGA6/PCDHGA2/PCDHGA9/PCDHGA7/PCDHGA1/PCDHGB3/PCDHGA4/PCDHGA8/PCDHGA10/PCDHGB7/PCDHGB6/PCDHGB4/PCDHGA5/PCDHGB1/PCDHGA11/PCDHGB2/PCDHGA12/PCDHGB5/PCDHGA3/CDH15	20
LumA.comp323	LumA	comp323	GO:0098742	cell-cell adhesion via plasma-membrane adhesion molecules	20/85	273/18862	4.897093503702788e-19	3.72179106281412e-16	3.4305428702254804e-16	PCDHGA6/PCDHGA2/PCDHGA9/PCDHGA7/PCDHGA1/PCDHGB3/PCDHGA4/PCDHGA8/PCDHGA10/PCDHGB7/PCDHGB6/PCDHGB4/PCDHGA5/PCDHGB1/PCDHGA11/PCDHGB2/PCDHGA12/PCDHGB5/PCDHGA3/CDH15	20
LumA.comp325	LumA	comp325	GO:0098742	cell-cell adhesion via plasma-membrane adhesion molecules	8/68	273/18862	6.06159539525472e-6	0.00975310699096484	0.0079438802811496	PCDHA4/PCDHA2/PCDHA6/PCDHA1/PCDHA3/PCDHA5/SLITRK3/TGFBR2	8
LumA.comp327	LumA	comp327	GO:0048593	camera-type eye morphogenesis	7/63	115/18862	1.0870889435651237e-7	2.0013307451033927e-4	1.6729726689391694e-4	SHROOM2/WNT2/SDK2/FOXF2/TWIST1/FOXN4/SLC1A1	7
LumA.comp327	LumA	comp327	GO:0048592	eye morphogenesis	7/63	143/18862	4.821148237254701e-7	4.437866952392952e-4	3.709746696245459e-4	SHROOM2/WNT2/SDK2/FOXF2/TWIST1/FOXN4/SLC1A1	7
LumA.comp327	LumA	comp327	GO:0090596	sensory organ morphogenesis	8/63	244/18862	1.4662088040339518e-6	8.997634694088351e-4	7.521393935079431e-4	SHROOM2/WNT2/SDK2/FOXF2/TWIST1/FRZB/FOXN4/SLC1A1	8
LumA.comp327	LumA	comp327	GO:0001654	eye development	8/63	359/18862	2.477023762377033e-5	0.00924475258383327	0.00772796722465722	SHROOM2/WNT2/SDK2/MEIS2/FOXF2/TWIST1/FOXN4/SLC1A1	8
LumA.comp327	LumA	comp327	GO:0150063	visual system development	8/63	363/18862	2.680876377437511e-5	0.00924475258383327	0.00772796722465722	SHROOM2/WNT2/SDK2/MEIS2/FOXF2/TWIST1/FOXN4/SLC1A1	8
LumA.comp327	LumA	comp327	GO:0048880	sensory system development	8/63	369/18862	3.0129557579032955e-5	0.00924475258383327	0.00772796722465722	SHROOM2/WNT2/SDK2/MEIS2/FOXF2/TWIST1/FOXN4/SLC1A1	8
LumA.comp328	LumA	comp328	GO:0007156	homophilic cell adhesion via plasma membrane adhesion molecules	10/89	167/18862	6.291284733499789e-9	1.2104431827253597e-5	1.1013059486115946e-5	PCDHA7/PCDHA10/PCDHA9/PCDHA6/PCDHA1/PCDHA5/PCDHA2/PCDHA3/PCDHA4/PCDHA8	10
LumA.comp328	LumA	comp328	GO:0098742	cell-cell adhesion via plasma-membrane adhesion molecules	10/89	273/18862	6.365596444831213e-7	6.123703779927627e-4	5.571572046186477e-4	PCDHA7/PCDHA10/PCDHA9/PCDHA6/PCDHA1/PCDHA5/PCDHA2/PCDHA3/PCDHA4/PCDHA8	10
LumA.comp329	LumA	comp329	GO:0021587	cerebellum morphogenesis	4/59	39/18862	6.543298081516398e-6	0.00526705457688849	0.00413881000534223	WNT1/WNT7A/PROX1/HSPA5	4
LumA.comp329	LumA	comp329	GO:0070307	lens fiber cell development	3/59	13/18862	8.131087742580131e-6	0.00526705457688849	0.00413881000534223	WNT7A/PROX1/VIM	3
LumA.comp329	LumA	comp329	GO:0021575	hindbrain morphogenesis	4/59	42/18862	8.842285243797133e-6	0.00526705457688849	0.00413881000534223	WNT1/WNT7A/PROX1/HSPA5	4
LumA.comp33	LumA	comp33	GO:0045165	cell fate commitment	7/49	251/18862	3.6250165890918463e-6	0.00307547875267308	0.00255103933210525	MIAT/GAS1/DHH/TBX5/GATA5/MEF2C/FGF2	7
LumA.comp33	LumA	comp33	GO:0060421	positive regulation of heart growth	4/49	44/18862	5.054196799791427e-6	0.00307547875267308	0.00255103933210525	TBX5/BASP1/MEF2C/FGF2	4
LumA.comp33	LumA	comp33	GO:0051568	histone H3-K4 methylation	4/49	53/18862	1.0716686373866448e-5	0.00309111323561212	0.00256400777836096	BCOR/DYDC2/DYDC1/GFI1	4
LumA.comp33	LumA	comp33	GO:0046622	positive regulation of organ growth	4/49	54/18862	1.1551966112874383e-5	0.00309111323561212	0.00256400777836096	TBX5/BASP1/MEF2C/FGF2	4
LumA.comp33	LumA	comp33	GO:0007389	pattern specification process	8/49	426/18862	1.269972570095368e-5	0.00309111323561212	0.00256400777836096	BCOR/EGR2/TBX5/GATA5/RFX4/BASP1/MEF2C/CDX1	8
LumA.comp33	LumA	comp33	GO:0060420	regulation of heart growth	4/49	77/18862	4.731145394333616e-5	0.00959633990817335	0.00795994461958936	TBX5/BASP1/MEF2C/FGF2	4
LumA.comp33	LumA	comp33	GO:0060914	heart formation	3/49	29/18862	5.740568193374556e-5	0.00968544147225916	0.00803385233049045	TBX5/GATA5/MEF2C	3
LumA.comp33	LumA	comp33	GO:0060045	positive regulation of cardiac muscle cell proliferation	3/49	30/18862	6.366765141994518e-5	0.00968544147225916	0.00803385233049045	TBX5/MEF2C/FGF2	3
LumA.comp331	LumA	comp331	GO:0001501	skeletal system development	11/87	486/18862	1.4224931333328635e-5	0.00949455446843216	0.00832651273369769	RSPO2/GDF10/COL11A2/IGF2/PDGFRA/BMP8A/HOXA11/CMKLR1/UNCX/FAT4/CLEC3A	11
LumA.comp331	LumA	comp331	GO:0050804	modulation of chemical synaptic transmission	10/87	405/18862	1.7108084360812074e-5	0.00949455446843216	0.00832651273369769	DLGAP3/SORCS2/BAIAP3/INS/NGF/DLGAP2/SCGN/GRIN2D/RIMS4/SYT1	10
LumA.comp331	LumA	comp331	GO:0099177	regulation of trans-synaptic signaling	10/87	406/18862	1.7474640125948768e-5	0.00949455446843216	0.00832651273369769	DLGAP3/SORCS2/BAIAP3/INS/NGF/DLGAP2/SCGN/GRIN2D/RIMS4/SYT1	10
LumA.comp334	LumA	comp334	GO:0097091	synaptic vesicle clustering	3/62	13/18862	9.448173313431518e-6	0.00860990421594544	0.00738431332397941	BRSK2/CDH2/SYN3	3
LumA.comp334	LumA	comp334	GO:0010975	regulation of neuron projection development	9/62	428/18862	1.0255990727749184e-5	0.00860990421594544	0.00738431332397941	KNDC1/FES/BRSK2/RGS2/BCL11A/CDH2/OBSL1/WNT3A/S100A9	9
LumA.comp334	LumA	comp334	GO:0042692	muscle cell differentiation	8/62	362/18862	2.333404087590608e-5	0.00993592384957467	0.0085215785249479	GPX1/NFATC1/RGS2/CDH2/CACNA1H/OBSL1/DNER/WNT3A	8
LumA.comp334	LumA	comp334	GO:0051146	striated muscle cell differentiation	7/62	269/18862	2.7943524787794285e-5	0.00993592384957467	0.0085215785249479	GPX1/RGS2/CDH2/CACNA1H/OBSL1/DNER/WNT3A	7
LumA.comp334	LumA	comp334	GO:0097479	synaptic vesicle localization	4/62	54/18862	2.9588814322735764e-5	0.00993592384957467	0.0085215785249479	KIF5C/BRSK2/CDH2/SYN3	4
LumA.comp336	LumA	comp336	GO:0007156	homophilic cell adhesion via plasma membrane adhesion molecules	13/82	167/18862	3.3691750039619e-13	5.397418356346964e-10	5.043123005930338e-10	PCDHA13/PCDHA6/PCDHA10/PCDHA11/PCDHA8/PCDHA1/PCDHA9/PCDHA4/PCDHA3/PCDHA5/PCDHA7/PCDHA2/PCDHA12	13
LumA.comp336	LumA	comp336	GO:0098742	cell-cell adhesion via plasma-membrane adhesion molecules	13/82	273/18862	1.6851651135978387e-10	1.349817255991869e-7	1.2612130481769086e-7	PCDHA13/PCDHA6/PCDHA10/PCDHA11/PCDHA8/PCDHA1/PCDHA9/PCDHA4/PCDHA3/PCDHA5/PCDHA7/PCDHA2/PCDHA12	13
LumA.comp340	LumA	comp340	GO:0007156	homophilic cell adhesion via plasma membrane adhesion molecules	11/77	167/18862	7.589621284958059e-11	1.357783247878997e-7	1.1536224353136253e-7	PCDHA3/PCDHA7/PCDHA1/PCDHA2/PCDHA8/PCDHA10/PCDHA6/PCDHA9/PCDHA4/PCDHA5/OBSL1	11
LumA.comp340	LumA	comp340	GO:0098742	cell-cell adhesion via plasma-membrane adhesion molecules	11/77	273/18862	1.3704216550415953e-8	1.2258421704347068e-5	1.041520457831612e-5	PCDHA3/PCDHA7/PCDHA1/PCDHA2/PCDHA8/PCDHA10/PCDHA6/PCDHA9/PCDHA4/PCDHA5/OBSL1	11
LumA.comp340	LumA	comp340	GO:0055007	cardiac muscle cell differentiation	6/77	114/18862	7.1391083885053715e-6	0.00425728830234537	0.00361714825017605	GREM1/ISL1/OBSL1/HEY2/PAK1/CALR	6
LumA.comp341	LumA	comp341	GO:0048562	embryonic organ morphogenesis	9/77	277/18862	1.881069401852631e-6	0.00340849775615696	0.00286516570997974	HOXB9/HOXA11/TBX3/TBX20/HOXA7/TWIST1/CTHRC1/NOTO/MYO6	9
LumA.comp341	LumA	comp341	GO:0048568	embryonic organ development	10/77	412/18862	6.596878023494358e-6	0.00400240217559082	0.00336439871504584	HOXB9/HOXA11/TBX3/TBX20/HOXA7/TWIST1/CTHRC1/NOTO/PITX2/MYO6	10
LumA.comp341	LumA	comp341	GO:0003002	regionalization	9/77	326/18862	7.083621669722969e-6	0.00400240217559082	0.00336439871504584	SFRP2/PCDH8/HOXB9/HOXA11/TBX3/TBX20/HOXA7/NOTO/PITX2	9
LumA.comp341	LumA	comp341	GO:0007389	pattern specification process	10/77	426/18862	8.835324890928967e-6	0.00400240217559082	0.00336439871504584	SFRP2/PCDH8/HOXB9/HOXA11/TBX3/SIM2/TBX20/HOXA7/NOTO/PITX2	10
LumA.comp341	LumA	comp341	GO:0003151	outflow tract morphogenesis	5/77	73/18862	1.2020571977344067e-5	0.00435625528458949	0.00366184582130881	SFRP2/TBX3/TBX20/TWIST1/PITX2	5
LumA.comp342	LumA	comp342	GO:0030326	embryonic limb morphogenesis	7/70	112/18862	1.897005601604955e-7	1.3335949379282832e-4	1.1951135290111214e-4	SP9/ALX4/TBX2/SALL1/SKI/EN1/ECE1	7
LumA.comp342	LumA	comp342	GO:0035113	embryonic appendage morphogenesis	7/70	112/18862	1.897005601604955e-7	1.3335949379282832e-4	1.1951135290111214e-4	SP9/ALX4/TBX2/SALL1/SKI/EN1/ECE1	7
LumA.comp342	LumA	comp342	GO:0035107	appendage morphogenesis	7/70	134/18862	6.444201166686187e-7	2.265136710090195e-4	2.029923367506149e-4	SP9/ALX4/TBX2/SALL1/SKI/EN1/ECE1	7
LumA.comp342	LumA	comp342	GO:0035108	limb morphogenesis	7/70	134/18862	6.444201166686187e-7	2.265136710090195e-4	2.029923367506149e-4	SP9/ALX4/TBX2/SALL1/SKI/EN1/ECE1	7
LumA.comp342	LumA	comp342	GO:0048736	appendage development	7/70	167/18862	2.820677723287269e-6	6.609788131569834e-4	5.923423218903264e-4	SP9/ALX4/TBX2/SALL1/SKI/EN1/ECE1	7
LumA.comp342	LumA	comp342	GO:0060173	limb development	7/70	167/18862	2.820677723287269e-6	6.609788131569834e-4	5.923423218903264e-4	SP9/ALX4/TBX2/SALL1/SKI/EN1/ECE1	7
LumA.comp342	LumA	comp342	GO:0042733	embryonic digit morphogenesis	4/70	51/18862	3.8102321116807816e-5	0.00765312335574739	0.0068584178010254	ALX4/TBX2/SALL1/ECE1	4
LumA.comp344	LumA	comp344	GO:0007156	homophilic cell adhesion via plasma membrane adhesion molecules	13/73	167/18862	6.978008089964423e-14	9.964595552469193e-11	9.188934863732095e-11	PCDHA7/PCDHA4/PCDHA1/PCDHA6/PCDHA5/PCDHA3/PCDHA2/PCDHA8/SDK2/ROBO3/PCDH10/FAT1/PALLD	13
LumA.comp344	LumA	comp344	GO:0098742	cell-cell adhesion via plasma-membrane adhesion molecules	14/73	273/18862	2.188575016541433e-12	1.562642561810583e-9	1.4410038661543856e-9	PCDHA7/PCDHA4/PCDHA1/PCDHA6/PCDHA5/PCDHA3/PCDHA2/PCDHA8/SDK2/ROBO3/PCDH10/CLDN10/FAT1/PALLD	14
LumA.comp345	LumA	comp345	GO:0007389	pattern specification process	11/62	426/18862	1.237339995316103e-7	1.502130754313749e-4	1.262086795222425e-4	SFRP2/DLX1/HOXA3/APC2/RAX/HOXB3/ACVRL1/DCHS1/SOX17/GATA5/SATB2	11
LumA.comp345	LumA	comp345	GO:0043010	camera-type eye development	9/62	310/18862	7.360039295961577e-7	4.467543852648677e-4	3.753620040940405e-4	OSR2/PAX6/DLX1/PDE6B/NES/SLC17A7/RAX/ACVRL1/SHROOM2	9
LumA.comp345	LumA	comp345	GO:0045165	cell fate commitment	8/62	251/18862	1.599430855887606e-6	5.368270785415159e-4	4.5104087323916505e-4	SFRP2/PAX6/DLX1/APC2/FZD7/SOX17/GATA5/SATB2	8
LumA.comp345	LumA	comp345	GO:0048706	embryonic skeletal system development	6/62	117/18862	2.3186739526765408e-6	5.368270785415159e-4	4.5104087323916505e-4	OSR2/DLX1/HOXA3/HOXB3/ALX1/SATB2	6
LumA.comp345	LumA	comp345	GO:0001654	eye development	9/62	359/18862	2.472912934517877e-6	5.368270785415159e-4	4.5104087323916505e-4	OSR2/PAX6/DLX1/PDE6B/NES/SLC17A7/RAX/ACVRL1/SHROOM2	9
LumA.comp345	LumA	comp345	GO:0150063	visual system development	9/62	363/18862	2.7075327104561825e-6	5.368270785415159e-4	4.5104087323916505e-4	OSR2/PAX6/DLX1/PDE6B/NES/SLC17A7/RAX/ACVRL1/SHROOM2	9
LumA.comp345	LumA	comp345	GO:0048880	sensory system development	9/62	369/18862	3.0953785418374064e-6	5.368270785415159e-4	4.5104087323916505e-4	OSR2/PAX6/DLX1/PDE6B/NES/SLC17A7/RAX/ACVRL1/SHROOM2	9
LumA.comp345	LumA	comp345	GO:0048568	embryonic organ development	9/62	412/18862	7.5573172607792525e-6	0.00114682289432325	9.635579507493548e-4	OSR2/HOXA3/EN2/TUBB2B/NES/HOXB3/SOX17/ALX1/SATB2	9
LumA.comp345	LumA	comp345	GO:0042659	regulation of cell fate specification	3/62	13/18862	9.448173313431518e-6	0.00127445360027842	0.00107079297552223	SFRP2/FZD7/SOX17	3
LumA.comp345	LumA	comp345	GO:0048704	embryonic skeletal system morphogenesis	5/62	90/18862	1.1545195417203372e-5	0.00140158672364848	0.00117760993255474	OSR2/HOXA3/HOXB3/ALX1/SATB2	5
LumA.comp345	LumA	comp345	GO:0001501	skeletal system development	9/62	486/18862	2.80383565914133e-5	0.0030944149910887	0.0025999203384765	SFRP2/OSR2/DLX1/HOXA3/HOXB3/ACVRL1/DCHS1/ALX1/SATB2	9
LumA.comp345	LumA	comp345	GO:0051216	cartilage development	6/62	185/18862	3.19881278457098e-5	0.00323613226705764	0.00271899086688533	SFRP2/OSR2/HOXA3/HOXB3/ACVRL1/SATB2	6
LumA.comp345	LumA	comp345	GO:0010812	negative regulation of cell-substrate adhesion	4/62	67/18862	6.94600585646765e-5	0.00597883373360959	0.00502340231324694	DLC1/ACVRL1/AJAP1/FZD7	4
LumA.comp345	LumA	comp345	GO:0048705	skeletal system morphogenesis	6/62	213/18862	7.014855911898565e-5	0.00597883373360959	0.00502340231324694	SFRP2/OSR2/HOXA3/HOXB3/ALX1/SATB2	6
LumA.comp345	LumA	comp345	GO:0017145	stem cell division	3/62	25/18862	7.387356343010214e-5	0.00597883373360959	0.00502340231324694	SFRP2/FZD7/SOX17	3
LumA.comp345	LumA	comp345	GO:0003002	regionalization	7/62	326/18862	9.4024105081524e-5	0.00713407897306063	0.00599403669894715	SFRP2/DLX1/HOXA3/HOXB3/ACVRL1/SOX17/GATA5	7
LumA.comp345	LumA	comp345	GO:0060795	cell fate commitment involved in formation of primary germ layer	3/62	28/18862	1.044846830381667e-4	0.00746143560049025	0.00626908098229	SFRP2/FZD7/SOX17	3
LumA.comp345	LumA	comp345	GO:0003007	heart morphogenesis	6/62	239/18862	1.3206804018062708e-4	0.00890725559884896	0.00748385561023553	SFRP2/DLC1/ACVRL1/DCHS1/SOX17/GATA5	6
LumA.comp345	LumA	comp345	GO:0061448	connective tissue development	6/62	243/18862	1.4457299837002495e-4	0.00923745368532685	0.00776128728091712	SFRP2/OSR2/HOXA3/HOXB3/ACVRL1/SATB2	6
LumA.comp345	LumA	comp345	GO:0010453	regulation of cell fate commitment	3/62	32/18862	1.567191688707223e-4	0.00951285355045284	0.00799267761240683	SFRP2/FZD7/SOX17	3
LumA.comp345	LumA	comp345	GO:0003203	endocardial cushion morphogenesis	3/62	33/18862	1.719879545621023e-4	0.00994254175420915	0.00835370065015925	ACVRL1/DCHS1/GATA5	3
LumA.comp346	LumA	comp346	GO:0007156	homophilic cell adhesion via plasma membrane adhesion molecules	10/82	167/18862	2.7911733215365193e-9	4.828729846258179e-6	4.3630446131386656e-6	PCDHA7/PCDHA4/PCDHA1/PCDHA6/PCDHA5/PCDHA3/PCDHA2/PCDHA8/CDH8/CELSR1	10
LumA.comp346	LumA	comp346	GO:0098742	cell-cell adhesion via plasma-membrane adhesion molecules	10/82	273/18862	2.926985487915014e-7	2.531842447046487e-4	2.2876702366072608e-4	PCDHA7/PCDHA4/PCDHA1/PCDHA6/PCDHA5/PCDHA3/PCDHA2/PCDHA8/CDH8/CELSR1	10
LumA.comp348	LumA	comp348	GO:0007156	homophilic cell adhesion via plasma membrane adhesion molecules	19/81	167/18862	3.2783291715821097e-22	4.550320890155968e-19	4.2238683221226353e-19	DSC3/PCDHGA4/PCDHGA10/PCDHGA8/PCDHGA9/PCDHGB5/PCDHGA2/PCDHGB3/PCDHGA7/PCDHGB6/PCDHGA3/PCDHGA6/PCDHGB2/PCDHGA1/PCDHGB1/PCDHGB4/PCDHGB7/PCDHGA5/ROBO2	19
LumA.comp348	LumA	comp348	GO:0098742	cell-cell adhesion via plasma-membrane adhesion molecules	20/81	273/18862	1.7240919341321279e-19	1.1965198022876968e-16	1.1106781723040659e-16	DSC3/PCDHGA4/PCDHGA10/PCDHGA8/PCDHGA9/PCDHGB5/PCDHGA2/PCDHGB3/PCDHGA7/PCDHGB6/PCDHGA3/PCDHGA6/PCDHGB2/PCDHGA1/PCDHGB1/PCDHGB4/PCDHGB7/PCDHGA5/GATA5/ROBO2	20
LumA.comp349	LumA	comp349	GO:0048934	peripheral nervous system neuron differentiation	3/62	12/18862	7.284900956692553e-6	0.00516863722877336	0.00423291087167819	ISL2/HAND2/HOXD9	3
LumA.comp349	LumA	comp349	GO:0048935	peripheral nervous system neuron development	3/62	12/18862	7.284900956692553e-6	0.00516863722877336	0.00423291087167819	ISL2/HAND2/HOXD9	3
LumA.comp35	LumA	comp35	GO:0007156	homophilic cell adhesion via plasma membrane adhesion molecules	15/65	167/18862	1.2019744540375571e-17	1.4531871149314068e-14	1.3601289874635515e-14	PCDHA6/PCDHA1/PCDHA11/PCDHA5/PCDHA10/PCDHA13/PCDHA7/PCDHA12/PCDHA2/PCDHA4/PCDHA9/PCDHA3/PCDHA8/SDK1/FAT4	15
LumA.comp35	LumA	comp35	GO:0098742	cell-cell adhesion via plasma-membrane adhesion molecules	15/65	273/18862	1.8934654526269402e-14	1.1445998661129851e-11	1.0713028218810318e-11	PCDHA6/PCDHA1/PCDHA11/PCDHA5/PCDHA10/PCDHA13/PCDHA7/PCDHA12/PCDHA2/PCDHA4/PCDHA9/PCDHA3/PCDHA8/SDK1/FAT4	15
LumA.comp353	LumA	comp353	GO:0048934	peripheral nervous system neuron differentiation	4/69	12/18862	7.93922178250119e-8	6.553827581454732e-5	5.845774354589034e-5	ISL1/HAND2/ONECUT2/HOXD9	4
LumA.comp353	LumA	comp353	GO:0048935	peripheral nervous system neuron development	4/69	12/18862	7.93922178250119e-8	6.553827581454732e-5	5.845774354589034e-5	ISL1/HAND2/ONECUT2/HOXD9	4
LumA.comp354	LumA	comp354	GO:0001658	branching involved in ureteric bud morphogenesis	5/75	52/18862	1.9503896168593387e-6	0.0013156198802626	0.00109487034569762	ADAMTS16/CITED1/SHH/HOXB7/WT1	5
LumA.comp354	LumA	comp354	GO:0060675	ureteric bud morphogenesis	5/75	58/18862	3.375456747316709e-6	0.0013156198802626	0.00109487034569762	ADAMTS16/CITED1/SHH/HOXB7/WT1	5
LumA.comp354	LumA	comp354	GO:0061005	cell differentiation involved in kidney development	5/75	58/18862	3.375456747316709e-6	0.0013156198802626	0.00109487034569762	MAGI2/CITED1/MMP9/SHH/WT1	5
LumA.comp354	LumA	comp354	GO:0072171	mesonephric tubule morphogenesis	5/75	59/18862	3.6766176550118537e-6	0.0013156198802626	0.00109487034569762	ADAMTS16/CITED1/SHH/HOXB7/WT1	5
LumA.comp354	LumA	comp354	GO:0072009	nephron epithelium development	6/75	106/18862	4.015933700435295e-6	0.0013156198802626	0.00109487034569762	MAGI2/ADAMTS16/CITED1/SHH/HOXB7/WT1	6
LumA.comp354	LumA	comp354	GO:2000027	regulation of animal organ morphogenesis	7/75	176/18862	6.358209618644026e-6	0.00150918679023787	0.00125595841742692	PAX9/CELSR3/MAGI2/WNT7A/SHH/HOXB7/WT1	7
LumA.comp354	LumA	comp354	GO:0072078	nephron tubule morphogenesis	5/75	67/18862	6.9192521454403296e-6	0.00150918679023787	0.00125595841742692	ADAMTS16/CITED1/SHH/HOXB7/WT1	5
LumA.comp354	LumA	comp354	GO:0072088	nephron epithelium morphogenesis	5/75	69/18862	8.002269807588976e-6	0.00150918679023787	0.00125595841742692	ADAMTS16/CITED1/SHH/HOXB7/WT1	5
LumA.comp354	LumA	comp354	GO:0061333	renal tubule morphogenesis	5/75	71/18862	9.213594567996782e-6	0.00150918679023787	0.00125595841742692	ADAMTS16/CITED1/SHH/HOXB7/WT1	5
LumA.comp354	LumA	comp354	GO:0072028	nephron morphogenesis	5/75	71/18862	9.213594567996782e-6	0.00150918679023787	0.00125595841742692	ADAMTS16/CITED1/SHH/HOXB7/WT1	5
LumA.comp354	LumA	comp354	GO:0072073	kidney epithelium development	6/75	131/18862	1.3603917319491126e-5	0.00202574696084786	0.00168584429940105	MAGI2/ADAMTS16/CITED1/SHH/HOXB7/WT1	6
LumA.comp354	LumA	comp354	GO:0001822	kidney development	8/75	280/18862	1.5223320635225955e-5	0.00207798326670834	0.00172931580900154	MAGI2/ADAMTS16/CITED1/MMP9/BMP6/SHH/HOXB7/WT1	8
LumA.comp354	LumA	comp354	GO:0072006	nephron development	6/75	138/18862	1.8297061953735417e-5	0.00218169423628818	0.00181562498296587	MAGI2/ADAMTS16/CITED1/SHH/HOXB7/WT1	6
LumA.comp354	LumA	comp354	GO:0072001	renal system development	8/75	288/18862	1.864695928451443e-5	0.00218169423628818	0.00181562498296587	MAGI2/ADAMTS16/CITED1/MMP9/BMP6/SHH/HOXB7/WT1	8
LumA.comp354	LumA	comp354	GO:0001657	ureteric bud development	5/75	86/18862	2.352951103165284e-5	0.00226778676455561	0.00188727193631484	ADAMTS16/CITED1/SHH/HOXB7/WT1	5
LumA.comp354	LumA	comp354	GO:0072163	mesonephric epithelium development	5/75	87/18862	2.488730029159833e-5	0.00226778676455561	0.00188727193631484	ADAMTS16/CITED1/SHH/HOXB7/WT1	5
LumA.comp354	LumA	comp354	GO:0072164	mesonephric tubule development	5/75	87/18862	2.488730029159833e-5	0.00226778676455561	0.00188727193631484	ADAMTS16/CITED1/SHH/HOXB7/WT1	5
LumA.comp354	LumA	comp354	GO:0060993	kidney morphogenesis	5/75	88/18862	2.6305218880681747e-5	0.00226778676455561	0.00188727193631484	ADAMTS16/CITED1/SHH/HOXB7/WT1	5
LumA.comp354	LumA	comp354	GO:0072080	nephron tubule development	5/75	88/18862	2.6305218880681747e-5	0.00226778676455561	0.00188727193631484	ADAMTS16/CITED1/SHH/HOXB7/WT1	5
LumA.comp354	LumA	comp354	GO:0061326	renal tubule development	5/75	90/18862	2.9328883310087615e-5	0.00240203554309617	0.00199899494139807	ADAMTS16/CITED1/SHH/HOXB7/WT1	5
LumA.comp354	LumA	comp354	GO:0001823	mesonephros development	5/75	91/18862	3.09384263801098e-5	0.00241319725764856	0.00200828381765625	ADAMTS16/CITED1/SHH/HOXB7/WT1	5
LumA.comp354	LumA	comp354	GO:0035850	epithelial cell differentiation involved in kidney development	4/75	48/18862	3.929110891883186e-5	0.00281531655415319	0.00234293100548061	MAGI2/CITED1/MMP9/WT1	4
LumA.comp354	LumA	comp354	GO:0001655	urogenital system development	8/75	320/18862	3.953130692644901e-5	0.00281531655415319	0.00234293100548061	MAGI2/ADAMTS16/CITED1/MMP9/BMP6/SHH/HOXB7/WT1	8
LumA.comp354	LumA	comp354	GO:0030539	male genitalia development	3/75	20/18862	6.556642125824792e-5	0.00447490825087542	0.00372405769865925	BMP6/SHH/WT1	3
LumA.comp354	LumA	comp354	GO:0009880	embryonic pattern specification	4/75	65/18862	1.2990843187545375e-4	0.00851160045647973	0.00708342818015632	WNT7A/CITED1/SHH/WT1	4
LumA.comp356	LumA	comp356	GO:0072207	metanephric epithelium development	4/88	25/18862	5.191273792770734e-6	0.00893131133657034	0.00779826875817646	WNT9B/PKD1/SOX8/NPHS2	4
LumA.comp356	LumA	comp356	GO:0072173	metanephric tubule morphogenesis	3/88	10/18862	1.1500038564603717e-5	0.00893131133657034	0.00779826875817646	WNT9B/PKD1/SOX8	3
LumA.comp356	LumA	comp356	GO:0001501	skeletal system development	11/88	486/18862	1.5885533672485494e-5	0.00893131133657034	0.00779826875817646	WNT1/WNT9B/PKD1/DLX1/HOXB6/HMGA2/PTH1R/IGF2/AXIN2/BMP3/RARB	11
LumA.comp356	LumA	comp356	GO:0001655	urogenital system development	9/88	320/18862	1.834886766629757e-5	0.00893131133657034	0.00779826875817646	WNT1/WNT9B/PKD1/SOX8/HOXB13/ESR1/NPHS2/MME/RARB	9
LumA.comp357	LumA	comp357	GO:0007156	homophilic cell adhesion via plasma membrane adhesion molecules	12/91	167/18862	2.6848124670536372e-11	4.674629054868739e-8	3.965552402690964e-8	PCDHA3/PCDHA9/PCDHA2/PCDHA10/PCDHA8/PCDHA4/PCDHA6/PCDHA5/PCDHA1/PCDHA7/PCDHA11/CDH8	12
LumA.comp357	LumA	comp357	GO:0098742	cell-cell adhesion via plasma-membrane adhesion molecules	14/91	273/18862	5.0130070293498545e-11	4.674629054868739e-8	3.965552402690964e-8	NLGN1/BMP2/PCDHA3/PCDHA9/PCDHA2/PCDHA10/PCDHA8/PCDHA4/PCDHA6/PCDHA5/PCDHA1/PCDHA7/PCDHA11/CDH8	14
LumA.comp357	LumA	comp357	GO:0055008	cardiac muscle tissue morphogenesis	5/91	57/18862	8.035867363633474e-6	0.00378826321687673	0.00321363601804189	HEY2/FOXC2/ZFPM2/HAND1/BMP2	5
LumA.comp357	LumA	comp357	GO:0003205	cardiac chamber development	7/91	151/18862	8.455369902319542e-6	0.00378826321687673	0.00321363601804189	HEY2/FOXC2/LMO4/ZFPM2/HAND1/BMP2/FOXF1	7
LumA.comp357	LumA	comp357	GO:0060485	mesenchyme development	9/91	287/18862	1.0156201653825024e-5	0.00378826321687673	0.00321363601804189	FOXF2/GDNF/SEMA5B/HEY2/FOXC2/ZFPM2/HAND1/BMP2/FOXF1	9
LumA.comp357	LumA	comp357	GO:0060415	muscle tissue morphogenesis	5/91	67/18862	1.7844957488195112e-05	0.00427066771135503	0.00362286641465591	HEY2/FOXC2/ZFPM2/HAND1/BMP2	5
LumA.comp357	LumA	comp357	GO:0003231	cardiac ventricle development	6/91	114/18862	1.8740626442231574e-5	0.00427066771135503	0.00362286641465591	HEY2/FOXC2/LMO4/ZFPM2/HAND1/FOXF1	6
LumA.comp357	LumA	comp357	GO:0003206	cardiac chamber morphogenesis	6/91	115/18862	1.9696140999160097e-5	0.00427066771135503	0.00362286641465591	HEY2/FOXC2/ZFPM2/HAND1/BMP2/FOXF1	6
LumA.comp357	LumA	comp357	GO:0003208	cardiac ventricle morphogenesis	5/91	69/18862	2.060912032289292e-5	0.00427066771135503	0.00362286641465591	HEY2/FOXC2/ZFPM2/HAND1/FOXF1	5
LumA.comp357	LumA	comp357	GO:0048644	muscle organ morphogenesis	5/91	73/18862	2.712966976522388e-5	0.00499570254773285	0.00423792348200507	HEY2/FOXC2/ZFPM2/HAND1/BMP2	5
LumA.comp357	LumA	comp357	GO:0048568	embryonic organ development	10/91	412/18862	2.946526971853159e-5	0.00499570254773285	0.00423792348200507	FOXF2/GDNF/HOXA3/MEGF8/HEY2/FOXC2/ZFPM2/HAND1/KIT/FOXF1	10
LumA.comp357	LumA	comp357	GO:0003214	cardiac left ventricle morphogenesis	3/91	14/18862	3.8049528299918475e-5	0.00560856357638996	0.00475782195869288	HEY2/HAND1/FOXF1	3
LumA.comp357	LumA	comp357	GO:0007389	pattern specification process	10/91	426/18862	3.90945450364984e-5	0.00560856357638996	0.00475782195869288	HOXD8/GDNF/HOXA3/MEGF8/HEY2/FOXC2/HAND1/NRG3/BMP2/FOXF1	10
LumA.comp357	LumA	comp357	GO:0055010	ventricular cardiac muscle tissue morphogenesis	4/91	44/18862	5.937371229220376e-5	0.00790942667321143	0.00670967590790844	HEY2/FOXC2/ZFPM2/HAND1	4
LumA.comp358	LumA	comp358	GO:0007156	homophilic cell adhesion via plasma membrane adhesion molecules	20/81	167/18862	8.057738567193556e-24	1.0926293497114462e-20	1.0330869026149211e-20	PCDHGA12/PCDHGA4/PCDHGB7/PCDHGA2/PCDHGC3/PCDHGA3/PCDHGA7/PCDHGA1/PCDHGA6/PCDHGA10/PCDHGB5/PCDHGA11/PCDHGB4/PCDHGB2/PCDHGB1/PCDHGA9/PCDHGA5/PCDHGB3/PCDHGA8/PCDHGB6	20
LumA.comp358	LumA	comp358	GO:0098742	cell-cell adhesion via plasma-membrane adhesion molecules	22/81	273/18862	2.523413667921288e-22	1.7108744668506333e-19	1.617640972383226e-19	PCDHGA12/PCDHGA4/PCDHGB7/PCDHGA2/PCDHGC3/PCDHGA3/PCDHGA7/PCDHGA1/PCDHGA6/PCDHGA10/PCDHGB5/PCDHGA11/PCDHGB4/PCDHGB2/PCDHGB1/PCDHGA9/PCDHGA5/PCDHGB3/PCDHGA8/PCDHGB6/MMP24/DAB1	22
LumA.comp359	LumA	comp359	GO:0045165	cell fate commitment	9/77	251/18862	8.317767049167217e-7	0.00151300182624351	0.00125729615606359	DLX1/SOX8/NEUROD1/WNT2/FZD7/EBF2/PAX6/MIAT/SHH	9
LumA.comp360	LumA	comp360	GO:2000696	regulation of epithelial cell differentiation involved in kidney development	4/68	18/18862	4.550163123072576e-7	5.143700433995585e-4	4.2384525970972514e-4	PRKX/FAT4/PAX2/LHX1	4
LumA.comp360	LumA	comp360	GO:0035850	epithelial cell differentiation involved in kidney development	5/68	48/18862	7.962822637176247e-7	5.143700433995585e-4	4.2384525970972514e-4	NPHS2/PRKX/FAT4/PAX2/LHX1	5
LumA.comp360	LumA	comp360	GO:0021515	cell differentiation in spinal cord	5/68	49/18862	8.843037995407883e-7	5.143700433995585e-4	4.2384525970972514e-4	GATA2/WNT1/LHX4/HOXC10/LHX1	5
LumA.comp360	LumA	comp360	GO:0061005	cell differentiation involved in kidney development	5/68	58/18862	2.0723577292373375e-6	9.040660593797884e-4	7.44958067931106e-4	NPHS2/PRKX/FAT4/PAX2/LHX1	5
LumA.comp360	LumA	comp360	GO:0021953	central nervous system neuron differentiation	7/68	178/18862	3.5353006189826855e-6	0.00123381991602495	0.00101667803063796	GATA2/WNT1/SPOCK1/LHX4/INHBA/HOXC10/LHX1	7
LumA.comp360	LumA	comp360	GO:0072182	regulation of nephron tubule epithelial cell differentiation	3/68	13/18862	1.2490080386895038e-5	0.00344953804797238	0.00284244848350492	FAT4/PAX2/LHX1	3
LumA.comp360	LumA	comp360	GO:0060993	kidney morphogenesis	5/68	88/18862	1.6299751332157047e-5	0.00344953804797238	0.00284244848350492	WNT1/PRKX/FAT4/PAX2/LHX1	5
LumA.comp360	LumA	comp360	GO:0021517	ventral spinal cord development	4/68	43/18862	1.714714867506068e-5	0.00344953804797238	0.00284244848350492	GATA2/LHX4/HOXC10/LHX1	4
LumA.comp360	LumA	comp360	GO:0072160	nephron tubule epithelial cell differentiation	3/68	15/18862	1.9768126349411973e-5	0.00344953804797238	0.00284244848350492	FAT4/PAX2/LHX1	3
LumA.comp360	LumA	comp360	GO:0072224	metanephric glomerulus development	3/68	15/18862	1.9768126349411973e-5	0.00344953804797238	0.00284244848350492	NPHS2/PAX2/LHX1	3
LumA.comp360	LumA	comp360	GO:0021510	spinal cord development	5/68	99/18862	2.8862551089251977e-5	0.0045786501500677	0.00377284639118834	GATA2/WNT1/LHX4/HOXC10/LHX1	5
LumA.comp360	LumA	comp360	GO:0001658	branching involved in ureteric bud morphogenesis	4/68	52/18862	3.6709286802143894e-5	0.0051200630501421	0.00421897519317998	WNT1/FAT4/PAX2/LHX1	4
LumA.comp360	LumA	comp360	GO:0072009	nephron epithelium development	5/68	106/18862	4.010770080817303e-5	0.0051200630501421	0.00421897519317998	WNT1/NPHS2/FAT4/PAX2/LHX1	5
LumA.comp360	LumA	comp360	GO:0048839	inner ear development	6/68	176/18862	4.107786974326047e-5	0.0051200630501421	0.00421897519317998	GATA2/WNT1/LIN7A/FAT4/PAX2/HMX3	6
LumA.comp360	LumA	comp360	GO:0060675	ureteric bud morphogenesis	4/68	58/18862	5.66019197626085e-5	0.00573306861674141	0.00472409695700121	WNT1/FAT4/PAX2/LHX1	4
LumA.comp360	LumA	comp360	GO:0007569	cell aging	5/68	115/18862	5.924199533031882e-5	0.00573306861674141	0.00472409695700121	WNT1/HMGA2/BCL6/CDKN2A/CALR	5
LumA.comp360	LumA	comp360	GO:0048663	neuron fate commitment	4/68	59/18862	6.055420841494688e-5	0.00573306861674141	0.00472409695700121	GATA2/WNT1/PTF1A/HOXC10	4
LumA.comp360	LumA	comp360	GO:0072171	mesonephric tubule morphogenesis	4/68	59/18862	6.055420841494688e-5	0.00573306861674141	0.00472409695700121	WNT1/FAT4/PAX2/LHX1	4
LumA.comp360	LumA	comp360	GO:0090342	regulation of cell aging	4/68	60/18862	6.470405369639346e-5	0.00573306861674141	0.00472409695700121	WNT1/HMGA2/BCL6/CDKN2A	4
LumA.comp360	LumA	comp360	GO:0072243	metanephric nephron epithelium development	3/68	22/18862	6.570852282798177e-5	0.00573306861674141	0.00472409695700121	NPHS2/FAT4/PAX2	3
LumA.comp360	LumA	comp360	GO:0043583	ear development	6/68	202/18862	8.825228659891515e-5	0.00696566974088205	0.00573977069283358	GATA2/WNT1/LIN7A/FAT4/PAX2/HMX3	6
LumA.comp360	LumA	comp360	GO:0072202	cell differentiation involved in metanephros development	3/68	25/18862	9.737902717308085e-5	0.00696566974088205	0.00573977069283358	NPHS2/FAT4/PAX2	3
LumA.comp360	LumA	comp360	GO:0072207	metanephric epithelium development	3/68	25/18862	9.737902717308085e-5	0.00696566974088205	0.00573977069283358	NPHS2/FAT4/PAX2	3
LumA.comp360	LumA	comp360	GO:0010812	negative regulation of cell-substrate adhesion	4/68	67/18862	9.97946954281096e-5	0.00696566974088205	0.00573977069283358	WNT1/SPOCK1/BCL6/CDKN2A	4
LumA.comp360	LumA	comp360	GO:0072078	nephron tubule morphogenesis	4/68	67/18862	9.97946954281096e-5	0.00696566974088205	0.00573977069283358	WNT1/FAT4/PAX2/LHX1	4
LumA.comp360	LumA	comp360	GO:0072073	kidney epithelium development	5/68	131/18862	1.0988515010321702e-4	0.00697684217065979	0.00574897686932365	WNT1/NPHS2/FAT4/PAX2/LHX1	5
LumA.comp360	LumA	comp360	GO:0007568	aging	7/68	304/18862	1.1020227308836023e-4	0.00697684217065979	0.00574897686932365	WNT1/HMGA2/BCL6/CDKN2A/PAX2/IGFBP5/CALR	7
LumA.comp360	LumA	comp360	GO:0072088	nephron epithelium morphogenesis	4/68	69/18862	1.1194932995901104e-4	0.00697684217065979	0.00574897686932365	WNT1/FAT4/PAX2/LHX1	4
LumA.comp360	LumA	comp360	GO:0061333	renal tubule morphogenesis	4/68	71/18862	1.251436658041076e-4	0.00727918989427225	0.00599811394696178	WNT1/FAT4/PAX2/LHX1	4
LumA.comp360	LumA	comp360	GO:0072028	nephron morphogenesis	4/68	71/18862	1.251436658041076e-4	0.00727918989427225	0.00599811394696178	WNT1/FAT4/PAX2/LHX1	4
LumA.comp360	LumA	comp360	GO:0090344	negative regulation of cell aging	3/68	28/18862	1.376320092592683e-4	0.00745222896445369	0.00614069960213768	WNT1/HMGA2/BCL6	3
LumA.comp360	LumA	comp360	GO:0072006	nephron development	5/68	138/18862	1.40366766359808e-4	0.00745222896445369	0.00614069960213768	WNT1/NPHS2/FAT4/PAX2/LHX1	5
LumA.comp360	LumA	comp360	GO:0045444	fat cell differentiation	6/68	221/18862	1.4440599549309625e-4	0.00745222896445369	0.00614069960213768	GATA2/PRDM16/VSTM2A/WNT1/HMGA2/TRIB2	6
LumA.comp360	LumA	comp360	GO:0030902	hindbrain development	5/68	139/18862	1.4520102280310917e-4	0.00745222896445369	0.00614069960213768	GATA2/WNT1/NEUROD2/PTF1A/LHX1	5
LumA.comp360	LumA	comp360	GO:0001655	urogenital system development	7/68	320/18862	1.5134370343812645e-4	0.00754556464284373	0.00621760898936784	GATA2/WNT1/NPHS2/PRKX/FAT4/PAX2/LHX1	7
LumA.comp360	LumA	comp360	GO:0090398	cellular senescence	4/68	79/18862	1.8937513270494467e-4	0.0091794335158369	0.00756393073903375	HMGA2/BCL6/CDKN2A/CALR	4
LumA.comp360	LumA	comp360	GO:2000106	regulation of leukocyte apoptotic process	4/68	80/18862	1.9880397102598344e-4	0.00937602512000921	0.00772592388112356	BCL6/CDKN2A/PDCD1/ITPKB	4
LumA.comp360	LumA	comp360	GO:0048333	mesodermal cell differentiation	3/68	32/18862	2.0624176705727316e-4	0.00947083903986688	0.00780405135180706	HMGA2/INHBA/PAX2	3
LumA.comp360	LumA	comp360	GO:0001656	metanephros development	4/68	82/18862	2.1867054549793753e-4	0.00978410517676669	0.00806218529420196	NPHS2/FAT4/PAX2/LHX1	4
LumA.comp364	LumA	comp364	GO:0010975	regulation of neuron projection development	9/53	428/18862	2.683086824049432e-6	0.0037348568590768	0.00303047596021583	GFI1/DNM3/CXCL12/NR2F1/NFATC4/NTNG2/NTNG1/TRPC5/CRABP2	9
LumA.comp364	LumA	comp364	GO:0031345	negative regulation of cell projection organization	6/53	180/18862	1.0994772607615072e-5	0.00765236173490009	0.00620915316208998	GFI1/DNM3/NR2F1/NFATC4/DNM2/TRPC5	6
LumA.comp365	LumA	comp365	GO:0007156	homophilic cell adhesion via plasma membrane adhesion molecules	14/96	167/18862	1.3382383212365297e-13	2.1625931271182317e-10	1.9129764634096917e-10	CDH3/PCDHA5/PCDHA7/PCDHA10/PCDHA2/PCDHA8/PCDHA3/PCDHA1/PCDHA9/PCDHA6/PCDHA4/PKD1/ROBO3/PCDHB14	14
LumA.comp365	LumA	comp365	GO:0098742	cell-cell adhesion via plasma-membrane adhesion molecules	16/96	273/18862	5.616981056627488e-13	4.5385206937550093e-10	4.014663302579014e-10	CDH3/PCDHA5/PCDHA7/PCDHA10/PCDHA2/PCDHA8/PCDHA3/PCDHA1/PCDHA9/PCDHA6/PCDHA4/SLITRK3/PKD1/ROBO3/PCDHB14/MMP24	16
LumA.comp368	LumA	comp368	GO:0007156	homophilic cell adhesion via plasma membrane adhesion molecules	23/104	167/18862	4.766403795500163e-26	8.455600333217289e-23	7.78679862170132e-23	CADM3/PCDHGA1/PCDHGA12/PCDHGA11/PCDHGC3/PCDHGB6/PCDHGB2/PCDHGB5/PCDHGA2/PCDHGC4/PCDHGA6/PCDHGA9/PCDHGB7/PCDHGA4/PCDHGA8/PCDHGB3/PCDHGA10/PCDHGA7/PCDHGB4/PCDHGA3/PCDHGB1/PCDHGA5/CDH23	23
LumA.comp368	LumA	comp368	GO:0098742	cell-cell adhesion via plasma-membrane adhesion molecules	24/104	273/18862	2.1333534701675324e-22	1.8922845280386009e-19	1.7426129398421108e-19	CADM3/PTPRS/PCDHGA1/PCDHGA12/PCDHGA11/PCDHGC3/PCDHGB6/PCDHGB2/PCDHGB5/PCDHGA2/PCDHGC4/PCDHGA6/PCDHGA9/PCDHGB7/PCDHGA4/PCDHGA8/PCDHGB3/PCDHGA10/PCDHGA7/PCDHGB4/PCDHGA3/PCDHGB1/PCDHGA5/CDH23	24
LumA.comp369	LumA	comp369	GO:0045165	cell fate commitment	8/69	251/18862	3.6506724374196543e-6	0.0054796593285669	0.00453836226167643	SOX8/GSX1/WNT3/SFRP1/WNT7A/EBF2/HOXA13/APC2	8
LumA.comp369	LumA	comp369	GO:0060442	branching involved in prostate gland morphogenesis	3/69	12/18862	1.0066862724399793e-5	0.00755518047466204	0.00625734993553481	SFRP1/HOXA13/HOXB13	3
LumA.comp370	LumA	comp370	GO:0007156	homophilic cell adhesion via plasma membrane adhesion molecules	20/82	167/18862	1.0577664366217592e-23	1.7410835546794158e-20	1.5343180522787206e-20	PCDHGA4/PCDHGA10/PCDHGA8/PCDHGA9/PCDHGB5/PCDHGA2/PCDHGB3/PCDHGA7/PCDHGB6/PCDHGA3/PCDHGA6/PCDHGB2/PCDHGA1/PCDHGB1/PCDHGB4/PCDHGB7/PCDHGA5/CDH22/PCDHB7/ITGB1	20
LumA.comp370	LumA	comp370	GO:0098742	cell-cell adhesion via plasma-membrane adhesion molecules	20/82	273/18862	2.2510549150722665e-19	1.852618195104475e-16	1.632607196299781e-16	PCDHGA4/PCDHGA10/PCDHGA8/PCDHGA9/PCDHGB5/PCDHGA2/PCDHGB3/PCDHGA7/PCDHGB6/PCDHGA3/PCDHGA6/PCDHGB2/PCDHGA1/PCDHGB1/PCDHGB4/PCDHGB7/PCDHGA5/CDH22/PCDHB7/ITGB1	20
LumA.comp370	LumA	comp370	GO:0048705	skeletal system morphogenesis	9/82	213/18862	3.62130128875848e-7	1.986887307098819e-4	1.7509309389155038e-4	HOXB5/STC1/FOXC2/FOXN3/BMP6/SATB2/GSC/PDGFRA/ALX4	9
LumA.comp370	LumA	comp370	GO:0001501	skeletal system development	12/82	486/18862	1.2065374291063176e-6	4.964901520772497e-4	4.375285729759226e-4	ZBTB16/HOXB5/STC1/FOXC2/FOXN3/BMP6/KIT/SATB2/GSC/PDGFRA/ALX4/PTHLH	12
LumA.comp370	LumA	comp370	GO:0048704	embryonic skeletal system morphogenesis	6/82	90/18862	2.609358421988012e-6	8.590007925184535e-4	7.569886116841012e-4	HOXB5/FOXC2/SATB2/GSC/PDGFRA/ALX4	6
LumA.comp370	LumA	comp370	GO:0001503	ossification	10/82	401/18862	9.229121582738578e-6	0.00253185568753128	0.00223118062123048	CHRDL1/ZBTB16/ACHE/BCOR/STC1/FOXC2/CALCA/BMP6/SATB2/PTHLH	10
LumA.comp370	LumA	comp370	GO:0048706	embryonic skeletal system development	6/82	117/18862	1.194147971287828e-5	0.00280795365819966	0.00247449008185658	HOXB5/FOXC2/SATB2/GSC/PDGFRA/ALX4	6
LumA.comp370	LumA	comp370	GO:0090218	positive regulation of lipid kinase activity	4/82	37/18862	1.964329516611077e-5	0.00404160798042729	0.00356163957090797	TNFAIP8L3/DGKZ/KIT/PDGFRA	4
LumA.comp370	LumA	comp370	GO:0002076	osteoblast development	3/82	17/18862	5.1533827770634314e-5	0.00942496450116267	0.00830568592607416	ACHE/SATB2/PTHLH	3
LumA.comp373	LumA	comp373	GO:0007156	homophilic cell adhesion via plasma membrane adhesion molecules	14/69	167/18862	1.0618973999665273e-15	1.3379907239578244e-12	1.2318009839611717e-12	PCDHA7/PCDHA4/PCDHA1/PCDHA6/PCDHA5/PCDHA3/PCDHA2/PCDHA8/PCDHA13/PCDHA10/PCDHA11/PCDHA9/PCDHA12/CELSR2	14
LumA.comp373	LumA	comp373	GO:0098742	cell-cell adhesion via plasma-membrane adhesion molecules	14/69	273/18862	9.636130458020129e-13	6.07076218855268e-10	5.588955665651675e-10	PCDHA7/PCDHA4/PCDHA1/PCDHA6/PCDHA5/PCDHA3/PCDHA2/PCDHA8/PCDHA13/PCDHA10/PCDHA11/PCDHA9/PCDHA12/CELSR2	14
LumA.comp373	LumA	comp373	GO:0060021	roof of mouth development	6/69	86/18862	7.170441242660841e-7	3.0115853219175534e-4	2.772570613828859e-4	DLX5/WNT9B/VAX1/HAND2/MSC/FOXF2	6
LumA.comp381	LumA	comp381	GO:0007156	homophilic cell adhesion via plasma membrane adhesion molecules	21/103	167/18862	4.679650819140237e-23	7.861813376155598e-20	7.280551484936074e-20	DSCAM/ROBO3/SDK1/ROBO1/PCDHGB5/PCDHGB4/PCDHGA6/PCDHGB2/PCDHGA7/PCDHGA5/PCDHGA1/PCDHGA9/PCDHGA8/PCDHGA10/PCDHGA4/PCDHGB3/PCDHGA2/PCDHGA3/PCDHGB6/PCDHGB1/PALLD	21
LumA.comp381	LumA	comp381	GO:0098742	cell-cell adhesion via plasma-membrane adhesion molecules	21/103	273/18862	1.536437883433137e-18	1.2906078220838353e-15	1.1951869430074616e-15	DSCAM/ROBO3/SDK1/ROBO1/PCDHGB5/PCDHGB4/PCDHGA6/PCDHGB2/PCDHGA7/PCDHGA5/PCDHGA1/PCDHGA9/PCDHGA8/PCDHGA10/PCDHGA4/PCDHGB3/PCDHGA2/PCDHGA3/PCDHGB6/PCDHGB1/PALLD	21
LumA.comp381	LumA	comp381	GO:0007411	axon guidance	9/103	277/18862	2.0992087790055107e-5	0.00767700810265884	0.00710940975922917	DSCAM/FLRT2/ROBO3/EPHA6/GFRA2/RAC2/EPHA10/ROBO1/PALLD	9
LumA.comp381	LumA	comp381	GO:0097485	neuron projection guidance	9/103	278/18862	2.1597150478774135e-5	0.00767700810265884	0.00710940975922917	DSCAM/FLRT2/ROBO3/EPHA6/GFRA2/RAC2/EPHA10/ROBO1/PALLD	9
LumA.comp381	LumA	comp381	GO:0006936	muscle contraction	10/103	352/18862	2.284823840077036e-5	0.00767700810265884	0.00710940975922917	CACNA1C/SLC8A3/KCNJ3/FGF12/OXTR/MYOM2/DOCK5/CALCA/CHGA/ATP1B1	10
LumA.comp381	LumA	comp381	GO:0006937	regulation of muscle contraction	7/103	161/18862	2.8886234549664793e-5	0.00808814567390614	0.0074901499411236	CACNA1C/SLC8A3/OXTR/DOCK5/CALCA/CHGA/ATP1B1	7
LumA.comp381	LumA	comp381	GO:0003012	muscle system process	11/103	453/18862	3.717582752624934e-5	0.00892219860629984	0.00826253730583406	CACNA1C/SORBS2/SLC8A3/KCNJ3/FGF12/OXTR/MYOM2/DOCK5/CALCA/CHGA/ATP1B1	11
LumA.comp381	LumA	comp381	GO:0007409	axonogenesis	11/103	460/18862	4.271981899154236e-5	0.00897116198822389	0.00830788058809205	DSCAM/FLRT2/ROBO3/EPHA6/ISLR2/BARHL2/GFRA2/RAC2/EPHA10/ROBO1/PALLD	11
LumA.comp382	LumA	comp382	GO:0048562	embryonic organ morphogenesis	9/78	277/18862	2.0993928693290723e-6	0.00334013405510255	0.00291926103198284	PAX2/HOXB5/ALX1/FZD6/TRIOBP/SMO/CRB2/FOXN4/HOXD9	9
LumA.comp383	LumA	comp383	GO:0007156	homophilic cell adhesion via plasma membrane adhesion molecules	19/86	167/18862	1.138655469644235e-21	2.0325000133149592e-18	1.8242459208405528e-18	PCDHGA5/PCDHGA3/PCDHGA1/PCDHGA2/PCDHGB3/PCDHGB1/PCDHGB2/PCDHGA4/PCDHB15/PCDHA3/PCDHA7/PCDHA1/PCDHA2/PCDHA8/PCDHA10/PCDHA6/PCDHA9/PCDHA4/PCDHA5	19
LumA.comp383	LumA	comp383	GO:0098742	cell-cell adhesion via plasma-membrane adhesion molecules	19/86	273/18862	1.375585878797308e-17	1.2277103968265976e-14	1.1019166881734227e-14	PCDHGA5/PCDHGA3/PCDHGA1/PCDHGA2/PCDHGB3/PCDHGB1/PCDHGB2/PCDHGA4/PCDHB15/PCDHA3/PCDHA7/PCDHA1/PCDHA2/PCDHA8/PCDHA10/PCDHA6/PCDHA9/PCDHA4/PCDHA5	19
LumA.comp383	LumA	comp383	GO:0001708	cell fate specification	7/86	88/18862	1.505061364184294e-7	8.95511511689655e-5	8.03755577645086e-5	LHX3/PAX2/SIX1/ISL2/HOXA11/MIAT/EOMES	7
LumA.comp383	LumA	comp383	GO:0045165	cell fate commitment	9/86	251/18862	2.1368527936473026e-6	9.535705591651088e-4	8.558657768239986e-4	LHX3/EBF2/PAX2/SIX1/PAX6/ISL2/HOXA11/MIAT/EOMES	9
LumA.comp384	LumA	comp384	GO:0007156	homophilic cell adhesion via plasma membrane adhesion molecules	16/81	167/18862	1.402966998467803e-17	2.0693763227400095e-14	1.9597233757545e-14	PCDHA6/PCDHA1/PCDHA11/PCDHA5/PCDHA10/PCDHA13/PCDHA7/PCDHA12/PCDHA2/PCDHA4/PCDHA9/PCDHA3/PCDHA8/PCDHGA2/PCDHGA3/PCDHGA1	16
LumA.comp384	LumA	comp384	GO:0098742	cell-cell adhesion via plasma-membrane adhesion molecules	16/81	273/18862	3.4586708665402255e-14	2.5507697640734163e-11	2.4156085473152e-11	PCDHA6/PCDHA1/PCDHA11/PCDHA5/PCDHA10/PCDHA13/PCDHA7/PCDHA12/PCDHA2/PCDHA4/PCDHA9/PCDHA3/PCDHA8/PCDHGA2/PCDHGA3/PCDHGA1	16
LumA.comp385	LumA	comp385	GO:0007156	homophilic cell adhesion via plasma membrane adhesion molecules	10/60	167/18862	1.1624938757904882e-10	1.783265605462609e-7	1.4023347175325258e-7	PCDHGA7/PCDHGA3/PCDHGB2/PCDHGA2/PCDHGB3/PCDHGA1/PCDHGA6/PCDHGA4/PCDHGA5/PCDHGB1	10
LumA.comp385	LumA	comp385	GO:0098742	cell-cell adhesion via plasma-membrane adhesion molecules	10/60	273/18862	1.3644424484806869e-8	1.0465273579846867e-5	8.229742347151932e-6	PCDHGA7/PCDHGA3/PCDHGB2/PCDHGA2/PCDHGB3/PCDHGA1/PCDHGA6/PCDHGA4/PCDHGA5/PCDHGB1	10
LumA.comp385	LumA	comp385	GO:0003215	cardiac right ventricle morphogenesis	3/60	20/18862	3.35661638656012e-5	0.0085623322779398	0.00673329636349345	ISL1/ZFPM2/HAND2	3
LumA.comp385	LumA	comp385	GO:0061318	renal filtration cell differentiation	3/60	20/18862	3.35661638656012e-5	0.0085623322779398	0.00673329636349345	PROM1/FOXC2/NPHS2	3
LumA.comp385	LumA	comp385	GO:0072112	glomerular visceral epithelial cell differentiation	3/60	20/18862	3.35661638656012e-5	0.0085623322779398	0.00673329636349345	PROM1/FOXC2/NPHS2	3
LumA.comp385	LumA	comp385	GO:0072311	glomerular epithelial cell differentiation	3/60	21/18862	3.907192043388435e-5	0.0085623322779398	0.00673329636349345	PROM1/FOXC2/NPHS2	3
LumA.comp385	LumA	comp385	GO:1902307	positive regulation of sodium ion transmembrane transport	3/60	21/18862	3.907192043388435e-5	0.0085623322779398	0.00673329636349345	NOS1/ATP1B2/ATP1B1	3
LumA.comp387	LumA	comp387	GO:0007156	homophilic cell adhesion via plasma membrane adhesion molecules	14/81	167/18862	1.1430094743606991e-14	1.697369069425638e-11	1.6363083001374217e-11	PCDHGA4/PCDHGA5/PCDHGA1/PCDHGB5/PCDHGA6/PCDHGA3/PCDHGB1/PCDHGA8/PCDHGA7/PCDHGA9/PCDHGB3/PCDHGB2/PCDHGA2/PCDHGB4	14
LumA.comp387	LumA	comp387	GO:0098742	cell-cell adhesion via plasma-membrane adhesion molecules	15/81	273/18862	6.04789150588426e-13	4.4905594431190627e-10	4.3290170778961023e-10	CLDN10/PCDHGA4/PCDHGA5/PCDHGA1/PCDHGB5/PCDHGA6/PCDHGA3/PCDHGB1/PCDHGA8/PCDHGA7/PCDHGA9/PCDHGB3/PCDHGB2/PCDHGA2/PCDHGB4	15
LumA.comp389	LumA	comp389	GO:0007612	learning	7/64	130/18862	2.814092384116183e-7	5.400243285118956e-4	4.4492281694131656e-4	JPH3/NPTX2/GABRA5/KIT/EN1/NEUROD2/ABCA7	7
LumA.comp389	LumA	comp389	GO:0008306	associative learning	5/64	68/18862	3.3912543145074783e-6	0.0015872808077362	0.00130775117150916	NPTX2/GABRA5/KIT/NEUROD2/ABCA7	5
LumA.comp389	LumA	comp389	GO:0042692	muscle cell differentiation	9/64	362/18862	3.474489408942866e-6	0.0015872808077362	0.00130775117150916	TBX2/CTNNA2/KIT/NFATC1/EDNRB/NOS1/OBSL1/SYNE1/SHH	9
LumA.comp389	LumA	comp389	GO:0051145	smooth muscle cell differentiation	5/64	70/18862	3.916976370301321e-6	0.0015872808077362	0.00130775117150916	TBX2/KIT/NFATC1/EDNRB/SHH	5
LumA.comp389	LumA	comp389	GO:0050890	cognition	8/64	276/18862	4.135697779406486e-6	0.0015872808077362	0.00130775117150916	CHRNA4/JPH3/NPTX2/GABRA5/KIT/EN1/NEUROD2/ABCA7	8
LumA.comp389	LumA	comp389	GO:0007611	learning or memory	7/64	235/18862	1.447283379317672e-5	0.00462889467485102	0.00381371865918446	JPH3/NPTX2/GABRA5/KIT/EN1/NEUROD2/ABCA7	7
LumA.comp391	LumA	comp391	GO:0007156	homophilic cell adhesion via plasma membrane adhesion molecules	33/105	167/18862	7.702383580575233e-43	1.3918207130099448e-39	1.2453538083961644e-39	PCDH8/PCDHA5/PCDHA7/PCDHA10/PCDHA2/PCDHA8/PCDHA3/PCDHA1/PCDHA9/PCDHA6/PCDHA4/DSCAM/PCDHGA6/PCDHGA2/PCDHGA9/PCDHGA7/PCDHGA1/PCDHGB3/PCDHGA4/PCDHGA8/PCDHGA10/PCDHGB7/PCDHGB6/PCDHGB4/PCDHGA5/PCDHGB1/PCDHGA11/PCDHGB2/PCDHGA12/PCDHGB5/PCDHGA3/PCDHB1/PALLD	33
LumA.comp391	LumA	comp391	GO:0098742	cell-cell adhesion via plasma-membrane adhesion molecules	33/105	273/18862	2.2604505385830903e-35	2.042317061609822e-32	1.8273958038229614e-32	PCDH8/PCDHA5/PCDHA7/PCDHA10/PCDHA2/PCDHA8/PCDHA3/PCDHA1/PCDHA9/PCDHA6/PCDHA4/DSCAM/PCDHGA6/PCDHGA2/PCDHGA9/PCDHGA7/PCDHGA1/PCDHGB3/PCDHGA4/PCDHGA8/PCDHGA10/PCDHGB7/PCDHGB6/PCDHGB4/PCDHGA5/PCDHGB1/PCDHGA11/PCDHGB2/PCDHGA12/PCDHGB5/PCDHGA3/PCDHB1/PALLD	33
LumA.comp392	LumA	comp392	GO:0007156	homophilic cell adhesion via plasma membrane adhesion molecules	24/103	167/18862	9.627844857920422e-28	1.5962966774432059e-24	1.4958630537147938e-24	PCDHGA8/PCDHGA6/PCDHGB1/PCDHGA10/PCDHGA5/PCDHGB7/PCDHGB4/PCDHGB5/PCDHGA3/PCDHGB2/PCDHGA4/PCDHGA7/PCDHGB3/PCDHGA1/PCDHGA2/PCDHGA9/PCDHGB6/PCDHA2/PCDHA3/PCDHA5/PCDHA1/PCDHA6/PCDHA4/CELSR1	24
LumA.comp392	LumA	comp392	GO:0098742	cell-cell adhesion via plasma-membrane adhesion molecules	24/103	273/18862	1.6621823183250937e-22	1.3779491418915028e-19	1.2912532114988625e-19	PCDHGA8/PCDHGA6/PCDHGB1/PCDHGA10/PCDHGA5/PCDHGB7/PCDHGB4/PCDHGB5/PCDHGA3/PCDHGB2/PCDHGA4/PCDHGA7/PCDHGB3/PCDHGA1/PCDHGA2/PCDHGA9/PCDHGB6/PCDHA2/PCDHA3/PCDHA5/PCDHA1/PCDHA6/PCDHA4/CELSR1	24
LumA.comp392	LumA	comp392	GO:0071320	cellular response to cAMP	5/103	53/18862	1.02615943691789e-5	0.00492536437948533	0.00461547700090175	WT1/HCN4/CRHBP/HCN1/SLC8A3	5
LumA.comp392	LumA	comp392	GO:0051591	response to cAMP	6/103	93/18862	1.1882664365465217e-5	0.00492536437948533	0.00461547700090175	WT1/HCN4/CRHBP/HCN1/SLC8A3/JUN	6
LumA.comp393	LumA	comp393	GO:0099177	regulation of trans-synaptic signaling	10/73	406/18862	3.5459636041333595e-6	0.0040561616659647	0.00380638602487503	CAMK2B/SCTR/PRKCB/JPH3/RIMS4/SNCAIP/NTNG1/MME/P2RY1/FABP5	10
LumA.comp393	LumA	comp393	GO:0045165	cell fate commitment	8/73	251/18862	5.606304997877964e-6	0.0040561616659647	0.00380638602487503	GAS1/BCL11B/PAX6/TRIM15/GSX1/EBF2/MYT1L/TBX21	8
LumA.comp393	LumA	comp393	GO:0050804	modulation of chemical synaptic transmission	9/73	405/18862	2.5593017038315024e-5	0.00874408233836825	0.00820562777179286	CAMK2B/SCTR/PRKCB/JPH3/RIMS4/SNCAIP/NTNG1/MME/P2RY1	9
LumA.comp393	LumA	comp393	GO:0007269	neurotransmitter secretion	6/73	155/18862	3.021452086512875e-5	0.00874408233836825	0.00820562777179286	DOC2A/PRKCB/RIMS4/SNCAIP/P2RY1/PTPRN2	6
LumA.comp393	LumA	comp393	GO:0099643	signal release from synapse	6/73	155/18862	3.021452086512875e-5	0.00874408233836825	0.00820562777179286	DOC2A/PRKCB/RIMS4/SNCAIP/P2RY1/PTPRN2	6
LumA.comp394	LumA	comp394	GO:0045165	cell fate commitment	9/69	251/18862	3.2051790155116505e-7	5.711629005641761e-4	4.848254995042361e-4	PPARG/PDPN/IRF4/FEV/TGFB1I1/MYT1L/FOXC2/TBX20/DMRTA2	9
LumA.comp395	LumA	comp395	GO:0001501	skeletal system development	11/76	486/18862	3.7523474205044857e-6	0.00570356807916681	0.00496494811323593	SIX2/HOXB6/ANKH/TBX1/GNAS/FAT4/PTH1R/BMP8A/BMP3/MMP9/COL1A2	11
LumA.comp397	LumA	comp397	GO:0098742	cell-cell adhesion via plasma-membrane adhesion molecules	12/64	273/18862	1.1170590460273372e-10	1.394089689442117e-7	1.2805024222355477e-7	PCDHA7/PCDHA4/PCDHA1/PCDHA6/PCDHA5/PCDHA3/PCDHA2/PCDHA8/CLDN6/PCDHB15/DAB1/CLDN10	12
LumA.comp397	LumA	comp397	GO:0007156	homophilic cell adhesion via plasma membrane adhesion molecules	9/64	167/18862	4.886675387400748e-9	3.049285441738067e-6	2.8008365773049555e-6	PCDHA7/PCDHA4/PCDHA1/PCDHA6/PCDHA5/PCDHA3/PCDHA2/PCDHA8/PCDHB15	9
LumA.comp4	LumA	comp4	GO:0048704	embryonic skeletal system morphogenesis	5/50	90/18862	3.954215023731979e-6	0.00357065616642997	0.00298022942841273	HOXB2/HOXB3/HOXB6/HOXB4/HOXB5	5
LumA.comp4	LumA	comp4	GO:0048706	embryonic skeletal system development	5/50	117/18862	1.4286975530171697e-5	0.00610813372217676	0.00509812175214613	HOXB2/HOXB3/HOXB6/HOXB4/HOXB5	5
LumA.comp4	LumA	comp4	GO:0048705	skeletal system morphogenesis	6/50	213/18862	2.0292803063710188e-5	0.00610813372217676	0.00509812175214613	HOXB2/HOXB3/HOXB6/HOXB4/HOXB5/WNT7A	6
LumA.comp401	LumA	comp401	GO:0007156	homophilic cell adhesion via plasma membrane adhesion molecules	18/79	167/18862	7.580573222707587e-21	9.149751879808055e-18	8.697710329211862e-18	PCDHGA4/PCDHGA10/PCDHGA8/PCDHGA9/PCDHGB5/PCDHGA2/PCDHGB3/PCDHGA7/PCDHGB6/PCDHGA3/PCDHGA6/PCDHGB2/PCDHGA1/PCDHGB1/PCDHGB4/PCDHGB7/PCDHGA5/SDK2	18
LumA.comp401	LumA	comp401	GO:0098742	cell-cell adhesion via plasma-membrane adhesion molecules	19/79	273/18862	2.4368095225457787e-18	1.4706145468563777e-15	1.3979591471446837e-15	PCDHGA4/PCDHGA10/PCDHGA8/PCDHGA9/PCDHGB5/PCDHGA2/PCDHGB3/PCDHGA7/PCDHGB6/PCDHGA3/PCDHGA6/PCDHGB2/PCDHGA1/PCDHGB1/PCDHGB4/PCDHGB7/PCDHGA5/SDK2/GATA5	19
LumA.comp403	LumA	comp403	GO:0007156	homophilic cell adhesion via plasma membrane adhesion molecules	11/95	167/18862	7.73388937105227e-10	1.0080920562605729e-6	9.396573020919752e-7	SDK1/PCDHA3/PCDHA7/PCDHA1/PCDHA2/PCDHA8/PCDHA10/PCDHA6/PCDHA9/PCDHA4/PCDHA5	11
LumA.comp403	LumA	comp403	GO:0098742	cell-cell adhesion via plasma-membrane adhesion molecules	13/95	273/18862	1.1151460799342616e-9	1.0080920562605729e-6	9.396573020919752e-7	SLITRK3/SDK1/PCDHA3/PCDHA7/PCDHA1/PCDHA2/PCDHA8/PCDHA10/PCDHA6/PCDHA9/PCDHA4/PCDHA5/MDGA1	13
LumA.comp406	LumA	comp406	GO:0042476	odontogenesis	6/53	123/18862	1.2154073512248236e-6	0.00174654036371007	0.00135997685721261	PDGFRA/BCL11B/SLC24A4/TGFB3/FGF4/PHEX	6
LumA.comp406	LumA	comp406	GO:0048706	embryonic skeletal system development	5/53	117/18862	1.9065933870541347e-5	0.00819184269059701	0.0063787340439546	HOXA6/PDGFRA/TGFB3/SATB2/IHH	5
LumA.comp406	LumA	comp406	GO:0048663	neuron fate commitment	4/53	59/18862	2.254722198037996e-5	0.00819184269059701	0.0063787340439546	BCL11B/PAX6/SATB2/IHH	4
LumA.comp406	LumA	comp406	GO:0048565	digestive tract development	5/53	125/18862	2.6239299297930112e-5	0.00819184269059701	0.0063787340439546	PDGFRA/TGFB3/PDX1/IHH/RET	5
LumA.comp406	LumA	comp406	GO:0048705	skeletal system morphogenesis	6/53	213/18862	2.8503280064707775e-5	0.00819184269059701	0.0063787340439546	HOXA6/PDGFRA/TGFB3/SATB2/FGF4/IHH	6
LumA.comp406	LumA	comp406	GO:0055123	digestive system development	5/53	134/18862	3.664657611422228e-5	0.00877685497935623	0.00683426498410847	PDGFRA/TGFB3/PDX1/IHH/RET	5
LumA.comp407	LumA	comp407	GO:0007389	pattern specification process	10/61	426/18862	1.0017892419256005e-6	0.00119813993334301	0.00104713338656012	ALX4/RELN/TBX1/DMRTA2/LBX1/TDRD5/CRB2/RAX/EN1/HOXD11	10
LumA.comp407	LumA	comp407	GO:0003002	regionalization	8/61	326/18862	9.701318771844512e-6	0.00580138862556301	0.00507021554760084	ALX4/RELN/TBX1/DMRTA2/TDRD5/CRB2/EN1/HOXD11	8
LumA.comp410	LumA	comp410	GO:0021537	telencephalon development	8/52	231/18862	2.121131636669289e-7	1.8171993406827707e-4	1.299445815484632e-4	BCL11B/EPHA5/WNT3A/DRD2/IGF2BP1/FEZF1/ALDH1A3/OXTR	8
LumA.comp410	LumA	comp410	GO:0050433	regulation of catecholamine secretion	5/52	52/18862	3.0806758578693777e-7	1.8171993406827707e-4	1.299445815484632e-4	SYT7/GDNF/SYT6/DRD2/OXTR	5
LumA.comp410	LumA	comp410	GO:0050432	catecholamine secretion	5/52	53/18862	3.394519316343905e-7	1.8171993406827707e-4	1.299445815484632e-4	SYT7/GDNF/SYT6/DRD2/OXTR	5
LumA.comp410	LumA	comp410	GO:0030900	forebrain development	9/52	357/18862	5.060085998238165e-7	2.0316245282926232e-4	1.452777322125747e-4	BCL11B/EPHA5/WNT3A/ALDH1A2/DRD2/IGF2BP1/FEZF1/ALDH1A3/OXTR	9
LumA.comp410	LumA	comp410	GO:0051937	catecholamine transport	5/52	68/18862	1.1952265063529311e-6	3.8390675384056153e-4	2.745246565117996e-4	SYT7/GDNF/SYT6/DRD2/OXTR	5
LumA.comp410	LumA	comp410	GO:0048568	embryonic organ development	9/52	412/18862	1.6618552632813754e-6	3.976132068460708e-4	2.843258888831771e-4	TCF21/ALX1/OSR2/HOXA1/WNT3A/GDNF/ALDH1A2/TWIST1/ALDH1A3	9
LumA.comp410	LumA	comp410	GO:0014046	dopamine secretion	4/52	33/18862	1.980638639332856e-6	3.976132068460708e-4	2.843258888831771e-4	SYT7/GDNF/SYT6/DRD2	4
LumA.comp410	LumA	comp410	GO:0014059	regulation of dopamine secretion	4/52	33/18862	1.980638639332856e-6	3.976132068460708e-4	2.843258888831771e-4	SYT7/GDNF/SYT6/DRD2	4
LumA.comp410	LumA	comp410	GO:0015844	monoamine transport	5/52	79/18862	2.5257710283735893e-6	4.507098079519983e-4	3.222942914567937e-4	SYT7/GDNF/SYT6/DRD2/OXTR	5
LumA.comp410	LumA	comp410	GO:0051952	regulation of amine transport	5/52	86/18862	3.846643299064908e-6	5.477844133358315e-4	3.9171055577727753e-4	SYT7/GDNF/SYT6/DRD2/OXTR	5
LumA.comp410	LumA	comp410	GO:0060021	roof of mouth development	5/52	86/18862	3.846643299064908e-6	5.477844133358315e-4	3.9171055577727753e-4	TCF21/OSR2/COL11A2/WNT3A/TWIST1	5
LumA.comp410	LumA	comp410	GO:0007409	axonogenesis	9/52	460/18862	4.093034221687409e-6	5.477844133358315e-4	3.9171055577727753e-4	NGFR/BCL11B/EPHA5/FLRT2/MAP6/WNT3A/GDNF/DRD2/FEZF1	9
LumA.comp410	LumA	comp410	GO:0015837	amine transport	5/52	94/18862	5.96295383880037e-6	7.366541434702611e-4	5.267678249498951e-4	SYT7/GDNF/SYT6/DRD2/OXTR	5
LumA.comp410	LumA	comp410	GO:0051962	positive regulation of nervous system development	7/52	263/18862	7.4081298405530194e-6	8.338026272153384e-4	5.962369183272822e-4	NGFR/FLRT2/MAP6/WNT3A/PRMT5/DRD2/OXTR	7
LumA.comp410	LumA	comp410	GO:0050678	regulation of epithelial cell proliferation	8/52	374/18862	7.787695771002538e-6	8.338026272153384e-4	5.962369183272822e-4	NGFR/OSR2/BCL11B/WNT3A/ALDH1A2/TWIST1/PPP1R16B/RUNX3	8
LumA.comp410	LumA	comp410	GO:0015872	dopamine transport	4/52	47/18862	8.390817132638027e-6	8.42228269688542e-4	6.022619402439532e-4	SYT7/GDNF/SYT6/DRD2	4
LumA.comp410	LumA	comp410	GO:0007411	axon guidance	7/52	277/18862	1.0385048591694997e-5	8.985975602130295e-4	6.425705828094746e-4	NGFR/BCL11B/EPHA5/FLRT2/WNT3A/GDNF/FEZF1	7
LumA.comp410	LumA	comp410	GO:0048562	embryonic organ morphogenesis	7/52	277/18862	1.0385048591694997e-5	8.985975602130295e-4	6.425705828094746e-4	TCF21/ALX1/OSR2/HOXA1/WNT3A/TWIST1/ALDH1A3	7
LumA.comp410	LumA	comp410	GO:0097485	neuron projection guidance	7/52	278/18862	1.0630979853080672e-5	8.985975602130295e-4	6.425705828094746e-4	NGFR/BCL11B/EPHA5/FLRT2/WNT3A/GDNF/FEZF1	7
LumA.comp410	LumA	comp410	GO:0042471	ear morphogenesis	5/52	110/18862	1.2861324933934878e-5	0.00100007279678767	7.151336575312033e-4	OSR2/HOXA1/WNT3A/TWIST1/ALDH1A3	5
LumA.comp410	LumA	comp410	GO:0021756	striatum development	3/52	17/18862	1.307691701901696e-5	0.00100007279678767	7.151336575312033e-4	BCL11B/DRD2/ALDH1A3	3
LumA.comp410	LumA	comp410	GO:0048732	gland development	8/52	413/18862	1.5984936698213607e-5	0.00116690037896959	8.344289922368923e-4	TCF21/BCL11B/WNT3A/PRMT5/ALDH1A2/DRD2/ALDH1A3/OXTR	8
LumA.comp410	LumA	comp410	GO:0051960	regulation of nervous system development	8/52	422/18862	1.866658831066978e-5	0.00130341481856242	9.320479563817268e-4	NGFR/FLRT2/MAP6/WNT3A/PRMT5/DRD2/FEZF1/OXTR	8
LumA.comp410	LumA	comp410	GO:0050673	epithelial cell proliferation	8/52	428/18862	2.0657120052436344e-5	0.00138230561684219	9.88461314789827e-4	NGFR/OSR2/BCL11B/WNT3A/ALDH1A2/TWIST1/PPP1R16B/RUNX3	8
LumA.comp410	LumA	comp410	GO:0021544	subpallium development	3/52	23/18862	3.3661983221848125e-5	0.00216244580217152	0.00154632520821205	BCL11B/DRD2/ALDH1A3	3
LumA.comp410	LumA	comp410	GO:0072202	cell differentiation involved in metanephros development	3/52	25/18862	4.354695641395494e-5	0.00268986200003121	0.00192347082783906	TCF21/GDNF/NPHS2	3
LumA.comp410	LumA	comp410	GO:0035115	embryonic forelimb morphogenesis	3/52	29/18862	6.86462930274002e-5	0.00399055661469344	0.00285357361645837	OSR2/ALDH1A2/TWIST1	3
LumA.comp410	LumA	comp410	GO:0014032	neural crest cell development	4/52	80/18862	6.957383886140497e-5	0.00399055661469344	0.00285357361645837	ALX1/GDNF/ALDH1A2/TWIST1	4
LumA.comp410	LumA	comp410	GO:0110110	positive regulation of animal organ morphogenesis	3/52	30/18862	7.612536967002099e-5	0.0041022216388992	0.00293342322084225	NGFR/WNT3A/GDNF	3
LumA.comp410	LumA	comp410	GO:0001656	metanephros development	4/52	82/18862	7.662929586984818e-5	0.0041022216388992	0.00293342322084225	TCF21/OSR2/GDNF/NPHS2	4
LumA.comp410	LumA	comp410	GO:0048864	stem cell development	4/52	83/18862	8.034587005708576e-5	0.00416243442940902	0.00297648027953414	ALX1/GDNF/ALDH1A2/TWIST1	4
LumA.comp410	LumA	comp410	GO:0014031	mesenchymal cell development	4/52	84/18862	8.419195979921441e-5	0.00422538398242307	0.00302149434674154	ALX1/GDNF/ALDH1A2/TWIST1	4
LumA.comp410	LumA	comp410	GO:0031076	embryonic camera-type eye development	3/52	33/18862	1.0170509335637652e-4	0.00480406999795119	0.00343530206971538	ALDH1A2/TWIST1/ALDH1A3	3
LumA.comp410	LumA	comp410	GO:0051954	positive regulation of amine transport	3/52	33/18862	1.0170509335637652e-4	0.00480406999795119	0.00343530206971538	GDNF/DRD2/OXTR	3
LumA.comp410	LumA	comp410	GO:0014033	neural crest cell differentiation	4/52	90/18862	1.1014282779141414e-4	0.00487576721675476	0.00348657143178832	ALX1/GDNF/ALDH1A2/TWIST1	4
LumA.comp410	LumA	comp410	GO:0048704	embryonic skeletal system morphogenesis	4/52	90/18862	1.1014282779141414e-4	0.00487576721675476	0.00348657143178832	ALX1/OSR2/HOXA1/TWIST1	4
LumA.comp410	LumA	comp410	GO:0007416	synapse assembly	5/52	173/18862	1.1233087610207114e-4	0.00487576721675476	0.00348657143178832	GABRA1/FLRT2/WNT3A/DRD2/OXTR	5
LumA.comp410	LumA	comp410	GO:0010921	regulation of phosphatase activity	5/52	176/18862	1.217772712794389e-4	0.00514669204407312	0.00368030479129827	PPP1R14A/CHP2/PPP1R16B/ITGA1/DRD2	5
LumA.comp410	LumA	comp410	GO:0099504	synaptic vesicle cycle	5/52	177/18862	1.250577802307909e-4	0.00514981525770897	0.00368253814390804	SYT7/PRKCB/WNT3A/SYT6/DRD2	5
LumA.comp410	LumA	comp410	GO:0035136	forelimb morphogenesis	3/52	36/18862	1.3232204394480012e-4	0.00521803289132087	0.00373131931862822	OSR2/ALDH1A2/TWIST1	3
LumA.comp410	LumA	comp410	GO:0060485	mesenchyme development	6/52	287/18862	1.3321254579337237e-4	0.00521803289132087	0.00373131931862822	TCF21/ALX1/WNT3A/GDNF/ALDH1A2/TWIST1	6
LumA.comp410	LumA	comp410	GO:0021761	limbic system development	4/52	98/18862	1.5320040065100243e-4	0.00585809151060737	0.00418901346140961	EPHA5/WNT3A/DRD2/ALDH1A3	4
LumA.comp410	LumA	comp410	GO:0072210	metanephric nephron development	3/52	39/18862	1.683832949318496e-4	0.00628892027117559	0.004497091181656	TCF21/GDNF/NPHS2	3
LumA.comp410	LumA	comp410	GO:0099003	vesicle-mediated transport in synapse	5/52	194/18862	1.9192680594674083e-4	0.00687548276918716	0.00491653123234135	SYT7/PRKCB/WNT3A/SYT6/DRD2	5
LumA.comp410	LumA	comp410	GO:0016079	synaptic vesicle exocytosis	4/52	104/18862	1.9265051345792184e-4	0.00687548276918716	0.00491653123234135	SYT7/PRKCB/SYT6/DRD2	4
LumA.comp410	LumA	comp410	GO:0043010	camera-type eye development	6/52	310/18862	2.0240709599372492e-4	0.00706664774273743	0.00505322978785249	OSR2/BCL11B/ALDH1A2/TWIST1/DRD2/ALDH1A3	6
LumA.comp410	LumA	comp410	GO:0043583	ear development	5/52	202/18862	2.3151789724989115e-4	0.00791101580815585	0.00565702185665467	OSR2/HOXA1/WNT3A/TWIST1/ALDH1A3	5
LumA.comp410	LumA	comp410	GO:0006836	neurotransmitter transport	5/52	209/18862	2.7101376939361383e-4	0.00889882381872777	0.0063633851912119	SYT7/PRKCB/GDNF/SYT6/DRD2	5
LumA.comp410	LumA	comp410	GO:0051932	synaptic transmission, GABAergic	3/52	46/18862	2.759071214059213e-4	0.00889882381872777	0.0063633851912119	GABRA1/DRD2/OXTR	3
LumA.comp410	LumA	comp410	GO:0035303	regulation of dephosphorylation	5/52	210/18862	2.7704930942489973e-4	0.00889882381872777	0.0063633851912119	PPP1R14A/CHP2/PPP1R16B/ITGA1/DRD2	5
LumA.comp410	LumA	comp410	GO:0001505	regulation of neurotransmitter levels	5/52	211/18862	2.8318654051889564e-4	0.00891759968771267	0.00637681146968246	SYT7/PRKCB/GDNF/SYT6/DRD2	5
LumA.comp410	LumA	comp410	GO:0048706	embryonic skeletal system development	4/52	117/18862	3.0253091227717396e-4	0.00934355086763733	0.00668140132174892	ALX1/OSR2/HOXA1/TWIST1	4
LumA.comp410	LumA	comp410	GO:0023061	signal release	7/52	475/18862	3.0855700583619665e-4	0.00934985945986663	0.00668591247998591	SYT7/EPHA5/PRKCB/GDNF/SYT6/DRD2/OXTR	7
LumA.comp410	LumA	comp410	GO:0050769	positive regulation of neurogenesis	5/52	217/18862	3.222095673547242e-4	0.00942360821266505	0.00673864885627421	NGFR/MAP6/WNT3A/PRMT5/DRD2	5
LumA.comp410	LumA	comp410	GO:0043666	regulation of phosphoprotein phosphatase activity	4/52	119/18862	3.2272630865291276e-4	0.00942360821266505	0.00673864885627421	PPP1R14A/PPP1R16B/ITGA1/DRD2	4
LumA.comp411	LumA	comp411	GO:0007156	homophilic cell adhesion via plasma membrane adhesion molecules	15/83	167/18862	6.150201476726035e-16	7.835356681348968e-13	7.600354245975123e-13	PCDHA13/PCDHA6/PCDHA10/PCDHA11/PCDHA8/PCDHA1/PCDHA9/PCDHA4/PCDHA3/PCDHA5/PCDHA7/PCDHA2/PCDHA12/CDH23/CELSR1	15
LumA.comp411	LumA	comp411	GO:0098742	cell-cell adhesion via plasma-membrane adhesion molecules	15/83	273/18862	8.804319030758832e-13	5.608351222593375e-10	5.440142390584669e-10	PCDHA13/PCDHA6/PCDHA10/PCDHA11/PCDHA8/PCDHA1/PCDHA9/PCDHA4/PCDHA3/PCDHA5/PCDHA7/PCDHA2/PCDHA12/CDH23/CELSR1	15
LumA.comp412	LumA	comp412	GO:0042391	regulation of membrane potential	14/84	431/18862	6.342117279170741e-9	1.1250916053248894e-5	9.43974087657624e-6	KCNK17/CUX2/KCNE3/RELN/CBLN1/KCNH4/GABRA5/CHRNE/ZACN/HCN1/MAPT/KCNH2/ATP1B2/DCN	14
LumA.comp412	LumA	comp412	GO:0021696	cerebellar cortex morphogenesis	4/84	32/18862	1.1966825469626656e-5	0.00709742453063251	0.00595487941987443	KNDC1/CBLN1/SMO/PROX1	4
LumA.comp412	LumA	comp412	GO:0021953	central nervous system neuron differentiation	7/84	178/18862	1.455158690221203e-5	0.00709742453063251	0.00595487941987443	SPTBN4/KNDC1/CBLN1/SALL1/SMO/MAPT/PROX1	7
LumA.comp412	LumA	comp412	GO:0021681	cerebellar granular layer development	3/84	12/18862	1.8209473123420292e-5	0.00709742453063251	0.00595487941987443	KNDC1/CBLN1/PROX1	3
LumA.comp412	LumA	comp412	GO:0051962	positive regulation of nervous system development	8/84	263/18862	2.2430097452822647e-5	0.00709742453063251	0.00595487941987443	CUX2/SOX8/RELN/CBLN1/TP73/SMO/FLRT2/MAPT	8
LumA.comp412	LumA	comp412	GO:0021587	cerebellum morphogenesis	4/84	39/18862	2.6729916687182912e-5	0.00709742453063251	0.00595487941987443	KNDC1/CBLN1/SMO/PROX1	4
LumA.comp412	LumA	comp412	GO:0007411	axon guidance	8/84	277/18862	3.2478086073216774e-5	0.00709742453063251	0.00595487941987443	SPTBN4/RELN/SMO/FLRT2/FEZ1/CHL1/EPHA10/GFRA2	8
LumA.comp412	LumA	comp412	GO:0097485	neuron projection guidance	8/84	278/18862	3.3320645062529934e-5	0.00709742453063251	0.00595487941987443	SPTBN4/RELN/SMO/FLRT2/FEZ1/CHL1/EPHA10/GFRA2	8
LumA.comp412	LumA	comp412	GO:0021575	hindbrain morphogenesis	4/84	42/18862	3.6007227043795185e-5	0.00709742453063251	0.00595487941987443	KNDC1/CBLN1/SMO/PROX1	4
LumA.comp412	LumA	comp412	GO:0021695	cerebellar cortex development	4/84	44/18862	4.337553119858526e-5	0.00769481923462902	0.00645610538050521	KNDC1/CBLN1/SMO/PROX1	4
LumA.comp412	LumA	comp412	GO:0070839	metal ion export	4/84	48/18862	6.133649957960965e-5	0.00979369676557779	0.00821710510088827	KCNE3/LETM1/KCNH2/ATP1B2	4
LumA.comp412	LumA	comp412	GO:0072077	renal vesicle morphogenesis	3/84	18/18862	6.624823065779794e-5	0.00979369676557779	0.00821710510088827	SOX8/SALL1/SMO	3
LumA.comp413	LumA	comp413	GO:0007156	homophilic cell adhesion via plasma membrane adhesion molecules	16/84	167/18862	2.6074366033543702e-17	4.2996629589313573e-14	3.8864528740524094e-14	PCDHGA6/PCDHGB4/PCDHGA9/PCDHGA4/PCDHGA7/PCDHGB2/PCDHGA1/PCDHGA3/PCDHGB6/PCDHGB1/PCDHGA5/PCDHGB5/PCDHGB3/PCDHGA2/PCDHGA8/SDK1	16
LumA.comp413	LumA	comp413	GO:0098742	cell-cell adhesion via plasma-membrane adhesion molecules	18/84	273/18862	1.791725333828986e-16	1.4772775377419992e-13	1.335306880369392e-13	PCDHGA6/PCDHGB4/PCDHGA9/PCDHGA4/PCDHGA7/PCDHGB2/PCDHGA1/PCDHGA3/PCDHGB6/PCDHGB1/PCDHGA5/PCDHGB5/PCDHGB3/PCDHGA2/PCDHGA8/NTNG2/SDK1/MDGA1	18
LumA.comp42	LumA	comp42	GO:0007156	homophilic cell adhesion via plasma membrane adhesion molecules	15/68	167/18862	2.5134793668347948e-17	2.696963360613735e-14	2.5558116509078024e-14	PCDHA10/PCDHA5/PCDHA3/PCDHA6/PCDHAC2/PCDHA7/PCDHA4/PCDHA2/PCDHA8/PCDHAC1/PCDHA12/PCDHA1/PCDHA11/PCDHA9/PCDHA13	15
LumA.comp42	LumA	comp42	GO:0098742	cell-cell adhesion via plasma-membrane adhesion molecules	15/68	273/18862	3.8968116734869765e-14	2.090639462825763e-11	1.9812210929412737e-11	PCDHA10/PCDHA5/PCDHA3/PCDHA6/PCDHAC2/PCDHA7/PCDHA4/PCDHA2/PCDHA8/PCDHAC1/PCDHA12/PCDHA1/PCDHA11/PCDHA9/PCDHA13	15
LumA.comp43	LumA	comp43	GO:0007156	homophilic cell adhesion via plasma membrane adhesion molecules	10/64	167/18862	2.2656827793438855e-10	2.598738147907437e-7	2.404008675345934e-7	PCDHGB3/PCDHGA1/PCDHGA3/PCDHGB1/PCDHGA7/PCDHGA6/PCDHGB2/PCDHGA2/PCDHGA4/PCDHGA5	10
LumA.comp43	LumA	comp43	GO:0098742	cell-cell adhesion via plasma-membrane adhesion molecules	10/64	273/18862	2.6052841774348783e-8	1.4941304757589026e-5	1.3821718162391354e-5	PCDHGB3/PCDHGA1/PCDHGA3/PCDHGB1/PCDHGA7/PCDHGA6/PCDHGB2/PCDHGA2/PCDHGA4/PCDHGA5	10
LumA.comp44	LumA	comp44	GO:0007156	homophilic cell adhesion via plasma membrane adhesion molecules	16/74	167/18862	2.9620218102768975e-18	3.353008689233448e-15	3.1366252011984828e-15	PCDHGA6/PCDHGB4/PCDHGB6/PCDHGA10/PCDHGA1/PCDHGA3/PCDHGA2/PCDHGB2/PCDHGA7/PCDHGB5/PCDHGB1/PCDHGA9/PCDHGA8/PCDHGB3/PCDHGA5/PCDHGA4	16
LumA.comp44	LumA	comp44	GO:0098742	cell-cell adhesion via plasma-membrane adhesion molecules	16/74	273/18862	7.580246328195273e-15	4.290419421758524e-12	4.013540950612865e-12	PCDHGA6/PCDHGB4/PCDHGB6/PCDHGA10/PCDHGA1/PCDHGA3/PCDHGA2/PCDHGB2/PCDHGA7/PCDHGB5/PCDHGB1/PCDHGA9/PCDHGA8/PCDHGB3/PCDHGA5/PCDHGA4	16
LumA.comp44	LumA	comp44	GO:0090287	regulation of cellular response to growth factor stimulus	9/74	296/18862	2.3125974898753745e-6	8.726201195129746e-4	8.1630634204022e-4	OTX2/HTRA1/TGFB1I1/GREM2/FGF4/SHISA2/ACVRL1/ONECUT2/FST	9
LumA.comp45	LumA	comp45	GO:0017158	regulation of calcium ion-dependent exocytosis	4/30	41/18862	5.053313560596204e-7	3.1331163185551104e-4	1.913023087168613e-4	SYT3/ZP3/CACNA1H/SYT1	4
LumA.comp45	LumA	comp45	GO:0023061	signal release	8/30	475/18862	5.482268273937201e-7	3.1331163185551104e-4	1.913023087168613e-4	CXCL12/PTPRN2/SYT3/CPLX2/LTBP4/BMP6/NMU/SYT1	8
LumA.comp45	LumA	comp45	GO:0017156	calcium-ion regulated exocytosis	4/30	63/18862	2.9010447401846595e-6	8.455123712502211e-4	5.162542728175132e-4	SYT3/ZP3/CACNA1H/SYT1	4
LumA.comp45	LumA	comp45	GO:0045956	positive regulation of calcium ion-dependent exocytosis	3/30	19/18862	3.4581459661297295e-6	8.455123712502211e-4	5.162542728175132e-4	ZP3/CACNA1H/SYT1	3
LumA.comp45	LumA	comp45	GO:1903532	positive regulation of secretion by cell	6/30	271/18862	3.6986542924331634e-6	8.455123712502211e-4	5.162542728175132e-4	CXCL12/ZP3/BMP6/NMU/CACNA1H/SYT1	6
LumA.comp45	LumA	comp45	GO:0051047	positive regulation of secretion	6/30	295/18862	6.021327838398595e-6	0.00114706295321493	7.003755012032052e-4	CXCL12/ZP3/BMP6/NMU/CACNA1H/SYT1	6
LumA.comp45	LumA	comp45	GO:0017157	regulation of exocytosis	5/30	197/18862	1.3612876760924258e-5	0.00222278830539091	0.00135719357781846	SYT3/CPLX2/ZP3/CACNA1H/SYT1	5
LumA.comp45	LumA	comp45	GO:0014046	dopamine secretion	3/30	33/18862	1.9180775688214753e-5	0.00240194720812238	0.00146658470229326	CXCL12/SYT3/SYT1	3
LumA.comp45	LumA	comp45	GO:0014059	regulation of dopamine secretion	3/30	33/18862	1.9180775688214753e-5	0.00240194720812238	0.00146658470229326	CXCL12/SYT3/SYT1	3
LumA.comp45	LumA	comp45	GO:0045922	negative regulation of fatty acid metabolic process	3/30	34/18862	2.101441126966212e-5	0.00240194720812238	0.00146658470229326	ERLIN2/SOX9/PLIN5	3
LumA.comp45	LumA	comp45	GO:0060560	developmental growth involved in morphogenesis	5/30	225/18862	2.5812925414318255e-5	0.00268219761350597	0.00163770043537732	CXCL12/SOX9/SYT3/SALL1/SYT1	5
LumA.comp45	LumA	comp45	GO:0042180	cellular ketone metabolic process	5/30	254/18862	4.6064018388441274e-5	0.00438759775149903	0.00267898633259092	ERLIN2/SOX9/PLIN5/BMP6/CACNA1H	5
LumA.comp45	LumA	comp45	GO:0015872	dopamine transport	3/30	47/18862	5.615439749585093e-5	0.00493726741059673	0.00301460449714568	CXCL12/SYT3/SYT1	3
LumA.comp45	LumA	comp45	GO:1903305	regulation of regulated secretory pathway	4/30	136/18862	6.126205446288582e-5	0.00500160916079132	0.00305389038412731	SYT3/ZP3/CACNA1H/SYT1	4
LumA.comp45	LumA	comp45	GO:1903307	positive regulation of regulated secretory pathway	3/30	51/18862	7.181051776081657e-5	0.00541959328688134	0.00330910378892326	ZP3/CACNA1H/SYT1	3
LumA.comp45	LumA	comp45	GO:0050433	regulation of catecholamine secretion	3/30	52/18862	7.612536967002114e-5	0.00541959328688134	0.00330910378892326	CXCL12/SYT3/SYT1	3
LumA.comp45	LumA	comp45	GO:0050432	catecholamine secretion	3/30	53/18862	8.06063743455668e-5	0.00541959328688134	0.00330910378892326	CXCL12/SYT3/SYT1	3
LumA.comp45	LumA	comp45	GO:0032341	aldosterone metabolic process	2/30	10/18862	1.0917919347790432e-4	0.00656799042869708	0.00401029392109975	BMP6/CACNA1H	2
LumA.comp45	LumA	comp45	GO:0032342	aldosterone biosynthetic process	2/30	10/18862	1.0917919347790432e-4	0.00656799042869708	0.00401029392109975	BMP6/CACNA1H	2
LumA.comp45	LumA	comp45	GO:0048639	positive regulation of developmental growth	4/30	170/18862	1.4535695441339388e-4	0.00798758053101349	0.004877069477425	CXCL12/SYT3/ZP3/SYT1	4
LumA.comp45	LumA	comp45	GO:0046322	negative regulation of fatty acid oxidation	2/30	12/18862	1.5981289142781333e-4	0.00798758053101349	0.004877069477425	SOX9/PLIN5	2
LumA.comp45	LumA	comp45	GO:2000344	positive regulation of acrosome reaction	2/30	12/18862	1.5981289142781333e-4	0.00798758053101349	0.004877069477425	ZP3/CACNA1H	2
LumA.comp45	LumA	comp45	GO:0051937	catecholamine transport	3/30	68/18862	1.6969184946012287e-4	0.00798758053101349	0.004877069477425	CXCL12/SYT3/SYT1	3
LumA.comp45	LumA	comp45	GO:0006705	mineralocorticoid biosynthetic process	2/30	13/18862	1.8868300466961e-4	0.00798758053101349	0.004877069477425	BMP6/CACNA1H	2
LumA.comp45	LumA	comp45	GO:0008212	mineralocorticoid metabolic process	2/30	13/18862	1.8868300466961e-4	0.00798758053101349	0.004877069477425	BMP6/CACNA1H	2
LumA.comp45	LumA	comp45	GO:0033605	positive regulation of catecholamine secretion	2/30	13/18862	1.8868300466961e-4	0.00798758053101349	0.004877069477425	CXCL12/SYT1	2
LumA.comp45	LumA	comp45	GO:0034309	primary alcohol biosynthetic process	2/30	13/18862	1.8868300466961e-4	0.00798758053101349	0.004877069477425	BMP6/CACNA1H	2
LumA.comp45	LumA	comp45	GO:0010565	regulation of cellular ketone metabolic process	4/30	185/18862	2.0109506109375276e-4	0.00820898767250569	0.00501225659793827	ERLIN2/SOX9/PLIN5/BMP6	4
LumA.comp45	LumA	comp45	GO:0071248	cellular response to metal ion	4/30	189/18862	2.182466843244728e-4	0.00860192966147836	0.00525217973528586	SYT3/BMP6/CACNA1H/SYT1	4
LumA.comp45	LumA	comp45	GO:0001654	eye development	5/30	359/18862	2.339505950379578e-4	0.00867503566477032	0.00529681691370145	SOX9/PITX3/BMP6/MYOM2/OBSL1	5
LumA.comp45	LumA	comp45	GO:0150063	visual system development	5/30	363/18862	2.462583832666055e-4	0.00867503566477032	0.00529681691370145	SOX9/PITX3/BMP6/MYOM2/OBSL1	5
LumA.comp45	LumA	comp45	GO:0046184	aldehyde biosynthetic process	2/30	15/18862	2.534943030728003e-4	0.00867503566477032	0.00529681691370145	BMP6/CACNA1H	2
LumA.comp45	LumA	comp45	GO:0060046	regulation of acrosome reaction	2/30	15/18862	2.534943030728003e-4	0.00867503566477032	0.00529681691370145	ZP3/CACNA1H	2
LumA.comp45	LumA	comp45	GO:0015844	monoamine transport	3/30	79/18862	2.646209778435677e-4	0.00867503566477032	0.00529681691370145	CXCL12/SYT3/SYT1	3
LumA.comp45	LumA	comp45	GO:0048880	sensory system development	5/30	369/18862	2.6563976226330827e-4	0.00867503566477032	0.00529681691370145	SOX9/PITX3/BMP6/MYOM2/OBSL1	5
LumA.comp45	LumA	comp45	GO:2000243	positive regulation of reproductive process	3/30	80/18862	2.7463635741909376e-4	0.00871970434805622	0.00532409078856313	SOX9/ZP3/CACNA1H	3
LumA.comp45	LumA	comp45	GO:0032332	positive regulation of chondrocyte differentiation	2/30	17/18862	3.276866000302762e-4	0.00987774932108747	0.00603117170868996	SOX9/BMP6	2
LumA.comp45	LumA	comp45	GO:0045921	positive regulation of exocytosis	3/30	85/18862	3.2839411566170095e-4	0.00987774932108747	0.00603117170868996	ZP3/CACNA1H/SYT1	3
LumA.comp45	LumA	comp45	GO:0051952	regulation of amine transport	3/30	86/18862	3.3989933295574295e-4	0.00996166506585677	0.00608240911605013	CXCL12/SYT3/SYT1	3
LumA.comp48	LumA	comp48	GO:0007156	homophilic cell adhesion via plasma membrane adhesion molecules	13/68	167/18862	2.6357870523096587e-14	2.0166000410295104e-11	1.835603393563602e-11	PCDHA7/PCDHA10/PCDHA9/PCDHA6/PCDHA1/PCDHA5/PCDHA2/PCDHA3/PCDHA4/PCDHA8/PCDHA11/PCDHA13/PCDHA12	13
LumA.comp48	LumA	comp48	GO:0098742	cell-cell adhesion via plasma-membrane adhesion molecules	15/68	273/18862	3.8968116734869765e-14	2.0166000410295104e-11	1.835603393563602e-11	SLITRK2/PCDHA7/PCDHA10/PCDHA9/PCDHA6/PCDHA1/PCDHA5/PCDHA2/PCDHA3/PCDHA4/PCDHA8/PCDHA11/PCDHA13/PCDHA12/FGFRL1	15
LumA.comp49	LumA	comp49	GO:0007156	homophilic cell adhesion via plasma membrane adhesion molecules	12/78	167/18862	4.08069041241971e-12	5.264090632021425e-9	5.0772379657685245e-9	PCDHGA7/PCDHGA3/PCDHGB2/PCDHGA2/PCDHGB3/PCDHGA1/PCDHGA6/PCDHGA4/PCDHGA5/PCDHGB1/IGSF11/CDH12	12
LumA.comp49	LumA	comp49	GO:0098742	cell-cell adhesion via plasma-membrane adhesion molecules	12/78	273/18862	1.2341848818163224e-9	7.960492487715279e-7	7.677929106878385e-7	PCDHGA7/PCDHGA3/PCDHGB2/PCDHGA2/PCDHGB3/PCDHGA1/PCDHGA6/PCDHGA4/PCDHGA5/PCDHGB1/IGSF11/CDH12	12
LumA.comp5	LumA	comp5	GO:0007156	homophilic cell adhesion via plasma membrane adhesion molecules	15/101	167/18862	1.3117452701887234e-14	2.5775794559208415e-11	2.276913632148637e-11	PCDHA9/PCDHA5/PCDHA10/PCDHAC1/PCDHA4/PCDHA6/PCDHA1/PCDHA7/PCDHA3/PCDHA2/PCDHA12/PCDHA8/PCDHA11/PCDHA13/SDK1	15
LumA.comp5	LumA	comp5	GO:0098742	cell-cell adhesion via plasma-membrane adhesion molecules	16/101	273/18862	1.271530304056671e-12	1.249278523735679e-9	1.1035544586260263e-9	PCDHA9/PCDHA5/PCDHA10/PCDHAC1/PCDHA4/PCDHA6/PCDHA1/PCDHA7/PCDHA3/PCDHA2/PCDHA12/PCDHA8/PCDHA11/PCDHA13/CLDN10/SDK1	16
LumA.comp5	LumA	comp5	GO:0021872	forebrain generation of neurons	5/101	56/18862	1.225482996535025e-5	0.00802691362730441	0.00709060161854826	LEF1/LHX8/PROX1/FGFR2/ZMIZ1	5
LumA.comp50	LumA	comp50	GO:0007156	homophilic cell adhesion via plasma membrane adhesion molecules	15/67	167/18862	1.9739753927184368e-17	2.2108524398446497e-14	2.131893424135912e-14	SDK2/FAT4/PCDHA1/PCDHA6/PCDHA11/PCDHA3/PCDHA8/PCDHA7/PCDHA9/PCDHA13/PCDHA12/PCDHA4/PCDHA10/PCDHA5/PCDHA2	15
LumA.comp50	LumA	comp50	GO:0098742	cell-cell adhesion via plasma-membrane adhesion molecules	15/67	273/18862	3.0766995497633814e-14	1.7229517478674936e-11	1.6614177568722258e-11	SDK2/FAT4/PCDHA1/PCDHA6/PCDHA11/PCDHA3/PCDHA8/PCDHA7/PCDHA9/PCDHA13/PCDHA12/PCDHA4/PCDHA10/PCDHA5/PCDHA2	15
LumA.comp54	LumA	comp54	GO:0048663	neuron fate commitment	5/72	59/18862	3.001901124055607e-6	0.00382265439183259	0.00348696860793442	OLIG2/DMRTA2/BCL11B/HOXC10/ISL1	5
LumA.comp54	LumA	comp54	GO:0021953	central nervous system neuron differentiation	7/72	178/18862	5.204430758111084e-6	0.00382265439183259	0.00348696860793442	OLIG2/SMO/BCL11B/HOXC10/ISL1/MAPT/NPY	7
LumA.comp56	LumA	comp56	GO:0048562	embryonic organ morphogenesis	8/54	277/18862	1.1334712216808742e-6	0.00133409562791838	0.0010738148415924	OTX1/RNF207/NTN1/HOXB2/GBX2/TWIST1/NEUROG1/EFEMP1	8
LumA.comp56	LumA	comp56	GO:0090596	sensory organ morphogenesis	7/54	244/18862	5.869059660248256e-6	0.00345394161005609	0.00278008089169654	OTX1/NTN1/GBX2/PAX6/TWIST1/NEUROG1/EFEMP1	7
LumA.comp56	LumA	comp56	GO:0097094	craniofacial suture morphogenesis	3/54	17/18862	1.4660573595360386e-5	0.00456259868940344	0.00367244003082153	FOXN3/TWIST1/NEUROG1	3
LumA.comp56	LumA	comp56	GO:0042471	ear morphogenesis	5/54	110/18862	1.550585790791315e-5	0.00456259868940344	0.00367244003082153	OTX1/NTN1/GBX2/TWIST1/NEUROG1	5
LumA.comp56	LumA	comp56	GO:0048568	embryonic organ development	8/54	412/18862	2.090647405569325e-5	0.00462555862595021	0.00372311654371523	OTX1/RNF207/NTN1/HOXB2/GBX2/TWIST1/NEUROG1/EFEMP1	8
LumA.comp56	LumA	comp56	GO:0043583	ear development	6/54	202/18862	2.3579738110196484e-5	0.00462555862595021	0.00372311654371523	OTX1/NTN1/TCF15/GBX2/TWIST1/NEUROG1	6
LumA.comp57	LumA	comp57	GO:0007156	homophilic cell adhesion via plasma membrane adhesion molecules	22/74	167/18862	4.064005969966478e-28	4.8036550565003765e-25	4.590187795551612e-25	PCDHGA6/PCDHGB4/PCDHGB6/PCDHGA10/PCDHGA1/PCDHGA3/PCDHGA2/PCDHGB2/PCDHGA7/PCDHGB5/PCDHGB1/PCDHGA9/PCDHGA8/PCDHGB3/PCDHGA5/PCDHGA4/PCDHA4/PCDHA2/PCDHA6/PCDHA1/PCDHA3/PCDHA5	22
LumA.comp57	LumA	comp57	GO:0098742	cell-cell adhesion via plasma-membrane adhesion molecules	22/74	273/18862	2.708611123059783e-23	1.6007891737283318e-20	1.5296524921279723e-20	PCDHGA6/PCDHGB4/PCDHGB6/PCDHGA10/PCDHGA1/PCDHGA3/PCDHGA2/PCDHGB2/PCDHGA7/PCDHGB5/PCDHGB1/PCDHGA9/PCDHGA8/PCDHGB3/PCDHGA5/PCDHGA4/PCDHA4/PCDHA2/PCDHA6/PCDHA1/PCDHA3/PCDHA5	22
LumA.comp59	LumA	comp59	GO:0030900	forebrain development	10/57	357/18862	1.0192107600895557e-7	1.6592751174257967e-4	1.2477285410359508e-4	KCNC2/WNT1/LEF1/BCL11B/RELN/TMEM108/SSTR1/BMP4/POU4F1/PROX1	10
LumA.comp59	LumA	comp59	GO:0048663	neuron fate commitment	5/57	59/18862	9.310797505410212e-7	7.578989169403911e-4	5.699188157258987e-4	TLX3/WNT1/BCL11B/BMP4/POU4F1	5
LumA.comp59	LumA	comp59	GO:0007517	muscle organ development	8/57	317/18862	4.706163494695273e-6	0.00255387805645463	0.00192044496292301	FOXL2/LEF1/MYOM2/WT1/BMP4/POU4F1/PROX1/MYH14	8
LumA.comp59	LumA	comp59	GO:0021542	dentate gyrus development	3/57	14/18862	9.301817070792474e-6	0.00276535129710402	0.00207946693297037	LEF1/TMEM108/PROX1	3
LumA.comp59	LumA	comp59	GO:0014706	striated muscle tissue development	8/57	351/18862	9.91035095542694e-6	0.00276535129710402	0.00207946693297037	FOXL2/LEF1/MYOM2/WT1/BMP4/POU4F1/PROX1/MYH14	8
LumA.comp59	LumA	comp59	GO:0045165	cell fate commitment	7/57	251/18862	1.0191712397189264e-5	0.00276535129710402	0.00207946693297037	TLX3/WNT1/BCL11B/WT1/BMP4/POU4F1/PROX1	7
LumA.comp59	LumA	comp59	GO:0033151	V(D)J recombination	3/57	16/18862	1.4249161452317136e-5	0.00301216168009322	0.00226506144701178	LEF1/BCL11B/TCF7	3
LumA.comp59	LumA	comp59	GO:0060537	muscle tissue development	8/57	371/18862	1.4801777297755405e-5	0.00301216168009322	0.00226506144701178	FOXL2/LEF1/MYOM2/WT1/BMP4/POU4F1/PROX1/MYH14	8
LumA.comp59	LumA	comp59	GO:0042391	regulation of membrane potential	8/57	431/18862	4.316386767995213e-5	0.00780786406477356	0.00587129568558881	KCNC2/RELN/KCNK10/TMEM108/MAPT/TRPC5/MYH14/SCN3B	8
LumA.comp59	LumA	comp59	GO:0030902	hindbrain development	5/57	139/18862	6.223061508180094e-5	0.008745484629551	0.00657636016046025	WNT1/LEF1/SSTR1/POU4F1/PROX1	5
LumA.comp59	LumA	comp59	GO:0021536	diencephalon development	4/57	71/18862	6.262154094080476e-5	0.008745484629551	0.00657636016046025	KCNC2/WNT1/BMP4/POU4F1	4
LumA.comp59	LumA	comp59	GO:0021537	telencephalon development	6/57	231/18862	6.809826388698103e-5	0.008745484629551	0.00657636016046025	LEF1/BCL11B/RELN/TMEM108/BMP4/PROX1	6
LumA.comp59	LumA	comp59	GO:0021766	hippocampus development	4/57	73/18862	6.983495097307315e-5	0.008745484629551	0.00657636016046025	LEF1/RELN/TMEM108/PROX1	4
LumA.comp6	LumA	comp6	GO:0071805	potassium ion transmembrane transport	8/55	212/18862	1.7264688666599382e-7	2.1373759157922889e-4	1.7651708358548603e-4	DPP10/KCNK17/SLC24A4/HCN4/KCNJ12/KCNQ1/KCNK13/KCNG1	8
LumA.comp6	LumA	comp6	GO:0006813	potassium ion transport	8/55	232/18862	3.436295684553519e-7	2.1373759157922889e-4	1.7651708358548603e-4	DPP10/KCNK17/SLC24A4/HCN4/KCNJ12/KCNQ1/KCNK13/KCNG1	8
LumA.comp62	LumA	comp62	GO:0007156	homophilic cell adhesion via plasma membrane adhesion molecules	11/80	167/18862	1.1632748235795647e-10	1.820525098902019e-7	1.704503741497636e-7	SDK1/PCDHA7/PCDHA10/PCDHA9/PCDHA6/PCDHA1/PCDHA5/PCDHA2/PCDHA3/PCDHA4/PCDHA8	11
LumA.comp62	LumA	comp62	GO:0098742	cell-cell adhesion via plasma-membrane adhesion molecules	12/80	273/18862	1.668648736262466e-9	1.3057176361253798e-6	1.2225047583565016e-6	SDK1/PCDHA7/PCDHA10/PCDHA9/PCDHA6/PCDHA1/PCDHA5/PCDHA2/PCDHA3/PCDHA4/PCDHA8/SLITRK1	12
LumA.comp64	LumA	comp64	GO:0007156	homophilic cell adhesion via plasma membrane adhesion molecules	29/98	167/18862	8.623213998830215e-37	1.3823012040124833e-33	1.2807742055104668e-33	PCDHA7/PCDHA4/PCDHA1/PCDHA6/PCDHA5/PCDHA3/PCDHA2/PCDHA8/PCDHGA9/PCDHGA4/PCDHGB1/PCDHGA1/PCDHGB4/PCDHGB7/PCDHGB3/PCDHGA10/PCDHGB2/PCDHGA11/PCDHGA2/PCDHGB5/PCDHGA6/PCDHGA7/PCDHGB6/PCDHGA8/PCDHGA12/PCDHGA3/PCDHGC3/PCDHGA5/RET	29
LumA.comp64	LumA	comp64	GO:0098742	cell-cell adhesion via plasma-membrane adhesion molecules	30/98	273/18862	7.826558790526005e-32	6.272986870606593e-29	5.812249712332735e-29	PCDHA7/PCDHA4/PCDHA1/PCDHA6/PCDHA5/PCDHA3/PCDHA2/PCDHA8/NTNG2/PCDHGA9/PCDHGA4/PCDHGB1/PCDHGA1/PCDHGB4/PCDHGB7/PCDHGB3/PCDHGA10/PCDHGB2/PCDHGA11/PCDHGA2/PCDHGB5/PCDHGA6/PCDHGA7/PCDHGB6/PCDHGA8/PCDHGA12/PCDHGA3/PCDHGC3/PCDHGA5/RET	30
LumA.comp64	LumA	comp64	GO:0021510	spinal cord development	6/98	99/18862	1.2791503658473377e-5	0.00527677561858277	0.00488920799673001	LHX5/PHOX2A/DBX1/SOX11/FOXB1/WNT1	6
LumA.comp64	LumA	comp64	GO:0007389	pattern specification process	11/98	426/18862	1.3167250451859702e-5	0.00527677561858277	0.00488920799673001	DBX1/MEOX2/FOXF1/APC2/FOXD1/HOXA7/BCOR/TBR1/HAND1/FOXB1/WNT1	11
LumA.comp67	LumA	comp67	GO:0007156	homophilic cell adhesion via plasma membrane adhesion molecules	18/82	167/18862	1.575304726481609e-20	1.8620101867012618e-17	1.77429058666876e-17	PCDHGA6/PCDHGB4/PCDHGB6/PCDHGA10/PCDHGA1/PCDHGA3/PCDHGA2/PCDHGB2/PCDHGA7/PCDHGB5/PCDHGB1/PCDHGA9/PCDHGA8/PCDHGB3/PCDHGA5/PCDHGA4/FAT4/CDH18	18
LumA.comp67	LumA	comp67	GO:0098742	cell-cell adhesion via plasma-membrane adhesion molecules	18/82	273/18862	1.1313262534860648e-16	6.686138158102644e-14	6.371153111737312e-14	PCDHGA6/PCDHGB4/PCDHGB6/PCDHGA10/PCDHGA1/PCDHGA3/PCDHGA2/PCDHGB2/PCDHGA7/PCDHGB5/PCDHGB1/PCDHGA9/PCDHGA8/PCDHGB3/PCDHGA5/PCDHGA4/FAT4/CDH18	18
LumA.comp68	LumA	comp68	GO:0007156	homophilic cell adhesion via plasma membrane adhesion molecules	20/84	167/18862	1.8019187737017994e-23	2.4722325575188692e-20	2.420261426572101e-20	PCDHGA6/PCDHGA2/PCDHGA9/PCDHGA7/PCDHGA1/PCDHGB3/PCDHGA4/PCDHGA8/PCDHGA10/PCDHGB7/PCDHGB6/PCDHGB4/PCDHGA5/PCDHGB1/PCDHGA11/PCDHGB2/PCDHGA12/PCDHGB5/PCDHGA3/SDK1	20
LumA.comp68	LumA	comp68	GO:0098742	cell-cell adhesion via plasma-membrane adhesion molecules	20/84	273/18862	3.7934087298052316e-19	2.6022783886463893e-16	2.547573441700777e-16	PCDHGA6/PCDHGA2/PCDHGA9/PCDHGA7/PCDHGA1/PCDHGB3/PCDHGA4/PCDHGA8/PCDHGA10/PCDHGB7/PCDHGB6/PCDHGB4/PCDHGA5/PCDHGB1/PCDHGA11/PCDHGB2/PCDHGA12/PCDHGB5/PCDHGA3/SDK1	20
LumA.comp69	LumA	comp69	GO:0007156	homophilic cell adhesion via plasma membrane adhesion molecules	14/75	167/18862	3.6789935474422964e-15	5.684045030798348e-12	5.042157472389337e-12	PCDHA5/PCDHA4/PCDHA10/PCDHA11/PCDHA7/PCDHA2/PCDHA12/PCDHA3/PCDHA6/PCDHA8/PCDHA1/PCDHA9/DSCAM/ROBO2	14
LumA.comp69	LumA	comp69	GO:0098742	cell-cell adhesion via plasma-membrane adhesion molecules	14/75	273/18862	3.2342140818191834e-12	2.498430378205319e-9	2.21628775501504e-9	PCDHA5/PCDHA4/PCDHA10/PCDHA11/PCDHA7/PCDHA2/PCDHA12/PCDHA3/PCDHA6/PCDHA8/PCDHA1/PCDHA9/DSCAM/ROBO2	14
LumA.comp7	LumA	comp7	GO:0048562	embryonic organ morphogenesis	9/74	277/18862	1.3391838593990711e-6	0.00214805091047611	0.00186639939983617	TCF21/MESP1/COL2A1/FOXC2/PAX5/CHST11/SOX18/COL11A1/EFEMP1	9
LumA.comp70	LumA	comp70	GO:0007156	homophilic cell adhesion via plasma membrane adhesion molecules	17/85	167/18862	1.0462089482327722e-18	1.7482151524969622e-15	1.6320859592431246e-15	PCDH8/DSCAM/PCDHA7/PCDHA10/PCDHA9/PCDHA6/PCDHA1/PCDHA5/PCDHA2/PCDHA3/PCDHA4/PCDHA8/PCDHA13/PCDHAC2/PCDHA11/PCDHA12/PCDHAC1	17
LumA.comp70	LumA	comp70	GO:0098742	cell-cell adhesion via plasma-membrane adhesion molecules	19/85	273/18862	1.0855945474758851e-17	9.070142444161021e-15	8.467637470311903e-15	NTNG2/PCDH8/DSCAM/PCDHA7/PCDHA10/PCDHA9/PCDHA6/PCDHA1/PCDHA5/PCDHA2/PCDHA3/PCDHA4/PCDHA8/PCDHA13/PCDHAC2/PCDHA11/PCDHA12/PCDHAC1/ITGA5	19
LumA.comp72	LumA	comp72	GO:0007156	homophilic cell adhesion via plasma membrane adhesion molecules	20/92	167/18862	1.3199797616143551e-22	1.9931694400376762e-19	1.8618661900665638e-19	PCDHGA6/PCDHGA2/PCDHGA9/PCDHGA7/PCDHGA1/PCDHGB3/PCDHGA4/PCDHGA8/PCDHGA10/PCDHGB7/PCDHGB6/PCDHGB4/PCDHGA5/PCDHGB1/PCDHGA11/PCDHGB2/PCDHGA12/PCDHGB5/PCDHGA3/CELSR3	20
LumA.comp72	LumA	comp72	GO:0098742	cell-cell adhesion via plasma-membrane adhesion molecules	20/92	273/18862	2.6610574212182094e-18	2.0090983530197486e-15	1.8767457602275792e-15	PCDHGA6/PCDHGA2/PCDHGA9/PCDHGA7/PCDHGA1/PCDHGB3/PCDHGA4/PCDHGA8/PCDHGA10/PCDHGB7/PCDHGB6/PCDHGB4/PCDHGA5/PCDHGB1/PCDHGA11/PCDHGB2/PCDHGA12/PCDHGB5/PCDHGA3/CELSR3	20
LumA.comp73	LumA	comp73	GO:0060078	regulation of postsynaptic membrane potential	6/52	136/18862	1.9500534526622513e-6	0.00296213119459395	0.00221074480896552	GABRB2/GRIA1/GABRA5/CHRNA7/GRIN2D/NRXN1	6
LumA.comp73	LumA	comp73	GO:0001708	cell fate specification	5/52	88/18862	4.309116201994541e-6	0.00327277375541485	0.00244258849976216	SOX2/TBX18/OLIG2/EOMES/IHH	5
LumA.comp73	LumA	comp73	GO:0050890	cognition	7/52	276/18862	1.0143860370391282e-5	0.00513617463420811	0.00383331144523207	SYT11/GRIA1/GABRA5/INS/CHRNA7/BDNF/NRXN1	7
LumA.comp73	LumA	comp73	GO:0042391	regulation of membrane potential	8/52	431/18862	2.1717529947418474e-5	0.00824723199753216	0.00615520519825518	GABRB2/TBX18/GRIA1/GABRA5/CHRNA7/SLC8A1/GRIN2D/NRXN1	8
LumA.comp75	LumA	comp75	GO:0007156	homophilic cell adhesion via plasma membrane adhesion molecules	15/88	167/18862	1.5442740441755636e-15	2.4461300859740927e-12	2.2757722756271465e-12	PCDHGA6/PCDHGB4/PCDHGA9/PCDHGA4/PCDHGA7/PCDHGB2/PCDHGA1/PCDHGA3/PCDHGB6/PCDHGB1/PCDHGA5/PCDHGB5/PCDHGB3/PCDHGA2/PCDHGA8	15
LumA.comp75	LumA	comp75	GO:0098742	cell-cell adhesion via plasma-membrane adhesion molecules	15/88	273/18862	2.152747378269486e-12	1.704975923589433e-9	1.5862349103038319e-9	PCDHGA6/PCDHGB4/PCDHGA9/PCDHGA4/PCDHGA7/PCDHGB2/PCDHGA1/PCDHGA3/PCDHGB6/PCDHGB1/PCDHGA5/PCDHGB5/PCDHGB3/PCDHGA2/PCDHGA8	15
LumA.comp76	LumA	comp76	GO:1903522	regulation of blood circulation	9/64	290/18862	5.570492717051965e-7	6.161256670071665e-4	4.782215328858772e-4	TBX2/CACNA2D4/CACNG6/CAMK2D/CHGA/OXTR/ADRA1A/DOCK5/TRPC1	9
LumA.comp76	LumA	comp76	GO:1901890	positive regulation of cell junction assembly	6/64	96/18862	8.770472128215893e-7	6.161256670071665e-4	4.782215328858772e-4	EPHB1/SLITRK3/LRTM2/CLDN5/SLITRK5/OXTR	6
LumA.comp76	LumA	comp76	GO:0051965	positive regulation of synapse assembly	5/64	58/18862	1.530047637059706e-6	7.165723100229622e-4	5.561857375417037e-4	EPHB1/SLITRK3/LRTM2/SLITRK5/OXTR	5
LumA.comp76	LumA	comp76	GO:0051963	regulation of synapse assembly	5/64	95/18862	1.7569620959136237e-5	0.00443477133401039	0.00344216003149261	EPHB1/SLITRK3/LRTM2/SLITRK5/OXTR	5
LumA.comp76	LumA	comp76	GO:0050919	negative chemotaxis	4/64	46/18862	1.767187742021219e-5	0.00443477133401039	0.00344216003149261	LRTM2/SLIT3/SEMA6C/SEMA5B	4
LumA.comp76	LumA	comp76	GO:0008016	regulation of heart contraction	7/64	245/18862	1.8938525269795295e-5	0.00443477133401039	0.00344216003149261	TBX2/CACNA2D4/CACNG6/CAMK2D/CHGA/ADRA1A/TRPC1	7
LumA.comp76	LumA	comp76	GO:0006939	smooth muscle contraction	5/64	100/18862	2.2534627986384937e-5	0.0045230217601244	0.00351065783366839	TBX2/OXTR/ADRA1A/DOCK5/COMP	5
LumA.comp76	LumA	comp76	GO:0060047	heart contraction	7/64	279/18862	4.34409952735512e-5	0.00762558326239149	0.00591878948105456	TBX2/CACNA2D4/CACNG6/CAMK2D/CHGA/ADRA1A/TRPC1	7
LumA.comp76	LumA	comp76	GO:1901888	regulation of cell junction assembly	6/64	195/18862	5.149232601184567e-5	0.00762558326239149	0.00591878948105456	EPHB1/SLITRK3/LRTM2/CLDN5/SLITRK5/OXTR	6
LumA.comp76	LumA	comp76	GO:0003015	heart process	7/64	289/18862	5.4274613967199214e-5	0.00762558326239149	0.00591878948105456	TBX2/CACNA2D4/CACNG6/CAMK2D/CHGA/ADRA1A/TRPC1	7
LumA.comp77	LumA	comp77	GO:0007156	homophilic cell adhesion via plasma membrane adhesion molecules	14/83	167/18862	1.6329445884245463e-14	2.921337868691514e-11	2.568020226427655e-11	PCDHA5/PCDHA4/PCDHA10/PCDHA11/PCDHA7/PCDHA2/PCDHA12/PCDHA3/PCDHA6/PCDHA8/PCDHA1/PCDHA9/PCDHA13/PCDHAC1	14
LumA.comp77	LumA	comp77	GO:0098742	cell-cell adhesion via plasma-membrane adhesion molecules	15/83	273/18862	8.804319030758832e-13	7.875463373013774e-10	6.922975069449312e-10	MDGA1/PCDHA5/PCDHA4/PCDHA10/PCDHA11/PCDHA7/PCDHA2/PCDHA12/PCDHA3/PCDHA6/PCDHA8/PCDHA1/PCDHA9/PCDHA13/PCDHAC1	15
LumA.comp78	LumA	comp78	GO:0007156	homophilic cell adhesion via plasma membrane adhesion molecules	15/63	167/18862	7.18731146893481e-18	8.538526025094555e-15	7.663943703190489e-15	PCDHA6/PCDHA5/PCDHA2/PCDHA4/PCDHA1/PCDHA3/PCDHA7/PCDHA10/PCDHAC2/PCDHA8/PCDHAC1/PCDHA12/PCDHA11/PCDHA9/PCDHA13	15
LumA.comp78	LumA	comp78	GO:0098742	cell-cell adhesion via plasma-membrane adhesion molecules	15/63	273/18862	1.1443207442872338e-14	6.797265221066169e-12	6.101036389278779e-12	PCDHA6/PCDHA5/PCDHA2/PCDHA4/PCDHA1/PCDHA3/PCDHA7/PCDHA10/PCDHAC2/PCDHA8/PCDHAC1/PCDHA12/PCDHA11/PCDHA9/PCDHA13	15
LumA.comp8	LumA	comp8	GO:0007156	homophilic cell adhesion via plasma membrane adhesion molecules	20/84	167/18862	1.8019187737017994e-23	3.292105599553188e-20	2.9361792228319855e-20	PCDHGA12/PCDHGA4/PCDHGB7/PCDHGA2/PCDHGC3/PCDHGA3/PCDHGA7/PCDHGA1/PCDHGA6/PCDHGA10/PCDHGB5/PCDHGA11/PCDHGB4/PCDHGB2/PCDHGB1/PCDHGA9/PCDHGA5/PCDHGB3/PCDHGA8/PCDHGB6	20
LumA.comp8	LumA	comp8	GO:0098742	cell-cell adhesion via plasma-membrane adhesion molecules	21/84	273/18862	1.5744510099011208e-20	1.438260997544674e-17	1.2827632438562814e-17	MYADM/PCDHGA12/PCDHGA4/PCDHGB7/PCDHGA2/PCDHGC3/PCDHGA3/PCDHGA7/PCDHGA1/PCDHGA6/PCDHGA10/PCDHGB5/PCDHGA11/PCDHGB4/PCDHGB2/PCDHGB1/PCDHGA9/PCDHGA5/PCDHGB3/PCDHGA8/PCDHGB6	21
LumA.comp80	LumA	comp80	GO:0007156	homophilic cell adhesion via plasma membrane adhesion molecules	23/67	167/18862	4.834793126197329e-31	4.317470261694215e-28	4.1222972970735125e-28	PCDHB4/PCDHGA9/PCDHGA3/PCDHGA11/PCDHGA1/PCDHGB3/PCDHGA10/PCDHGA2/PCDHGA4/PCDHGB5/PCDHGA8/PCDHGB2/PCDHGB1/PCDHGA5/PCDHGA7/PCDHGB7/PCDHGB6/PCDHGA6/PCDHGB4/PCDHGA12/PCDHGC3/PCDHGC4/CELSR2	23
LumA.comp80	LumA	comp80	GO:0098742	cell-cell adhesion via plasma-membrane adhesion molecules	24/67	273/18862	1.4367435743263891e-27	6.415060059367328e-25	6.125064711601975e-25	PCDHB4/CRB2/PCDHGA9/PCDHGA3/PCDHGA11/PCDHGA1/PCDHGB3/PCDHGA10/PCDHGA2/PCDHGA4/PCDHGB5/PCDHGA8/PCDHGB2/PCDHGB1/PCDHGA5/PCDHGA7/PCDHGB7/PCDHGB6/PCDHGA6/PCDHGB4/PCDHGA12/PCDHGC3/PCDHGC4/CELSR2	24
LumA.comp81	LumA	comp81	GO:0072207	metanephric epithelium development	5/72	25/18862	3.523156951558538e-8	6.570687714656674e-5	5.39970160154656e-5	PAX2/SOX8/SOX9/WT1/POU3F3	5
LumA.comp81	LumA	comp81	GO:0072234	metanephric nephron tubule development	4/72	19/18862	7.242686099222758e-7	6.31814864670358e-4	5.19216843775951e-4	PAX2/SOX8/SOX9/POU3F3	4
LumA.comp81	LumA	comp81	GO:0072170	metanephric tubule development	4/72	21/18862	1.1119206550533715e-6	6.31814864670358e-4	5.19216843775951e-4	PAX2/SOX8/SOX9/POU3F3	4
LumA.comp81	LumA	comp81	GO:0072243	metanephric nephron epithelium development	4/72	22/18862	1.3550989054592129e-6	6.31814864670358e-4	5.19216843775951e-4	PAX2/SOX8/SOX9/POU3F3	4
LumA.comp81	LumA	comp81	GO:0072273	metanephric nephron morphogenesis	4/72	25/18862	2.3232119960312262e-6	8.665580745196474e-4	7.121256139413612e-4	PAX2/SOX8/SOX9/WT1	4
LumA.comp81	LumA	comp81	GO:0007156	homophilic cell adhesion via plasma membrane adhesion molecules	7/72	167/18862	3.4151477961098037e-6	0.00106154177329079	8.723605598483991e-4	PCDHA4/PCDHA2/PCDHA6/PCDHA1/PCDHA3/PCDHA5/PCDHB2	7
LumA.comp81	LumA	comp81	GO:0090183	regulation of kidney development	4/72	30/18862	4.960965190659896e-6	0.00130095513385193	0.00106910719621188	PAX2/SOX8/SOX9/WT1	4
LumA.comp81	LumA	comp81	GO:0003338	metanephros morphogenesis	4/72	31/18862	5.679525027109065e-6	0.00130095513385193	0.00106910719621188	PAX2/SOX8/SOX9/WT1	4
LumA.comp81	LumA	comp81	GO:0072173	metanephric tubule morphogenesis	3/72	10/18862	6.278067670062942e-6	0.00130095513385193	0.00106910719621188	PAX2/SOX8/SOX9	3
LumA.comp81	LumA	comp81	GO:0098742	cell-cell adhesion via plasma-membrane adhesion molecules	8/72	273/18862	9.336992322641418e-6	0.00174134906817262	0.00143101692860693	PCDHA4/PCDHA2/PCDHA6/PCDHA1/PCDHA3/PCDHA5/PCDHB2/GATA5	8
LumA.comp81	LumA	comp81	GO:0072210	metanephric nephron development	4/72	39/18862	1.4508159304026834e-5	0.00237552562344889	0.00195217457753158	PAX2/SOX8/SOX9/WT1	4
LumA.comp81	LumA	comp81	GO:0001656	metanephros development	5/72	82/18862	1.5284883368035758e-5	0.00237552562344889	0.00195217457753158	PAX2/SOX8/SOX9/WT1/POU3F3	5
LumA.comp81	LumA	comp81	GO:0072080	nephron tubule development	5/72	88/18862	2.156002399627084e-5	0.0030930342117727	0.00254181335534982	PAX2/SOX8/SOX9/WT1/POU3F3	5
LumA.comp81	LumA	comp81	GO:0061326	renal tubule development	5/72	90/18862	2.4044571003046213e-5	0.00320308035147722	0.00263224777296505	PAX2/SOX8/SOX9/WT1/POU3F3	5
LumA.comp81	LumA	comp81	GO:0072079	nephron tubule formation	3/72	17/18862	3.489891908742963e-5	0.00406790525612851	0.00334294909153273	PAX2/SOX8/SOX9	3
LumA.comp81	LumA	comp81	GO:0090190	positive regulation of branching involved in ureteric bud morphogenesis	3/72	17/18862	3.489891908742963e-5	0.00406790525612851	0.00334294909153273	PAX2/SOX8/SOX9	3
LumA.comp81	LumA	comp81	GO:0072077	renal vesicle morphogenesis	3/72	18/18862	4.176401421565328e-5	0.00432721591734407	0.00355604705836205	PAX2/SOX8/SOX9	3
LumA.comp81	LumA	comp81	GO:0072189	ureter development	3/72	18/18862	4.176401421565328e-5	0.00432721591734407	0.00355604705836205	PAX2/SOX8/SOX9	3
LumA.comp81	LumA	comp81	GO:0001658	branching involved in ureteric bud morphogenesis	4/72	52/18862	4.599830460777038e-5	0.00439242726446178	0.00360963685455417	PAX2/SOX8/SOX9/WT1	4
LumA.comp81	LumA	comp81	GO:0045165	cell fate commitment	7/72	251/18862	4.793817982590768e-5	0.00439242726446178	0.00360963685455417	PAX2/SOX8/POU4F1/LHX3/SOX9/WT1/GATA5	7
LumA.comp81	LumA	comp81	GO:0072087	renal vesicle development	3/72	19/18862	4.945896651672783e-5	0.00439242726446178	0.00360963685455417	PAX2/SOX8/SOX9	3
LumA.comp81	LumA	comp81	GO:0072009	nephron epithelium development	5/72	106/18862	5.288425635136892e-5	0.00448314264069559	0.0036841855142389	PAX2/SOX8/SOX9/WT1/POU3F3	5
LumA.comp81	LumA	comp81	GO:0090189	regulation of branching involved in ureteric bud morphogenesis	3/72	20/18862	5.802771464134609e-5	0.00470529077417871	0.00386674382232493	PAX2/SOX8/SOX9	3
LumA.comp81	LumA	comp81	GO:0060675	ureteric bud morphogenesis	4/72	58/18862	7.085296625661218e-5	0.00550586591952423	0.00452464556445733	PAX2/SOX8/SOX9/WT1	4
LumA.comp81	LumA	comp81	GO:0072171	mesonephric tubule morphogenesis	4/72	59/18862	7.578758917534348e-5	0.00552062036663506	0.00453677056798118	PAX2/SOX8/SOX9/WT1	4
LumA.comp81	LumA	comp81	GO:0001763	morphogenesis of a branching structure	6/72	186/18862	7.723763885172859e-5	0.00552062036663506	0.00453677056798118	PAX2/SOX8/LAMA1/SOX9/WT1/DRD2	6
LumA.comp81	LumA	comp81	GO:0048880	sensory system development	8/72	369/18862	7.992319029444871e-5	0.00552062036663506	0.00453677056798118	PAX2/SOX8/POU4F1/LAMA1/SOX9/MYH15/WT1/DRD2	8
LumA.comp81	LumA	comp81	GO:0072078	nephron tubule morphogenesis	4/72	67/18862	1.247317024090348e-4	0.00830802232117321	0.00682741950028401	PAX2/SOX8/SOX9/WT1	4
LumA.comp81	LumA	comp81	GO:0030073	insulin secretion	6/72	207/18862	1.389632844141357e-4	0.00832908395022872	0.00684472765995937	NOS2/MAFA/CPLX1/SREBF1/KCNC2/DRD2	6
LumA.comp81	LumA	comp81	GO:0072088	nephron epithelium morphogenesis	4/72	69/18862	1.3987656282700369e-4	0.00832908395022872	0.00684472765995937	PAX2/SOX8/SOX9/WT1	4
LumA.comp81	LumA	comp81	GO:0072073	kidney epithelium development	5/72	131/18862	1.442584024536946e-4	0.00832908395022872	0.00684472765995937	PAX2/SOX8/SOX9/WT1/POU3F3	5
LumA.comp81	LumA	comp81	GO:0007263	nitric oxide mediated signal transduction	3/72	27/18862	1.4605848137278112e-4	0.00832908395022872	0.00684472765995937	NOS2/MAFA/KCNC2	3
LumA.comp81	LumA	comp81	GO:0021536	diencephalon development	4/72	71/18862	1.563098864654183e-4	0.00832908395022872	0.00684472765995937	POU4F1/LHX3/KCNC2/DRD2	4
LumA.comp81	LumA	comp81	GO:0061333	renal tubule morphogenesis	4/72	71/18862	1.563098864654183e-4	0.00832908395022872	0.00684472765995937	PAX2/SOX8/SOX9/WT1	4
LumA.comp81	LumA	comp81	GO:0072028	nephron morphogenesis	4/72	71/18862	1.563098864654183e-4	0.00832908395022872	0.00684472765995937	PAX2/SOX8/SOX9/WT1	4
LumA.comp81	LumA	comp81	GO:0043010	camera-type eye development	7/72	310/18862	1.7874566596924238e-4	0.00926001852868436	0.00760975700734552	PAX2/SOX8/LAMA1/SOX9/MYH15/WT1/DRD2	7
LumA.comp81	LumA	comp81	GO:0072006	nephron development	5/72	138/18862	1.8405033180230712e-4	0.00927713158949467	0.00762382028745829	PAX2/SOX8/SOX9/WT1/POU3F3	5
LumA.comp81	LumA	comp81	GO:0110110	positive regulation of animal organ morphogenesis	3/72	30/18862	2.010757309879208e-4	0.00986858521822295	0.00810986881768456	SOX8/SOX9/GATA5	3
LumA.comp82	LumA	comp82	GO:0007156	homophilic cell adhesion via plasma membrane adhesion molecules	19/77	167/18862	1.1327023432400005e-22	1.307138504098961e-19	1.2924729895496428e-19	SDK1/PCDHGA9/PCDHGA3/PCDHGA11/PCDHGA1/PCDHGB3/PCDHGA10/PCDHGA2/PCDHGA4/PCDHGB5/PCDHGA8/PCDHGB2/PCDHGB1/PCDHGA5/PCDHGA7/PCDHGB7/PCDHGB6/PCDHGA6/PCDHGB4	19
LumA.comp82	LumA	comp82	GO:0098742	cell-cell adhesion via plasma-membrane adhesion molecules	20/77	273/18862	5.693898403876773e-20	3.285379379036898e-17	3.24851887884338e-17	SDK1/NLGN1/PCDHGA9/PCDHGA3/PCDHGA11/PCDHGA1/PCDHGB3/PCDHGA10/PCDHGA2/PCDHGA4/PCDHGB5/PCDHGA8/PCDHGB2/PCDHGB1/PCDHGA5/PCDHGA7/PCDHGB7/PCDHGB6/PCDHGA6/PCDHGB4	20
LumA.comp85	LumA	comp85	GO:0007156	homophilic cell adhesion via plasma membrane adhesion molecules	9/59	167/18862	2.315473204200164e-9	2.5771216762747827e-6	2.347158626994482e-6	PCDHGA5/PCDHGA3/PCDHGA1/PCDHGA2/PCDHGB3/PCDHGB1/PCDHGB2/PCDHGA4/OBSL1	9
LumA.comp85	LumA	comp85	GO:0098742	cell-cell adhesion via plasma-membrane adhesion molecules	9/59	273/18862	1.631134426065371e-7	9.07726308105379e-5	8.267276064741854e-5	PCDHGA5/PCDHGA3/PCDHGA1/PCDHGA2/PCDHGB3/PCDHGB1/PCDHGB2/PCDHGA4/OBSL1	9
LumA.comp89	LumA	comp89	GO:0061448	connective tissue development	8/67	243/18862	2.2907339458158208e-6	0.00217006736506526	0.00183727445589011	BARX2/EXT1/HAND2/EBF2/PTH1R/SHOX2/PKDCC/CHST11	8
LumA.comp89	LumA	comp89	GO:0007263	nitric oxide mediated signal transduction	4/67	27/18862	2.399190011127983e-6	0.00217006736506526	0.00183727445589011	ATP2B4/NEUROD1/PDX1/KCNC2	4
LumA.comp89	LumA	comp89	GO:0051216	cartilage development	7/67	185/18862	4.125350409736209e-6	0.00248758629707093	0.00210609994602322	BARX2/EXT1/HAND2/PTH1R/SHOX2/PKDCC/CHST11	7
LumA.comp89	LumA	comp89	GO:0035107	appendage morphogenesis	6/67	134/18862	8.035947944746198e-6	0.00276883191733204	0.0023442148553828	SP9/EXT1/HAND2/SHOX2/PKDCC/CHST11	6
LumA.comp89	LumA	comp89	GO:0035108	limb morphogenesis	6/67	134/18862	8.035947944746198e-6	0.00276883191733204	0.0023442148553828	SP9/EXT1/HAND2/SHOX2/PKDCC/CHST11	6
LumA.comp89	LumA	comp89	GO:0090276	regulation of peptide hormone secretion	7/67	209/18862	9.183522113870782e-6	0.00276883191733204	0.0023442148553828	PCK2/NEUROD1/PDX1/CDK16/BRSK2/GRP/KCNC2	7
LumA.comp89	LumA	comp89	GO:0030072	peptide hormone secretion	7/67	247/18862	2.702076883047109e-5	0.00564990481728504	0.00478345786223835	PCK2/NEUROD1/PDX1/CDK16/BRSK2/GRP/KCNC2	7
LumA.comp89	LumA	comp89	GO:0048736	appendage development	6/67	167/18862	2.810897919047284e-5	0.00564990481728504	0.00478345786223835	SP9/EXT1/HAND2/SHOX2/PKDCC/CHST11	6
LumA.comp89	LumA	comp89	GO:0060173	limb development	6/67	167/18862	2.810897919047284e-5	0.00564990481728504	0.00478345786223835	SP9/EXT1/HAND2/SHOX2/PKDCC/CHST11	6
LumA.comp89	LumA	comp89	GO:0002062	chondrocyte differentiation	5/67	103/18862	3.250735887698499e-5	0.00588058122084658	0.00497875864905401	EXT1/PTH1R/SHOX2/PKDCC/CHST11	5
LumA.comp89	LumA	comp89	GO:0046883	regulation of hormone secretion	7/67	260/18862	3.747761798154287e-5	0.00606114384855079	0.00513163090956993	PCK2/NEUROD1/PDX1/CDK16/BRSK2/GRP/KCNC2	7
LumA.comp89	LumA	comp89	GO:0050796	regulation of insulin secretion	6/67	178/18862	4.020659269353762e-5	0.00606114384855079	0.00513163090956993	PCK2/NEUROD1/PDX1/CDK16/BRSK2/KCNC2	6
LumA.comp89	LumA	comp89	GO:0001501	skeletal system development	9/67	486/18862	5.2738925383244346e-5	0.00733882430909915	0.00621337137106239	LHX1/BARX2/EXT1/HAND2/ALX1/PTH1R/SHOX2/PKDCC/CHST11	9
LumA.comp89	LumA	comp89	GO:0048706	embryonic skeletal system development	5/67	117/18862	5.9881664436111895e-5	0.00773756649749474	0.00655096404169494	LHX1/EXT1/ALX1/SHOX2/CHST11	5
LumA.comp89	LumA	comp89	GO:0071333	cellular response to glucose stimulus	5/67	127/18862	8.841277581169979e-5	0.00918965534524196	0.00778036631307035	PCK2/NEUROD1/PDX1/CDK16/BRSK2	5
LumA.comp89	LumA	comp89	GO:0030073	insulin secretion	6/67	207/18862	9.288711924624755e-5	0.00918965534524196	0.00778036631307035	PCK2/NEUROD1/PDX1/CDK16/BRSK2/KCNC2	6
LumA.comp89	LumA	comp89	GO:0071331	cellular response to hexose stimulus	5/67	129/18862	9.51952983298468e-5	0.00918965534524196	0.00778036631307035	PCK2/NEUROD1/PDX1/CDK16/BRSK2	5
LumA.comp89	LumA	comp89	GO:0046879	hormone secretion	7/67	302/18862	9.618809034717296e-5	0.00918965534524196	0.00778036631307035	PCK2/NEUROD1/PDX1/CDK16/BRSK2/GRP/KCNC2	7
LumA.comp89	LumA	comp89	GO:0071326	cellular response to monosaccharide stimulus	5/67	130/18862	9.873308472332016e-5	0.00918965534524196	0.00778036631307035	PCK2/NEUROD1/PDX1/CDK16/BRSK2	5
LumA.comp89	LumA	comp89	GO:0048705	skeletal system morphogenesis	6/67	213/18862	1.0866784543202488e-4	0.00918965534524196	0.00778036631307035	LHX1/BARX2/EXT1/ALX1/SHOX2/CHST11	6
LumA.comp89	LumA	comp89	GO:0002791	regulation of peptide secretion	7/67	308/18862	1.0870825895607469e-4	0.00918965534524196	0.00778036631307035	PCK2/NEUROD1/PDX1/CDK16/BRSK2/GRP/KCNC2	7
LumA.comp89	LumA	comp89	GO:0003407	neural retina development	4/67	70/18862	1.1175921370664632e-4	0.00918965534524196	0.00778036631307035	LHX1/ATP2B4/NEUROD1/SLC17A7	4
LumA.comp89	LumA	comp89	GO:0009914	hormone transport	7/67	312/18862	1.177696951401084e-4	0.00926284254384591	0.00784232981367769	PCK2/NEUROD1/PDX1/CDK16/BRSK2/GRP/KCNC2	7
LumA.comp89	LumA	comp89	GO:0071322	cellular response to carbohydrate stimulus	5/67	138/18862	1.3080827636309772e-4	0.00985967383086849	0.00834763342580294	PCK2/NEUROD1/PDX1/CDK16/BRSK2	5
LumA.comp9	LumA	comp9	GO:0007156	homophilic cell adhesion via plasma membrane adhesion molecules	14/65	167/18862	4.3188032931145693e-16	6.02904939718794e-13	5.650813150885694e-13	CNTN2/PCDHGA4/PCDHGA2/PCDHGB2/PCDHGB4/PCDHGA7/PCDHGA1/PCDHGB3/PCDHGA8/PCDHGA6/PCDHGB5/PCDHGA5/PCDHGA3/PCDHGB1	14
LumA.comp9	LumA	comp9	GO:0098742	cell-cell adhesion via plasma-membrane adhesion molecules	14/65	273/18862	4.002883182686626e-13	2.7940124615152645e-10	2.61872831372604e-10	CNTN2/PCDHGA4/PCDHGA2/PCDHGB2/PCDHGB4/PCDHGA7/PCDHGA1/PCDHGB3/PCDHGA8/PCDHGA6/PCDHGB5/PCDHGA5/PCDHGA3/PCDHGB1	14
LumA.comp90	LumA	comp90	GO:0031016	pancreas development	6/74	73/18862	4.101313780225688e-7	4.368474600004435e-4	3.400221149002711e-4	SHH/BMP4/PROX1/NR5A2/IHH/PAX6	6
LumA.comp90	LumA	comp90	GO:0014032	neural crest cell development	6/74	80/18862	7.084871593732533e-7	4.368474600004435e-4	3.400221149002711e-4	NRG1/GDNF/RADIL/SHH/BMP4/EDNRB	6
LumA.comp90	LumA	comp90	GO:0048864	stem cell development	6/74	83/18862	8.816899018328055e-7	4.368474600004435e-4	3.400221149002711e-4	NRG1/GDNF/RADIL/SHH/BMP4/EDNRB	6
LumA.comp90	LumA	comp90	GO:0014031	mesenchymal cell development	6/74	84/18862	9.465817118102784e-7	4.368474600004435e-4	3.400221149002711e-4	NRG1/GDNF/RADIL/SHH/BMP4/EDNRB	6
LumA.comp90	LumA	comp90	GO:0048745	smooth muscle tissue development	4/74	21/18862	1.2418067533916887e-6	4.3788798515247704e-4	3.4083201216464115e-4	SHH/BMP4/PROX1/IHH	4
LumA.comp90	LumA	comp90	GO:0014033	neural crest cell differentiation	6/74	90/18862	1.423254556291908e-6	4.3788798515247704e-4	3.4083201216464115e-4	NRG1/GDNF/RADIL/SHH/BMP4/EDNRB	6
LumA.comp90	LumA	comp90	GO:0051155	positive regulation of striated muscle cell differentiation	5/74	52/18862	1.8241484836678432e-6	4.810540144072627e-4	3.744304782265573e-4	NRG1/SHH/BMP4/PROX1/MYOG	5
LumA.comp90	LumA	comp90	GO:0001755	neural crest cell migration	5/74	55/18862	2.4194386906239677e-6	5.582854778614806e-4	4.345439227239101e-4	GDNF/RADIL/SHH/BMP4/EDNRB	5
LumA.comp90	LumA	comp90	GO:0048663	neuron fate commitment	5/74	59/18862	3.4397044076249933e-6	7.055215929417486e-4	5.491457913927621e-4	SHH/BMP4/IHH/PAX6/SATB2	5
LumA.comp90	LumA	comp90	GO:0009880	embryonic pattern specification	5/74	65/18862	5.572279848906912e-6	9.991669414912653e-4	7.777059218427195e-4	RIPPLY2/MEOX2/SHH/IHH/SATB2	5
LumA.comp90	LumA	comp90	GO:0048593	camera-type eye morphogenesis	6/74	115/18862	5.953865848539501e-6	9.991669414912653e-4	7.777059218427195e-4	SDK1/BMP4/PROX1/ATP8A2/IHH/PAX6	6
LumA.comp90	LumA	comp90	GO:0033083	regulation of immature T cell proliferation	3/74	10/18862	6.8199619330494555e-6	0.00104913747736744	8.166007051414481e-4	SHH/BMP4/IHH	3
LumA.comp90	LumA	comp90	GO:0033079	immature T cell proliferation	3/74	11/18862	9.35099685117285e-6	0.00132784155286654	0.0010335312309191	SHH/BMP4/IHH	3
LumA.comp90	LumA	comp90	GO:0060442	branching involved in prostate gland morphogenesis	3/74	12/18862	1.2432832730117816e-5	0.0016393578014141	0.00127600125388051	HOXB13/SHH/BMP4	3
LumA.comp90	LumA	comp90	GO:0060537	muscle tissue development	9/74	371/18862	1.4323012403383328e-5	0.0017626853931097	0.0013719938196925	MYOM2/NRG1/MEOX2/POPDC3/SHH/BMP4/PROX1/MYOG/IHH	9
LumA.comp90	LumA	comp90	GO:0048592	eye morphogenesis	6/74	143/18862	2.0725320895619863e-5	0.00239118389833214	0.00186118835674481	SDK1/BMP4/PROX1/ATP8A2/IHH/PAX6	6
LumA.comp90	LumA	comp90	GO:0051149	positive regulation of muscle cell differentiation	5/74	89/18862	2.602897088551833e-5	0.00271293454572581	0.00211162436843002	NRG1/SHH/BMP4/PROX1/MYOG	5
LumA.comp90	LumA	comp90	GO:0001503	ossification	9/74	401/18862	2.6453316263848683e-5	0.00271293454572581	0.00211162436843002	RIPPLY2/FZD9/MRC2/SHH/BMP4/CYP24A1/MYOG/IHH/SATB2	9
LumA.comp90	LumA	comp90	GO:0043010	camera-type eye development	8/74	310/18862	2.8597322610341684e-5	0.00277845565993109	0.002162623011807	MYOM2/SDK1/SHH/BMP4/PROX1/ATP8A2/IHH/PAX6	8
LumA.comp90	LumA	comp90	GO:0051153	regulation of striated muscle cell differentiation	5/74	93/18862	3.21964211948075e-5	0.00294653173524127	0.00229344575389424	NRG1/SHH/BMP4/PROX1/MYOG	5
LumA.comp90	LumA	comp90	GO:0007517	muscle organ development	8/74	317/18862	3.351959178768514e-5	0.00294653173524127	0.00229344575389424	MYOM2/NRG1/MEOX2/POPDC3/SHH/BMP4/PROX1/MYOG	8
LumA.comp90	LumA	comp90	GO:0042733	embryonic digit morphogenesis	4/74	51/18862	4.743604099139624e-5	0.00384374609315371	0.00299179644018636	CREBBP/SHH/BMP4/IHH	4
LumA.comp90	LumA	comp90	GO:1902106	negative regulation of leukocyte differentiation	5/74	101/18862	4.789066096562049e-5	0.00384374609315371	0.00299179644018636	TMEM176B/TMEM176A/SHH/BMP4/IHH	5
LumA.comp90	LumA	comp90	GO:0045165	cell fate commitment	7/74	251/18862	5.725620844836796e-5	0.0042588061466724	0.00331486023276948	SHH/BMP4/PROX1/MYOG/IHH/PAX6/SATB2	7
LumA.comp90	LumA	comp90	GO:1903707	negative regulation of hemopoiesis	5/74	105/18862	5.767613958115396e-5	0.0042588061466724	0.00331486023276948	TMEM176B/TMEM176A/SHH/BMP4/IHH	5
LumA.comp90	LumA	comp90	GO:0061138	morphogenesis of a branching epithelium	6/74	173/18862	6.0346293998893225e-5	0.00428458687392141	0.00333492677362304	GDNF/HOXB13/SHH/BMP4/PROX1/IHH	6
LumA.comp90	LumA	comp90	GO:0014706	striated muscle tissue development	8/74	351/18862	6.870248913119881e-5	0.00454503261573072	0.00353764584619514	MYOM2/NRG1/MEOX2/POPDC3/SHH/BMP4/PROX1/MYOG	8
LumA.comp90	LumA	comp90	GO:0032963	collagen metabolic process	5/74	109/18862	6.893873956687982e-5	0.00454503261573072	0.00353764584619514	TNXB/MRC2/BMP4/PEPD/IHH	5
LumA.comp90	LumA	comp90	GO:0060042	retina morphogenesis in camera-type eye	4/74	58/18862	7.88825195246447e-5	0.00494677458283996	0.00385034344846698	SDK1/PROX1/ATP8A2/IHH	4
LumA.comp90	LumA	comp90	GO:0001654	eye development	8/74	359/18862	8.039178628667334e-5	0.00494677458283996	0.00385034344846698	MYOM2/SDK1/SHH/BMP4/PROX1/ATP8A2/IHH/PAX6	8
LumA.comp90	LumA	comp90	GO:0033081	regulation of T cell differentiation in thymus	3/74	22/18862	8.460822443592427e-5	0.0050089661474009	0.00389875052243954	SHH/BMP4/IHH	3
LumA.comp90	LumA	comp90	GO:0150063	visual system development	8/74	363/18862	8.682931566458767e-5	0.0050089661474009	0.00389875052243954	MYOM2/SDK1/SHH/BMP4/PROX1/ATP8A2/IHH/PAX6	8
LumA.comp90	LumA	comp90	GO:0001763	morphogenesis of a branching structure	6/74	186/18862	9.01007132667404e-5	0.00504017929364856	0.00392304541017865	GDNF/HOXB13/SHH/BMP4/PROX1/IHH	6
LumA.comp90	LumA	comp90	GO:0001667	ameboidal-type cell migration	9/74	473/18862	9.467894107731814e-5	0.00513107622031071	0.00399379542722479	MEOX2/GDNF/RADIL/SHH/BMP4/EDNRB/PROX1/TIMP1/ARHGDIB	9
LumA.comp90	LumA	comp90	GO:0048880	sensory system development	8/74	369/18862	9.728476040675786e-5	0.00513107622031071	0.00399379542722479	MYOM2/SDK1/SHH/BMP4/PROX1/ATP8A2/IHH/PAX6	8
LumA.comp90	LumA	comp90	GO:0060740	prostate gland epithelium morphogenesis	3/74	25/18862	1.2529871012817356e-4	0.00642503941379467	0.00500095729020341	HOXB13/SHH/BMP4	3
LumA.comp90	LumA	comp90	GO:0003156	regulation of animal organ formation	3/74	26/18862	1.4124338416224294e-4	0.00686145492535527	0.00534064319616237	GDNF/SHH/BMP4	3
LumA.comp90	LumA	comp90	GO:0010464	regulation of mesenchymal cell proliferation	3/74	26/18862	1.4124338416224294e-4	0.00686145492535527	0.00534064319616237	SHH/BMP4/IHH	3
LumA.comp90	LumA	comp90	GO:0060512	prostate gland morphogenesis	3/74	27/18862	1.5845167107401192e-4	0.00750004576416989	0.00583769314483201	HOXB13/SHH/BMP4	3
LumA.comp91	LumA	comp91	GO:0021516	dorsal spinal cord development	4/67	19/18862	5.413243330314732e-7	4.2110567008244706e-4	3.729427746175518e-4	WNT1/GSX1/ASCL1/HOXB8	4
LumA.comp91	LumA	comp91	GO:0021895	cerebral cortex neuron differentiation	4/67	20/18862	6.748488302603318e-7	4.2110567008244706e-4	3.729427746175518e-4	LHX6/FEZF2/C21orf91/ASCL1	4
LumA.comp91	LumA	comp91	GO:0048663	neuron fate commitment	5/67	59/18862	2.0969215170822382e-6	8.723193511062111e-4	7.725500326092457e-4	WNT1/GSX1/PTF1A/FEZF2/ASCL1	5
LumA.comp91	LumA	comp91	GO:0021892	cerebral cortex GABAergic interneuron differentiation	3/67	10/18862	5.049806474195643e-6	0.00157553961994904	0.00139534126260669	LHX6/FEZF2/ASCL1	3
LumA.comp91	LumA	comp91	GO:0021527	spinal cord association neuron differentiation	3/67	12/18862	9.210956802770627e-6	0.00191587901497629	0.00169675520051037	WNT1/GSX1/ASCL1	3
LumA.comp91	LumA	comp91	GO:0097154	GABAergic neuron differentiation	3/67	12/18862	9.210956802770627e-6	0.00191587901497629	0.00169675520051037	LHX6/FEZF2/ASCL1	3
LumA.comp91	LumA	comp91	GO:0007200	phospholipase C-activating G protein-coupled receptor signaling pathway	5/67	103/18862	3.250735887698499e-5	0.00579559769692532	0.00513274087531342	PLCE1/CMKLR1/PTH1R/ACTN2/CCKBR	5
LumA.comp91	LumA	comp91	GO:0021953	central nervous system neuron differentiation	6/67	178/18862	4.020659269353762e-5	0.00627222846019186	0.00555485820108085	WNT1/GSX1/LHX6/FEZF2/C21orf91/ASCL1	6
LumA.comp92	LumA	comp92	GO:0001654	eye development	9/58	359/18862	1.387942071536383e-6	9.028041909194331e-4	6.913640536603967e-4	SALL2/SDK2/SDK1/VAX1/WNT7B/BMP6/BMP4/WT1/SLITRK6	9
LumA.comp92	LumA	comp92	GO:0150063	visual system development	9/58	363/18862	1.5207850015449126e-6	9.028041909194331e-4	6.913640536603967e-4	SALL2/SDK2/SDK1/VAX1/WNT7B/BMP6/BMP4/WT1/SLITRK6	9
LumA.comp92	LumA	comp92	GO:0048880	sensory system development	9/58	369/18862	1.7406250467598327e-6	9.028041909194331e-4	6.913640536603967e-4	SALL2/SDK2/SDK1/VAX1/WNT7B/BMP6/BMP4/WT1/SLITRK6	9
LumA.comp92	LumA	comp92	GO:0003158	endothelium development	6/58	137/18862	3.904181520534247e-6	0.00151872661148782	0.00116303512664336	KDR/PPP1R16B/WNT7B/BMP6/BMP4/ADAMTS12	6
LumA.comp92	LumA	comp92	GO:0061448	connective tissue development	7/58	243/18862	9.284356422410017e-6	0.00288929171865399	0.00221260873056171	WNT7B/BMP6/BMP4/HAND2/FGF4/WT1/ADAMTS12	7
LumA.comp92	LumA	comp92	GO:0051216	cartilage development	6/58	185/18862	2.175586086349647e-5	0.00564201991726675	0.00432063763113649	WNT7B/BMP6/BMP4/HAND2/FGF4/ADAMTS12	6
LumA.comp92	LumA	comp92	GO:0045446	endothelial cell differentiation	5/58	119/18862	3.222436921765289e-5	0.00691858227206617	0.00529822428086788	KDR/PPP1R16B/WNT7B/BMP6/BMP4	5
LumA.comp92	LumA	comp92	GO:0045216	cell-cell junction organization	6/58	209/18862	4.3142484562794533e-5	0.00691858227206617	0.00529822428086788	FSCN1/SDK2/SDK1/GJC1/BMP6/APC	6
LumA.comp92	LumA	comp92	GO:0043010	camera-type eye development	7/58	310/18862	4.438262465905243e-5	0.00691858227206617	0.00529822428086788	SDK2/SDK1/VAX1/WNT7B/BMP4/WT1/SLITRK6	7
LumA.comp92	LumA	comp92	GO:0034329	cell junction assembly	8/58	425/18862	4.446389635003966e-5	0.00691858227206617	0.00529822428086788	FSCN1/SDK2/NLGN4Y/SDK1/KDR/GJC1/APC/SLITRK6	8
LumA.comp93	LumA	comp93	GO:0007156	homophilic cell adhesion via plasma membrane adhesion molecules	16/80	167/18862	1.1344048442530669e-17	1.7855532248543274e-14	1.5332377052851974e-14	FAT4/PCDHA13/PCDHA4/PCDHA12/PCDHA10/PCDHA6/PCDHAC1/PCDHA11/PCDHA1/PCDHA7/PCDHA5/PCDHA8/PCDHA3/PCDHA9/PCDHA2/PALLD	16
LumA.comp93	LumA	comp93	GO:0098742	cell-cell adhesion via plasma-membrane adhesion molecules	16/80	273/18862	2.8115685967410854e-14	2.2127044856352344e-11	1.9000284622187125e-11	FAT4/PCDHA13/PCDHA4/PCDHA12/PCDHA10/PCDHA6/PCDHAC1/PCDHA11/PCDHA1/PCDHA7/PCDHA5/PCDHA8/PCDHA3/PCDHA9/PCDHA2/PALLD	16
LumA.comp93	LumA	comp93	GO:0001656	metanephros development	5/80	82/18862	2.5558458963825507e-5	0.00901526089195103	0.00774131945781123	KIF26B/FAT4/CITED1/FBN1/WNT9B	5
LumA.comp93	LumA	comp93	GO:0006836	neurotransmitter transport	7/80	209/18862	2.9707517845092896e-5	0.00901526089195103	0.00774131945781123	CACNB2/NRXN2/SNAP25/NOS1/PTPRN2/SV2B/UNC13A	7
LumA.comp93	LumA	comp93	GO:0072283	metanephric renal vesicle morphogenesis	3/80	15/18862	3.222256059095772e-5	0.00901526089195103	0.00774131945781123	KIF26B/CITED1/WNT9B	3
LumA.comp93	LumA	comp93	GO:0001501	skeletal system development	10/80	486/18862	3.8520798715255295e-5	0.00901526089195103	0.00774131945781123	FAT4/PTH1R/HOXB2/FBN1/KIT/GDF6/TWIST1/TBX15/SHOX2/WNT9B	10
LumA.comp93	LumA	comp93	GO:0048704	embryonic skeletal system morphogenesis	5/80	90/18862	4.009328223866408e-5	0.00901526089195103	0.00774131945781123	HOXB2/TWIST1/TBX15/SHOX2/WNT9B	5
LumA.comp93	LumA	comp93	GO:0072077	renal vesicle morphogenesis	3/80	18/18862	5.7260021564260784e-5	0.00962087438277721	0.00826135404767333	KIF26B/CITED1/WNT9B	3
LumA.comp93	LumA	comp93	GO:2000696	regulation of epithelial cell differentiation involved in kidney development	3/80	18/18862	5.7260021564260784e-5	0.00962087438277721	0.00826135404767333	FAT4/CITED1/WNT9B	3
LumA.comp93	LumA	comp93	GO:0048568	embryonic organ development	9/80	412/18862	6.11237254306049e-5	0.00962087438277721	0.00826135404767333	CITED1/HOXB2/FBN1/KIT/TWIST1/CTHRC1/TBX15/SHOX2/WNT9B	9
LumA.comp93	LumA	comp93	GO:0072087	renal vesicle development	3/80	19/18862	6.778856864837202e-5	0.00969992791386705	0.00832923656885259	KIF26B/CITED1/WNT9B	3
LumA.comp94	LumA	comp94	GO:0014046	dopamine secretion	4/71	33/18862	6.944272810011638e-6	0.00527764733560884	0.00457591029375503	SYT10/GDNF/HTR2A/SYT6	4
LumA.comp94	LumA	comp94	GO:0014059	regulation of dopamine secretion	4/71	33/18862	6.944272810011638e-6	0.00527764733560884	0.00457591029375503	SYT10/GDNF/HTR2A/SYT6	4
LumA.comp94	LumA	comp94	GO:0051952	regulation of amine transport	5/71	86/18862	1.8005263248445728e-5	0.00736943089102809	0.00638956196368918	SYT10/TRH/GDNF/HTR2A/SYT6	5
LumA.comp94	LumA	comp94	GO:0001708	cell fate specification	5/71	88/18862	2.0136352200416165e-5	0.00736943089102809	0.00638956196368918	SOX9/SOX2/APC/ISL2/MYT1L	5
LumA.comp94	LumA	comp94	GO:0015837	amine transport	5/71	94/18862	2.7725545817689348e-5	0.00736943089102809	0.00638956196368918	SYT10/TRH/GDNF/HTR2A/SYT6	5
LumA.comp94	LumA	comp94	GO:0015872	dopamine transport	4/71	47/18862	2.9089858780374062e-5	0.00736943089102809	0.00638956196368918	SYT10/GDNF/HTR2A/SYT6	4
LumA.comp94	LumA	comp94	GO:0050433	regulation of catecholamine secretion	4/71	52/18862	4.353123162936314e-5	0.0089207786286128	0.00773463631788312	SYT10/GDNF/HTR2A/SYT6	4
LumA.comp94	LumA	comp94	GO:0050432	catecholamine secretion	4/71	53/18862	4.695146646638317e-5	0.0089207786286128	0.00773463631788312	SYT10/GDNF/HTR2A/SYT6	4
LumA.comp95	LumA	comp95	GO:0009952	anterior/posterior pattern specification	8/70	203/18862	8.358072959640932e-7	0.00115257826113448	9.730556519329338e-4	FOXC2/LEF1/TBX1/HOXB7/CYP26C1/CRB2/SOX17/BASP1	8
LumA.comp95	LumA	comp95	GO:0003002	regionalization	9/70	326/18862	3.174644008844753e-6	0.00169038948012987	0.00142709878632391	FOXC2/LEF1/TBX1/HOXB7/WNT7B/CYP26C1/CRB2/SOX17/BASP1	9
LumA.comp95	LumA	comp95	GO:0007389	pattern specification process	10/70	426/18862	3.6774245398039384e-6	0.00169038948012987	0.00142709878632391	FOXC2/LEF1/TBX1/HOXB7/WNT7B/CYP26C1/CRB2/SOX17/SATB2/BASP1	10
LumA.comp95	LumA	comp95	GO:0060485	mesenchyme development	8/70	287/18862	1.086683538526992e-5	0.00257370095508831	0.00217282795032836	FOXC2/SOX8/LEF1/TBX1/NRTN/CYP26C1/CRB2/BASP1	8
LumA.comp95	LumA	comp95	GO:0014032	neural crest cell development	5/70	80/18862	1.1796051662532893e-5	0.00257370095508831	0.00217282795032836	FOXC2/SOX8/TBX1/NRTN/CYP26C1	5
LumA.comp95	LumA	comp95	GO:0001656	metanephros development	5/70	82/18862	1.3311899421518246e-5	0.00257370095508831	0.00217282795032836	FOXC2/SOX8/WNT7B/SOX17/BASP1	5
LumA.comp95	LumA	comp95	GO:0048864	stem cell development	5/70	83/18862	1.4124659905294613e-5	0.00257370095508831	0.00217282795032836	FOXC2/SOX8/TBX1/NRTN/CYP26C1	5
LumA.comp95	LumA	comp95	GO:0014031	mesenchymal cell development	5/70	84/18862	1.4975617158617191e-5	0.00257370095508831	0.00217282795032836	FOXC2/SOX8/TBX1/NRTN/CYP26C1	5
LumA.comp95	LumA	comp95	GO:0060021	roof of mouth development	5/70	86/18862	1.6797178097023063e-5	0.00257370095508831	0.00217282795032836	LEF1/TBX1/GABRB3/MSC/SATB2	5
LumA.comp95	LumA	comp95	GO:0014033	neural crest cell differentiation	5/70	90/18862	2.0955580547047056e-5	0.00288977455743778	0.00243967074579305	FOXC2/SOX8/TBX1/NRTN/CYP26C1	5
LumA.comp95	LumA	comp95	GO:0048762	mesenchymal cell differentiation	7/70	231/18862	2.3483259471668867e-5	0.00294394680103921	0.00248540526082926	FOXC2/SOX8/LEF1/TBX1/NRTN/CYP26C1/CRB2	7
LumA.comp95	LumA	comp95	GO:0045165	cell fate commitment	7/70	251/18862	3.990084079922e-5	0.00423255842016341	0.00357330606671557	FOXC2/SOX8/TBX1/WNT7B/SOX17/SATB2/MYT1L	7
LumA.comp95	LumA	comp95	GO:0048863	stem cell differentiation	7/70	251/18862	3.990084079922e-5	0.00423255842016341	0.00357330606671557	FOXC2/SOX8/TBX1/NRTN/CYP26C1/SOX17/PRICKLE1	7
LumA.comp95	LumA	comp95	GO:0072009	nephron epithelium development	5/70	106/18862	4.6154874297407874e-5	0.00454625511829467	0.00383814217841602	FOXC2/SOX8/HOXB7/WNT7B/BASP1	5
LumA.comp95	LumA	comp95	GO:0001667	ameboidal-type cell migration	9/70	473/18862	6.086016652315251e-5	0.00559507797569515	0.00472360309997239	FOXC2/SOX8/TBX1/NRTN/TNFSF12/CRB2/SOX17/PTPRM/MIR152	9
LumA.comp96	LumA	comp96	GO:0007156	homophilic cell adhesion via plasma membrane adhesion molecules	14/60	167/18862	1.2758798174525616e-16	1.1495997725265952e-13	1.0101931217281152e-13	PCDHB6/PCDHA3/PCDHA9/PCDHA2/PCDHA10/PCDHA8/PCDHA4/PCDHA6/PCDHA5/PCDHA1/PCDHA7/PCDHA11/CELSR2/BSG	14
LumA.comp96	LumA	comp96	GO:0098742	cell-cell adhesion via plasma-membrane adhesion molecules	16/60	273/18862	2.0203862434562302e-16	1.1495997725265952e-13	1.0101931217281152e-13	CBLN1/PCDHB6/NTNG2/PCDHA3/PCDHA9/PCDHA2/PCDHA10/PCDHA8/PCDHA4/PCDHA6/PCDHA5/PCDHA1/PCDHA7/PCDHA11/CELSR2/BSG	16
LumA.comp97	LumA	comp97	GO:0007156	homophilic cell adhesion via plasma membrane adhesion molecules	17/80	167/18862	3.452851337303703e-19	4.744217737455287e-16	4.227016952930743e-16	PCDH8/PCDHA5/PCDHA7/PCDHA10/PCDHA2/PCDHA8/PCDHA3/PCDHA1/PCDHA9/PCDHA6/PCDHA4/PCDHA11/PCDHA13/PCDHAC1/PCDHAC2/PCDHA12/OBSL1	17
LumA.comp97	LumA	comp97	GO:0098742	cell-cell adhesion via plasma-membrane adhesion molecules	17/80	273/18862	1.4624516880957184e-15	1.0047043097217586e-12	8.951743753975371e-13	PCDH8/PCDHA5/PCDHA7/PCDHA10/PCDHA2/PCDHA8/PCDHA3/PCDHA1/PCDHA9/PCDHA6/PCDHA4/PCDHA11/PCDHA13/PCDHAC1/PCDHAC2/PCDHA12/OBSL1	17
LumA.comp97	LumA	comp97	GO:0021533	cell differentiation in hindbrain	5/80	20/18862	1.7833292210708222e-8	8.167647832504365e-6	7.277234681071461e-6	FAIM2/KNDC1/RORA/PROX1/LHX1	5
LumA.comp97	LumA	comp97	GO:0021697	cerebellar cortex formation	5/80	23/18862	3.8321097139151655e-8	1.316329686729859e-5	1.1728272624429832e-5	FAIM2/KNDC1/RORA/PROX1/LHX1	5
LumA.comp97	LumA	comp97	GO:0021696	cerebellar cortex morphogenesis	5/80	32/18862	2.2259299350075785e-7	6.116855461400826e-5	5.450013714555397e-5	FAIM2/KNDC1/RORA/PROX1/LHX1	5
LumA.comp97	LumA	comp97	GO:0021587	cerebellum morphogenesis	5/80	39/18862	6.218213601155407e-7	1.423970914664588e-4	1.2687337575690772e-4	FAIM2/KNDC1/RORA/PROX1/LHX1	5
LumA.comp97	LumA	comp97	GO:0021575	hindbrain morphogenesis	5/80	42/18862	9.096383536416668e-7	1.7854901398623571e-4	1.5908412109552758e-4	FAIM2/KNDC1/RORA/PROX1/LHX1	5
[truncated: 630 more rows]
